# Supplementary material for: A gene expression comparison of Trypanosoma brucei and Trypanosoma congolense in the bloodstream of the mammalian host reveals species-specific adaptations to density-dependent development
Source: PLoS Negl Trop Dis. 2018 Oct 11;12(10):e0006863. doi: 10.1371/journal.pntd.0006863 (PMC6199001; doi:10.1371/journal.pntd.0006863)
Supplement: S1 Table — Functional assignment for the 804 transcripts significantly up or downregulated in the peak parasitaemia T. congolense transcriptome compared to the ascending parasitaemia transcriptome. (XLS) [file pntd.0006863.s001.xls]

## Sheet: Peak_relativeto_Ascend_v2.xls
SysID	Start	End	Description	UpdatedDescription	ChrLoc	Top_Tbb927_BLASTP	Top_Tbb927_BLASTP_similarity	Top_Tbb927_BLASTP_description	Top_Tbb927_BLASTP_accessions	TrypanosomA_ortho	TrypanosomE_ortho	logFC	AveExpr	t	P.Value	adj.P.Val	B
TcIL3000_0_48670	29168924	29170183	variant surface glycoprotein	variant surface glycoprotein	T.congo_bin_contig_1969;000000710 - 000001970	Tb11.v5.0945	22.79|373|9e-16|78.2	variant surface glycoprotein (VSG, atypical), putative	gi|72389694;ref|XP_845142.1;EXACT	Trypanosoma_ORTHOMCL10	Trypanosome_ORTHOMCL11	3.19418	5.58952	25.0016	2.08154e-07	0.00132345	7.32575
TcIL3000_0_50230	29630155	29630976	expression site-associated gene (ESAG) protein, putative	expression site-associated gene (ESAG) protein, putative	T.congo_bin_contig_2031;000001760 - 000002582	Tb927.10.5690	30.17|232|1e-16|78.2	procyclin-associated gene 2 (PAG2) protein, putative	gi|71747516;ref|XP_822813.1;EXACT	Trypanosoma_ORTHOMCL26	Trypanosome_ORTHOMCL28	2.62591	3.52758	24.7185	2.23084e-07	0.00132345	7.2828
TcIL3000_0_41760	27250284	27251471	variant surface glycoprotein	variant surface glycoprotein	T.congo_bin_contig_1718;000014318 - 000015506	Tb927.11.12710	23.99|296|6e-11|62.8	variant surface glycoprotein (VSG)-related, putative	gi|74025534;ref|XP_829333.1;EXACT	Trypanosoma_ORTHOMCL10	Trypanosome_ORTHOMCL11	4.37549	4.15671	20.6932	6.56408e-07	0.00259609	6.5563
TcIL3000_BAC1H7_007	51848	52906	VSG	VSG	BAC1h7;000015960 - 000017019	Tb927.11.19530	25.59|211|3e-08|54.3	variant surface glycoprotein (VSG, pseudogene), putative	gi|523581570;gb|AGQ49974.1;BEST	Trypanosoma_ORTHOMCL19	Trypanosome_ORTHOMCL20	2.07756	6.67291	18.7041	1.20999e-06	0.00291273	6.09846
TcIL3000_0_19580	36309156	36310367	variant surface glycoprotein	variant surface glycoprotein	T.congo_bin_contig_784;000003341 - 000004553	Tb11.v5.1023	23.44|256|0.003|38.5	variant surface glycoprotein (VSG), putative	gi|469608278;gb|AGH61255.1;BEST	Trypanosoma_ORTHOMCL19	Trypanosome_ORTHOMCL20	2.20308	6.10445	18.1343	1.45859e-06	0.00291273	5.95227
TcIL3000_0_24320	37544985	37545962	hypothetical protein, conserved	hypothetical protein, conserved	T.congo_bin_contig_962;000001330 - 000002308	Tb11.v5.0624	31.94|144|1e-08|55.1	retrotransposon hot spot protein (PHS), putative	gi|18700065;gb|AAL14359.1;BEST	Trypanosoma_ORTHOMCL60	Trypanosome_ORTHOMCL75	1.91345	8.3345	18.105	1.47293e-06	0.00291273	5.94453
TcIL3000_10_9510	3509120	3509677	hypothetical protein, conserved	hypothetical protein, conserved	T.congo.pschr.10;002603476 - 002604034 (reverse strand)	Tb927.1.240	30.25|119|6e-06|44.7	retrotransposon hot spot protein (RHS, pseudogene), putative	gi|18413532;emb|CAD21860.1;BEST	NA	NA	1.28661	2.22827	16.9686	2.17744e-06	0.00334878	5.62931
TcIL3000_0_22950	37184482	37184917	hypothetical protein, conserved (fragment)	hypothetical protein, conserved (fragment)	T.congo_bin_contig_911;000008820 - 000009256	Tb927.2.6380	33.33|57|0.096|31.2	variant surface glycoprotein (VSG, pseudogene), putative	gi|71746380;ref|XP_827747.1;BEST	Trypanosoma_ORTHOMCL19	Trypanosome_ORTHOMCL20	2.18144	3.66214	16.3376	2.73535e-06	0.00334878	5.43986
TcIL3000_0_45070	28162574	28163656	variant surface glycoprotein	variant surface glycoprotein	T.congo_bin_contig_1844;000005620 - 000006703	Tb11.v5.0985	22.22|369|3e-08|53.5	variant surface glycoprotein (VSG)-related, putative	gi|72388808;ref|XP_844699.1;EXACT	Trypanosoma_ORTHOMCL6	Trypanosome_ORTHOMCL5	2.30458	4.30543	16.3196	2.75357e-06	0.00334878	5.43429
TcIL3000_0_19640	36316888	36317832	variant surface glycoprotein	variant surface glycoprotein	T.congo_bin_contig_784;000011073 - 000012018	Tb927.1.05	25.25|198|1e-04|42.7	variant surface glycoprotein (VSG), putative	gi|115503671;ref|XP_001218755.1;EXACT	Trypanosoma_ORTHOMCL6	Trypanosome_ORTHOMCL5	2.5096	9.83641	15.7945	3.35175e-06	0.00334878	5.26781
TcIL3000_0_39930	26798520	26799611	variant surface glycoprotein	variant surface glycoprotein	T.congo_bin_contig_1639;000003688 - 000004780 (reverse strand)	Tb927.10.16380	24.73|275|2e-05|45.1	variant surface glycoprotein (VSG, pseudogene), putative	gi|469603900;gb|AGH59066.1;BEST	Trypanosoma_ORTHOMCL19	Trypanosome_ORTHOMCL20	1.7817	10.3563	15.4156	3.87771e-06	0.00334878	5.14257
TcIL3000_0_07140	32835250	32836332	variant surface glycoprotein	variant surface glycoprotein	T.congo_bin_contig_274;000001655 - 000002738 (reverse strand)	Tb927.11.19480	28.57|147|8e-05|43.1	variant surface glycoprotein (VSG, pseudogene), putative	gi|469603452;gb|AGH58842.1;BEST	Trypanosoma_ORTHOMCL6	Trypanosome_ORTHOMCL5	2.57981	9.30803	15.2908	4.07145e-06	0.00334878	5.10034
TcIL3000_0_22680	37119805	37120863	variant surface glycoprotein	variant surface glycoprotein	T.congo_bin_contig_903;000000028 - 000001087	Tb927.4.3280	24.75|303|2e-16|78.6	expression site-associated gene (ESAG) protein, putative	gi|72388108;ref|XP_844478.1;EXACT	Trypanosoma_ORTHOMCL49	Trypanosome_ORTHOMCL56	0.981532	9.41178	15.239	4.15522e-06	0.00334878	5.08265
TcIL3000_0_49100	29296124	29297383	variant surface glycoprotein	variant surface glycoprotein	T.congo_bin_contig_1981;000024877 - 000026137	Tb927.4.3280	25.21|353|2e-20|91.3	expression site-associated gene (ESAG) protein, putative	gi|72388108;ref|XP_844478.1;EXACT	Trypanosoma_ORTHOMCL49	Trypanosome_ORTHOMCL56	1.09279	12.7112	14.9803	4.60438e-06	0.00334878	4.99306
TcIL3000_0_59820	32237037	32238233	variant surface glycoprotein	variant surface glycoprotein	T.congo_bin_contig_2408;000005441 - 000006638 (reverse strand)	Tb927.9.820	26.05|215|4e-10|60.5	variant surface glycoprotein (VSG, pseudogene), putative	gi|523581402;gb|AGQ49890.1;BEST	Trypanosoma_ORTHOMCL10	Trypanosome_ORTHOMCL11	2.07225	2.89778	14.6826	5.19256e-06	0.00334878	4.88721
TcIL3000_0_01860	35588184	35589302	variant surface glycoprotein	variant surface glycoprotein	T.congo_bin_contig_67;000013814 - 000014933	Tb11.v5.0985	24.23|326|2e-07|50.8	variant surface glycoprotein (VSG)-related, putative	gi|72388808;ref|XP_844699.1;EXACT	Trypanosoma_ORTHOMCL19	Trypanosome_ORTHOMCL20	3.38053	4.75682	14.6582	5.24448e-06	0.00334878	4.87841
TcIL3000_0_39460	26678704	26679891	No protein product	NA	NA	NA	NA	NA	NA	Trypanosoma_ORTHOMCL41	Trypanosome_ORTHOMCL48	2.76902	6.43321	14.5585	5.46321e-06	0.00334878	4.84218
TcIL3000_0_12660	34378769	34380028	variant surface glycoprotein	variant surface glycoprotein	T.congo_bin_contig_480;000001151 - 000002411 (reverse strand)	Tb927.5.4610	26.39|144|0.001|39.7	variant surface glycoprotein (VSG, pseudogene)- related, putative	gi|343033678;gb|AEL79568.1;BEST	Trypanosoma_ORTHOMCL41	Trypanosome_ORTHOMCL48	2.2336	8.42917	14.3195	6.03196e-06	0.00334878	4.75392
TcIL3000_0_29610	23747007	23747567	hypothetical protein, conserved	hypothetical protein, conserved	T.congo_bin_contig_1175;000000709 - 000001270 (reverse strand)	Tb11.v5.0624	30.66|137|5e-07|48.1	retrotransposon hot spot protein (PHS), putative	gi|18700065;gb|AAL14359.1;BEST	Trypanosoma_ORTHOMCL60	Trypanosome_ORTHOMCL75	1.79232	3.39345	14.2774	6.13895e-06	0.00334878	4.73819
TcIL3000_0_57800	31663968	31665161	variant surface glycoprotein	variant surface glycoprotein	T.congo_bin_contig_2334;000012314 - 000013508	Tb927.11.12710	24.00|325|9e-13|68.2	variant surface glycoprotein (VSG)-related, putative	gi|74025534;ref|XP_829333.1;EXACT	Trypanosoma_ORTHOMCL10	Trypanosome_ORTHOMCL11	2.24865	4.37595	14.2667	6.16648e-06	0.00334878	4.73418
TcIL3000_0_28220	23392866	23393990	variant surface glycoprotein	variant surface glycoprotein	T.congo_bin_contig_1131;000019124 - 000020249 (reverse strand)	Tb927.5.4610	26.83|123|6e-04|40.4	variant surface glycoprotein (VSG, pseudogene)- related, putative	gi|343033678;gb|AEL79568.1;BEST	Trypanosoma_ORTHOMCL59	Trypanosome_ORTHOMCL74	3.34028	5.14904	14.2469	6.21787e-06	0.00334878	4.72674
TcIL3000_0_59860	32245958	32247265	variant surface glycoprotein	variant surface glycoprotein	T.congo_bin_contig_2410;000001101 - 000002409 (reverse strand)	Tb927.4.3280	26.62|293|4e-11|63.5	expression site-associated gene (ESAG) protein, putative	gi|72388108;ref|XP_844478.1;EXACT	Trypanosoma_ORTHOMCL49	Trypanosome_ORTHOMCL56	1.50181	10.0777	14.2382	6.24085e-06	0.00334878	4.72343
TcIL3000_0_11150	33946117	33947101	No protein product	NA	NA	NA	NA	NA	NA	Trypanosoma_ORTHOMCL6	Trypanosome_ORTHOMCL5	1.84547	7.20049	14.0603	6.72757e-06	0.00334878	4.65592
TcIL3000_0_29320	23666008	23667032	variant surface glycoprotein	variant surface glycoprotein	T.congo_bin_contig_1168;000001634 - 000002659	Tb11.v5.0595	26.37|201|7e-08|52.8	variant surface glycoprotein (VSG), putative	gi|469607546;gb|AGH60889.1;BEST	Trypanosoma_ORTHOMCL6	Trypanosome_ORTHOMCL5	1.6752	10.7059	14.0442	6.77377e-06	0.00334878	4.64975
TcIL3000_0_22940	37179273	37179782	expression site-associated gene (ESAG) protein, putative	expression site-associated gene (ESAG) protein, putative	T.congo_bin_contig_911;000003611 - 000004121	Tb927.10.10220	28.65|171|3e-07|48.1	procyclin-associated gene 2 (PAG2) protein	gi|71748376;ref|XP_823243.1;BEST	Trypanosoma_ORTHOMCL26	Trypanosome_ORTHOMCL28	1.47588	4.23922	13.8049	7.50578e-06	0.00345601	4.55686
TcIL3000_0_12310	34294122	34295144	variant surface glycoprotein	variant surface glycoprotein	T.congo_bin_contig_467;000002205 - 000003228	Tb11.v5.0676	26.97|178|1e-05|45.1	expression site-associated gene 2 (ESAG2) protein, putative	gi|74025906;ref|XP_829519.1;BEST	Trypanosoma_ORTHOMCL6	Trypanosome_ORTHOMCL5	1.11493	10.1967	13.7814	7.58259e-06	0.00345601	4.54761
TcIL3000_0_37990	26220006	26221253	variant surface glycoprotein	variant surface glycoprotein	T.congo_bin_contig_1551;000007444 - 000008692 (reverse strand)	Tb927.9.7390	20.77|130|0.002|38.9	variant surface glycoprotein (VSG)-related, putative	gi|71744924;ref|XP_827092.1;EXACT	Trypanosoma_ORTHOMCL41	Trypanosome_ORTHOMCL48	2.94423	7.84565	13.6973	7.8645e-06	0.00345601	4.51439
TcIL3000_0_12370	34307042	34307632	hypothetical protein, conserved	hypothetical protein, conserved	T.congo_bin_contig_469;000007213 - 000007804 (reverse strand)	Tb927.11.13360	30.00|60|0.69|29.6	AAA ATPase, putative	gi|74025654;ref|XP_829393.1;EXACT	Trypanosoma_ORTHOMCL5313	Trypanosome_ORTHOMCL7357	2.38771	5.02979	13.585	8.26048e-06	0.00346933	4.46955
TcIL3000_0_47970	28955770	28956747	variant surface glycoprotein	variant surface glycoprotein	T.congo_bin_contig_1946;000011845 - 000012823	Tb11.v5.0985	25.07|335|3e-07|50.4	variant surface glycoprotein (VSG)-related, putative	gi|72388808;ref|XP_844699.1;EXACT	Trypanosoma_ORTHOMCL6	Trypanosome_ORTHOMCL5	1.6681	7.59551	13.5254	8.47961e-06	0.00346933	4.44559
TcIL3000_0_22760	37131835	37133259	hypothetical protein, conserved	hypothetical protein, conserved	T.congo_bin_contig_903;000012058 - 000013483	Tb927.11.8680	29.87|77|0.67|31.6	DNA polymerase kappa, putative	gi|71756037;ref|XP_828933.1;BEST	Trypanosoma_ORTHOMCL98	Trypanosome_ORTHOMCL120	1.74996	13.7677	13.298	9.38125e-06	0.00357336	4.35273
TcIL3000_0_21700	36848548	36849711	No protein product	NA	NA	NA	NA	NA	NA	Trypanosoma_ORTHOMCL6	Trypanosome_ORTHOMCL5	2.5961	8.30052	13.297	9.38554e-06	0.00357336	4.35231
TcIL3000_0_14660	34927578	34929110	variant surface glycoprotein	variant surface glycoprotein	T.congo_bin_contig_560;000006389 - 000007922 (reverse strand)	Tb927.4.3290	30.52|213|5e-24|103	hypothetical protein, conserved	gi|72388110;ref|XP_844479.1;EXACT	Trypanosoma_ORTHOMCL76	Trypanosome_ORTHOMCL96	2.38447	6.53071	13.238	9.63739e-06	0.00357336	4.32787
TcIL3000_0_50940	29848863	29850032	Transferrin receptor-like, ESAG6-like (fragment)	Transferrin receptor-like, ESAG6-like (fragment)	T.congo_bin_contig_2063;000000000 - 000001170 (reverse strand)	Tb927.7.3250	29.85|325|4e-28|112	expression site-associated gene (ESAG) protein, putative	gi|72391308;ref|XP_845948.1;EXACT	Trypanosoma_ORTHOMCL26	Trypanosome_ORTHOMCL28	2.58729	9.3755	12.7005	1.23308e-05	0.00441608	4.09848
TcIL3000_0_50930	29844631	29845701	variant surface glycoprotein	variant surface glycoprotein	T.congo_bin_contig_2062;000004300 - 000005371 (reverse strand)	Tb11.v5.0595	27.10|214|3e-10|60.1	variant surface glycoprotein (VSG), putative	gi|469607546;gb|AGH60889.1;BEST	Trypanosoma_ORTHOMCL6	Trypanosome_ORTHOMCL5	1.76853	6.86501	12.6452	1.26546e-05	0.00441608	4.07415
TcIL3000_0_45710	28328500	28329600	No protein product	NA	NA	NA	NA	NA	NA	Trypanosoma_ORTHOMCL59	Trypanosome_ORTHOMCL74	3.34099	5.16778	12.5669	1.31296e-05	0.00445093	4.0395
TcIL3000_0_34010	25051301	25052608	variant surface glycoprotein	variant surface glycoprotein	T.congo_bin_contig_1368;000000764 - 000002072	Tb927.4.3280	26.15|371|5e-17|81.6	expression site-associated gene (ESAG) protein, putative	gi|72388108;ref|XP_844478.1;EXACT	Trypanosoma_ORTHOMCL49	Trypanosome_ORTHOMCL56	2.08444	9.87633	12.4432	1.3923e-05	0.0045888	3.98417
TcIL3000_0_60550	32499963	32501180	variant surface glycoprotein	variant surface glycoprotein	T.congo_bin_contig_2443;000001362 - 000002580 (reverse strand)	Tb927.3.2510.1	20.61|262|6e-05|43.9	expression site-associated gene 2 (ESAG2) protein, putative	gi|72386841;ref|XP_843845.1;EXACT	Trypanosoma_ORTHOMCL19	Trypanosome_ORTHOMCL20	2.14843	10.1151	12.2447	1.53161e-05	0.00459637	3.89384
TcIL3000_0_39700	26752380	26753642	variant surface glycoprotein	variant surface glycoprotein	T.congo_bin_contig_1632;000001085 - 000002348 (reverse strand)	Tb927.4.3280	25.86|348|1e-21|95.1	expression site-associated gene (ESAG) protein, putative	gi|72388108;ref|XP_844478.1;EXACT	Trypanosoma_ORTHOMCL49	Trypanosome_ORTHOMCL56	0.983859	10.0773	12.1486	1.60476e-05	0.00459637	3.84947
TcIL3000_0_09880	33627833	33628843	variant surface glycoprotein (fragment)	variant surface glycoprotein (fragment)	T.congo_bin_contig_380;000000000 - 000001011 (reverse strand)	Tb927.10.100	28.23|124|1e-06|48.9	expression site-associated gene (ESAG, pseudogene), putative	gi|261326108;emb|CBH08934.1;BEST	Trypanosoma_ORTHOMCL19	Trypanosome_ORTHOMCL20	2.81771	5.82146	12.1482	1.60505e-05	0.00459637	3.8493
TcIL3000_0_36750	25842789	25843844	variant surface glycoprotein	variant surface glycoprotein	T.congo_bin_contig_1490;000003411 - 000004467	Tb927.3.5680	29.33|75|0.016|35.8	variant surface glycoprotein (VSG)-related, putative	gi|72387467;ref|XP_844158.1;EXACT	Trypanosoma_ORTHOMCL6	Trypanosome_ORTHOMCL5	1.33619	8.50793	12.1418	1.61011e-05	0.00459637	3.8463
TcIL3000_0_51830	30101384	30101779	hypothetical protein, unlikely	hypothetical protein, unlikely	T.congo_bin_contig_2097;000000108 - 000000504	Tb927.11.13060	42.86|21|0.79|28.5	translation-associated element 2, putative	gi|74025594;ref|XP_829363.1;EXACT	Trypanosoma_ORTHOMCL98	Trypanosome_ORTHOMCL120	1.8312	9.03499	12.1243	1.62392e-05	0.00459637	3.83817
TcIL3000_0_50110	29603021	29603545	VSG-associated, congolense-specific ORF	VSG-associated, congolense-specific ORF	T.congo_bin_contig_2025;000001924 - 000002449 (reverse strand)	Tb927.2.830	28.16|103|4e-04|38.9	retrotransposon hot spot protein (RHS, pseudogene), putative	gi|84043366;ref|XP_951473.1;BEST	Trypanosoma_ORTHOMCL15	Trypanosome_ORTHOMCL15	1.35894	2.67947	12.0862	1.65439e-05	0.00459637	3.82045
TcIL3000_0_37390	26030419	26031615	Transferrin receptor-like, ESAG6-like	Transferrin receptor-like, ESAG6-like	T.congo_bin_contig_1528;000001727 - 000002924 (reverse strand)	Tb927.10.10220	27.15|302|2e-19|88.2	procyclin-associated gene 2 (PAG2) protein	gi|71748376;ref|XP_823243.1;BEST	Trypanosoma_ORTHOMCL26	Trypanosome_ORTHOMCL28	1.92353	6.70502	12.0188	1.71009e-05	0.00459637	3.78883
TcIL3000_0_33620	24934700	24935887	variant surface glycoprotein	variant surface glycoprotein	T.congo_bin_contig_1351;000002443 - 000003631 (reverse strand)	Tb927.3.1520	22.76|123|5e-04|40.8	variant surface glycoprotein (VSG)-related, putative	gi|72386633;ref|XP_843741.1;EXACT	Trypanosoma_ORTHOMCL41	Trypanosome_ORTHOMCL48	2.58167	7.97712	11.9895	1.73498e-05	0.00459637	3.77502
TcIL3000_0_43520	27691740	27692939	variant surface glycoprotein	variant surface glycoprotein	T.congo_bin_contig_1773;000000453 - 000001653 (reverse strand)	Tb927.3.2510.1	29.51|366|4e-35|134	expression site-associated gene 2 (ESAG2) protein, putative	gi|72386841;ref|XP_843845.1;EXACT	Trypanosoma_ORTHOMCL68	Trypanosome_ORTHOMCL83	1.1818	7.65523	11.9798	1.74325e-05	0.00459637	3.77047
TcIL3000_0_03695	25898690	25899744	variant surface glycoprotein	variant surface glycoprotein	T.congo_bin_contig_150;000002439 - 000003494 (reverse strand)	Tb927.9.15710	25.67|261|3e-05|44.7	variant surface glycoprotein (VSG)-related, putative	gi|71746300;ref|XP_827707.1;EXACT	Trypanosoma_ORTHOMCL6	Trypanosome_ORTHOMCL5	1.21008	6.53461	11.893	1.81988e-05	0.00465762	3.72927
TcIL3000_0_04200	26490311	26491504	variant surface glycoprotein	variant surface glycoprotein	T.congo_bin_contig_159;000046553 - 000047747 (reverse strand)	Tb927.9.820	23.75|261|3e-11|63.9	variant surface glycoprotein (VSG, pseudogene), putative	gi|523581402;gb|AGQ49890.1;BEST	Trypanosoma_ORTHOMCL10	Trypanosome_ORTHOMCL11	2.48374	3.63184	11.8244	1.88317e-05	0.00465762	3.69646
TcIL3000_0_20950	36661042	36662097	variant surface glycoprotein	variant surface glycoprotein	T.congo_bin_contig_839;000007943 - 000008999 (reverse strand)	Tb927.1.05	59.09|22|0.048|34.3	variant surface glycoprotein (VSG), putative	gi|115503671;ref|XP_001218755.1;EXACT	Trypanosoma_ORTHOMCL6	Trypanosome_ORTHOMCL5	1.30799	7.96885	11.7288	1.97566e-05	0.00465762	3.65034
TcIL3000_0_39610	26711673	26713295	variant surface glycoprotein	variant surface glycoprotein	T.congo_bin_contig_1628;000000008 - 000001631 (reverse strand)	Tb927.4.3290	28.17|252|1e-23|102	hypothetical protein, conserved	gi|72388110;ref|XP_844479.1;EXACT	Trypanosoma_ORTHOMCL76	Trypanosome_ORTHOMCL96	1.07607	9.11738	11.7255	1.97897e-05	0.00465762	3.64873
TcIL3000_0_41010	27067217	27068479	variant surface glycoprotein	variant surface glycoprotein	T.congo_bin_contig_1691;000007190 - 000008453 (reverse strand)	Tb927.4.3280	25.29|348|4e-20|90.9	expression site-associated gene (ESAG) protein, putative	gi|72388108;ref|XP_844478.1;EXACT	Trypanosoma_ORTHOMCL49	Trypanosome_ORTHOMCL56	0.867829	10.357	11.7223	1.98217e-05	0.00465762	3.64717
TcIL3000_0_52580	30318908	30319945	variant surface glycoprotein	variant surface glycoprotein	T.congo_bin_contig_2121;000012930 - 000013968	Tb11.v5.0595	25.45|224|8e-07|49.3	variant surface glycoprotein (VSG), putative	gi|469607546;gb|AGH60889.1;BEST	Trypanosoma_ORTHOMCL6	Trypanosome_ORTHOMCL5	1.65116	8.97095	11.6978	2.00684e-05	0.00465762	3.63525
TcIL3000_0_21165	36726989	36728056	No protein product	NA	NA	NA	NA	NA	NA	Trypanosoma_ORTHOMCL8122	Trypanosome_ORTHOMCL10131	1.65432	12.9596	11.6641	2.04127e-05	0.00465762	3.61885
TcIL3000_0_55870	31139365	31140402	No protein product	NA	NA	NA	NA	NA	NA	Trypanosoma_ORTHOMCL6	Trypanosome_ORTHOMCL5	2.32346	3.87149	11.5947	2.11445e-05	0.00473359	3.58484
TcIL3000_0_44590	28035771	28036247	hypothetical protein	hypothetical protein	T.congo_bin_contig_1827;000000313 - 000000790	Tb927.9.6310	42.42|33|2.1|27.7	ABC transporter, putative	gi|71744744;ref|XP_827002.1;EXACT	NA	NA	0.908908	7.32196	11.4712	2.25229e-05	0.00487673	3.52371
TcIL3000_0_50260	29633252	29634394	No protein product	NA	NA	NA	NA	NA	NA	Trypanosoma_ORTHOMCL41	Trypanosome_ORTHOMCL48	2.30589	3.78858	11.4641	2.2606e-05	0.00487673	3.52014
TcIL3000_0_29480	23710391	23711584	Transferrin receptor-like, ESAG6-like	Transferrin receptor-like, ESAG6-like	T.congo_bin_contig_1173;000008635 - 000009829	Tb927.7.3260	27.96|304|5e-22|94.7	expression site-associated gene (ESAG) protein, putative	gi|72391310;ref|XP_845949.1;EXACT	Trypanosoma_ORTHOMCL26	Trypanosome_ORTHOMCL28	2.5626	9.62825	11.3668	2.37697e-05	0.0050362	3.4714
TcIL3000_0_20910	36652292	36653098	expression site-associated gene (ESAG) protein, putative (fragment)	expression site-associated gene (ESAG) protein, putative (fragment)	T.congo_bin_contig_837;000015968 - 000016775	Tb927.7.3260	27.80|259|7e-17|77.8	expression site-associated gene (ESAG) protein, putative	gi|72391310;ref|XP_845949.1;EXACT	Trypanosoma_ORTHOMCL26	Trypanosome_ORTHOMCL28	2.41017	5.85277	11.3103	2.44778e-05	0.00509251	3.44284
TcIL3000_0_04790	28021207	28021731	hypothetical protein, conserved	hypothetical protein, conserved	T.congo_bin_contig_182;000000257 - 000000782	Tb927.8.6530	27.63|76|0.82|28.9	hypothetical protein, conserved	gi|72393365;ref|XP_847483.1;EXACT	Trypanosoma_ORTHOMCL8189	Trypanosome_ORTHOMCL10198	1.22609	7.15041	11.2606	2.5121e-05	0.00509251	3.41757
TcIL3000_0_52815	30391820	30393093	No protein product	NA	NA	NA	NA	NA	NA	Trypanosoma_ORTHOMCL41	Trypanosome_ORTHOMCL48	1.19321	7.26365	11.2242	2.56052e-05	0.00509251	3.39896
TcIL3000_0_02980	23219153	23220304	variant surface glycoprotein	variant surface glycoprotein	T.congo_bin_contig_111;000001011 - 000002163 (reverse strand)	Tb927.9.7310	25.44|287|2e-06|48.5	variant surface glycoprotein (VSG, pseudogene)-related, putative	gi|71744924;ref|XP_827092.1;BEST	Trypanosoma_ORTHOMCL19	Trypanosome_ORTHOMCL20	2.27063	10.1999	11.2132	2.57523e-05	0.00509251	3.39337
TcIL3000_0_57450	31595899	31596429	Trypanosomal VSG domain containing protein, putative	Trypanosomal VSG domain containing protein, putative	T.congo_bin_contig_2320;000009362 - 000009893	Tb927.3.1520	22.14|131|1e-04|40.8	variant surface glycoprotein (VSG)-related, putative	gi|72386633;ref|XP_843741.1;EXACT	Trypanosoma_ORTHOMCL41	Trypanosome_ORTHOMCL48	1.62324	9.67751	11.0214	2.85027e-05	0.0055393	3.29409
TcIL3000_0_54480	30815023	30816217	variant surface glycoprotein	variant surface glycoprotein	T.congo_bin_contig_2196;000000940 - 000002135	Tb927.9.16260	22.04|313|0.010|37.4	expression site-associated gene 3 (ESAG3, pseudogene), putative	gi|71744888;ref|XP_827074.1;BEST	Trypanosoma_ORTHOMCL19	Trypanosome_ORTHOMCL20	3.08053	7.05418	10.9926	2.89454e-05	0.0055393	3.27897
TcIL3000_0_34570	25221014	25222195	Transferrin receptor-like, ESAG6-like	Transferrin receptor-like, ESAG6-like	T.congo_bin_contig_1403;000006059 - 000007241 (reverse strand)	Tb927.7.3260	29.79|339|1e-22|96.7	expression site-associated gene (ESAG) protein, putative	gi|72391310;ref|XP_845949.1;EXACT	Trypanosoma_ORTHOMCL26	Trypanosome_ORTHOMCL28	1.98824	6.90494	10.8922	3.05469e-05	0.00575301	3.22604
TcIL3000_0_46130	28456899	28458051	No protein product	NA	NA	NA	NA	NA	NA	NA	NA	2.70433	6.35205	10.8447	3.13404e-05	0.00577131	3.2008
TcIL3000_0_15980	35282746	35283330	VSG-associated, congolense-specific ORF	VSG-associated, congolense-specific ORF	T.congo_bin_contig_618;000001782 - 000002367 (reverse strand)	Tb11.v5.0800	27.59|116|2e-04|40.0	retrotransposon hot spot (RHS) protein, putative	gi|84043378;ref|XP_951479.1;BEST	Trypanosoma_ORTHOMCL15	Trypanosome_ORTHOMCL15	1.71869	4.34445	10.8035	3.20484e-05	0.00577131	3.17878
TcIL3000_0_11170	33950676	33951839	hypothetical protein, conserved	hypothetical protein, conserved	T.congo_bin_contig_423;000024257 - 000025421 (reverse strand)	Tb927.1.450	28.10|121|0.11|33.9	retrotransposon hot spot protein (RHS, pseudogene), putative	gi|393702206;gb|AFN16295.1;BEST	Trypanosoma_ORTHOMCL60	Trypanosome_ORTHOMCL75	1.40613	6.08003	10.7762	3.25278e-05	0.00577131	3.16414
TcIL3000_0_31019	24155705	24156799	No protein product	NA	NA	NA	NA	NA	NA	Trypanosoma_ORTHOMCL6	Trypanosome_ORTHOMCL5	2.4671	6.59099	10.7727	3.25898e-05	0.00577131	3.16226
TcIL3000_0_51850	30103141	30103653	hypothetical protein, conserved	hypothetical protein, conserved	T.congo_bin_contig_2097;000001865 - 000002378	Tb927.8.7140	47.65|170|6e-49|164	UDP-Gal or UDP-GlcNAc-dependent glycosyltransferase, putative	gi|72393487;ref|XP_847544.1;EXACT	Trypanosoma_ORTHOMCL7490	Trypanosome_ORTHOMCL9540	1.52207	5.43617	10.6299	3.5242e-05	0.00614921	3.08491
TcIL3000_0_19620	36314671	36315255	hypothetical protein, conserved	hypothetical protein, conserved	T.congo_bin_contig_784;000008856 - 000009441	Tb11.v5.0800	26.72|116|0.001|37.7	retrotransposon hot spot (RHS) protein, putative	gi|84043378;ref|XP_951479.1;BEST	Trypanosoma_ORTHOMCL15	Trypanosome_ORTHOMCL15	1.84267	6.26474	10.5575	3.66809e-05	0.00619467	3.04525
TcIL3000_0_36480	25762126	25763064	variant surface glycoprotein	variant surface glycoprotein	T.congo_bin_contig_1481;000000115 - 000001054	Tb927.4.3280	25.69|253|5e-15|74.3	expression site-associated gene (ESAG) protein, putative	gi|72388108;ref|XP_844478.1;EXACT	Trypanosoma_ORTHOMCL49	Trypanosome_ORTHOMCL56	0.981937	9.08005	10.5433	3.69707e-05	0.00619467	3.03744
TcIL3000_0_23350	37292305	37293498	Transferrin receptor-like, ESAG6-like	Transferrin receptor-like, ESAG6-like	T.congo_bin_contig_927;000002163 - 000003357 (reverse strand)	Tb927.7.3260	27.98|336|8e-23|97.1	expression site-associated gene (ESAG) protein, putative	gi|72391310;ref|XP_845949.1;EXACT	Trypanosoma_ORTHOMCL26	Trypanosome_ORTHOMCL28	2.39166	11.1782	10.5385	3.70688e-05	0.00619467	3.03481
TcIL3000_5_5260	14390471	14390824	hypothetical protein, unlikely	hypothetical protein, unlikely	T.congo.pschr.5;001236606 - 001236960 (reverse strand)	Tb927.3.4460	34.62|26|0.21|29.6	hypothetical protein, conserved	gi|72387227;ref|XP_844038.1;EXACT	NA	NA	2.18632	4.22393	10.5123	3.76128e-05	0.00619827	3.02035
TcIL3000_0_29730	23765362	23766057	hypothetical protein, conserved	hypothetical protein, conserved	T.congo_bin_contig_1178;000000316 - 000001012	Tb927.4.5690	23.67|169|0.12|32.3	variant surface glycoprotein (VSG, pseudogene), putative	gi|469607602;gb|AGH60917.1;BEST	Trypanosoma_ORTHOMCL6	Trypanosome_ORTHOMCL5	2.22951	6.48862	10.4671	3.85731e-05	0.00626945	2.9953
TcIL3000_0_44160	27862296	27863402	variant surface glycoprotein	variant surface glycoprotein	T.congo_bin_contig_1802;000013104 - 000014211 (reverse strand)	Tb927.9.7310	23.55|276|0.023|35.4	variant surface glycoprotein (VSG, pseudogene)-related, putative	gi|71744924;ref|XP_827092.1;BEST	Trypanosoma_ORTHOMCL59	Trypanosome_ORTHOMCL74	3.0939	6.13358	10.4271	3.94473e-05	0.00632489	2.97301
TcIL3000_0_58720	31932679	31933662	variant surface glycoprotein	variant surface glycoprotein	T.congo_bin_contig_2370;000011300 - 000012284	Tb927.9.17180	24.02|229|1e-05|45.4	variant surface glycoprotein (VSG, pseudogene), putative	gi|469606034;gb|AGH60133.1;BEST	Trypanosoma_ORTHOMCL6	Trypanosome_ORTHOMCL5	1.11649	8.96065	10.4012	4.00264e-05	0.00633217	2.9585
TcIL3000_0_39960	26810525	26811715	Transferrin receptor-like, ESAG6-like	Transferrin receptor-like, ESAG6-like	T.congo_bin_contig_1641;000001202 - 000002393 (reverse strand)	Tb927.7.3260	28.52|305|3e-19|87.0	expression site-associated gene (ESAG) protein, putative	gi|72391310;ref|XP_845949.1;EXACT	Trypanosoma_ORTHOMCL26	Trypanosome_ORTHOMCL28	1.84529	9.48553	10.3085	4.21756e-05	0.00658439	2.90637
TcIL3000_0_12240	34269143	34270174	variant surface glycoprotein	variant surface glycoprotein	T.congo_bin_contig_463;000016297 - 000017329	Tb927.1.05	32.00|100|5e-04|40.8	variant surface glycoprotein (VSG), putative	gi|115503671;ref|XP_001218755.1;EXACT	Trypanosoma_ORTHOMCL6	Trypanosome_ORTHOMCL5	1.31104	10.4894	10.273	4.30349e-05	0.00661166	2.88623
TcIL3000_0_07810	33031780	33032877	No protein product	NA	NA	NA	NA	NA	NA	Trypanosoma_ORTHOMCL6	Trypanosome_ORTHOMCL5	2.32877	7.28024	10.2555	4.34648e-05	0.00661166	2.8763
TcIL3000_0_07710	33014179	33015375	Transferrin receptor-like, ESAG6-like	Transferrin receptor-like, ESAG6-like	T.congo_bin_contig_300;000001754 - 000002951	Tb927.10.5690	25.32|308|1e-17|82.8	procyclin-associated gene 2 (PAG2) protein, putative	gi|71747516;ref|XP_822813.1;EXACT	Trypanosoma_ORTHOMCL26	Trypanosome_ORTHOMCL28	1.61816	10.7399	10.2312	4.40714e-05	0.00661908	2.86245
TcIL3000_0_41880	27282349	27283467	variant surface glycoprotein	variant surface glycoprotein	T.congo_bin_contig_1722;000008694 - 000009813	Tb927.11.19480	24.67|304|9e-08|52.8	variant surface glycoprotein (VSG, pseudogene), putative	gi|469603452;gb|AGH58842.1;BEST	Trypanosoma_ORTHOMCL19	Trypanosome_ORTHOMCL20	1.52386	10.4622	10.1758	4.54886e-05	0.00666255	2.83079
TcIL3000_0_35480	25441981	25443054	variant surface glycoprotein	variant surface glycoprotein	T.congo_bin_contig_1432;000021771 - 000022845	Tb927.8.400	24.22|256|1e-04|42.7	variant surface glycoprotein (VSG, pseudogene), putative	gi|469604520;gb|AGH59376.1;BEST	Trypanosoma_ORTHOMCL19	Trypanosome_ORTHOMCL20	1.78383	5.19721	10.1511	4.61402e-05	0.00666255	2.81655
TcIL3000_0_04100	26475092	26476021	expression site-associated gene (ESAG) protein, putative	expression site-associated gene (ESAG) protein, putative	T.congo_bin_contig_159;000031334 - 000032264 (reverse strand)	Tb11.v5.1026	27.92|240|4e-16|77.0	procyclin-associated gene 2-like protein, putative	gi|74025900;ref|XP_829516.1;BEST	Trypanosoma_ORTHOMCL26	Trypanosome_ORTHOMCL28	1.28422	6.99197	10.1336	4.66063e-05	0.00666255	2.80648
TcIL3000_0_25240	37844883	37845914	variant surface glycoprotein	variant surface glycoprotein	T.congo_bin_contig_996;000004820 - 000005852 (reverse strand)	Tb927.4.5690	26.90|171|6e-05|43.5	variant surface glycoprotein (VSG, pseudogene), putative	gi|469607602;gb|AGH60917.1;BEST	Trypanosoma_ORTHOMCL6	Trypanosome_ORTHOMCL5	1.01669	11.9823	10.1335	4.6607e-05	0.00666255	2.80646
TcIL3000_0_45700	28324623	28325630	variant surface glycoprotein	variant surface glycoprotein	T.congo_bin_contig_1864;000000051 - 000001059	Tb927.3.1520	25.62|320|3e-06|47.4	variant surface glycoprotein (VSG)-related, putative	gi|72386633;ref|XP_843741.1;EXACT	Trypanosoma_ORTHOMCL6	Trypanosome_ORTHOMCL5	1.71799	8.5569	10.0565	4.87262e-05	0.00688258	2.76187
TcIL3000_0_49250	29323682	29324704	variant surface glycoprotein	variant surface glycoprotein	T.congo_bin_contig_1986;000005592 - 000006615 (reverse strand)	Tb11.v5.0595	25.00|164|2e-06|48.1	variant surface glycoprotein (VSG), putative	gi|469607546;gb|AGH60889.1;BEST	Trypanosoma_ORTHOMCL6	Trypanosome_ORTHOMCL5	1.38344	9.54231	9.9783	5.09948e-05	0.00709509	2.71615
TcIL3000_0_60630	32513284	32515254	hypothetical protein, conserved	hypothetical protein, conserved	T.congo_bin_contig_2443;000014683 - 000016654	Tb11.v5.0624	29.23|130|1e-05|47.0	retrotransposon hot spot protein (PHS), putative	gi|18700065;gb|AAL14359.1;BEST	Trypanosoma_ORTHOMCL60	Trypanosome_ORTHOMCL75	1.35471	8.9179	9.94344	5.20442e-05	0.00709509	2.69566
TcIL3000_0_19590	36310493	36311737	variant surface glycoprotein	variant surface glycoprotein	T.congo_bin_contig_784;000004678 - 000005923	Tb927.9.16270	27.36|106|0.014|36.2	variant surface glycoprotein (VSG, pseudogene), putative	gi|469606774;gb|AGH60503.1;EXACT	Trypanosoma_ORTHOMCL41	Trypanosome_ORTHOMCL48	1.54434	13.0308	9.9387	5.21889e-05	0.00709509	2.69286
TcIL3000_0_41640	27231186	27232217	Trypanosomal VSG domain containing protein, putative	Trypanosomal VSG domain containing protein, putative	T.congo_bin_contig_1716;000006571 - 000007603 (reverse strand)	Tb927.1.05	27.44|215|1e-06|48.5	variant surface glycoprotein (VSG), putative	gi|115503671;ref|XP_001218755.1;EXACT	Trypanosoma_ORTHOMCL6	Trypanosome_ORTHOMCL5	1.86661	8.9162	9.91272	5.29899e-05	0.00709509	2.67753
TcIL3000_0_01880	35594213	35595331	variant surface glycoprotein	variant surface glycoprotein	T.congo_bin_contig_67;000019843 - 000020962	Tb927.11.20700	23.27|202|3e-04|41.6	variant surface glycoprotein (VSG, atypical), putative	gi|74026462;ref|XP_829797.1;EXACT	Trypanosoma_ORTHOMCL19	Trypanosome_ORTHOMCL20	3.77911	2.75121	9.90533	5.32206e-05	0.00709509	2.67315
TcIL3000_0_11135	33943927	33944949	No protein product	NA	NA	NA	NA	NA	NA	Trypanosoma_ORTHOMCL6	Trypanosome_ORTHOMCL5	2.14375	6.42998	9.84403	5.51775e-05	0.00718305	2.63675
TcIL3000_0_16000	35288762	35289934	variant surface glycoprotein	variant surface glycoprotein	T.congo_bin_contig_619;000003265 - 000004438 (reverse strand)	Tb927.3.1520	26.22|267|1e-08|55.5	variant surface glycoprotein (VSG)-related, putative	gi|72386633;ref|XP_843741.1;EXACT	Trypanosoma_ORTHOMCL19	Trypanosome_ORTHOMCL20	2.67144	8.18139	9.82479	5.58086e-05	0.00718305	2.62528
TcIL3000_0_39320	26633523	26634896	expression site-associated gene 2 (ESAG2) protein, putative (fragment)	expression site-associated gene 2 (ESAG2) protein, putative (fragment)	T.congo_bin_contig_1619;000000000 - 000001374 (reverse strand)	Tb927.4.3290	28.29|251|2e-23|100	hypothetical protein, conserved	gi|72388110;ref|XP_844479.1;EXACT	Trypanosoma_ORTHOMCL76	Trypanosome_ORTHOMCL96	1.26321	8.92991	9.81727	5.60576e-05	0.00718305	2.62079
TcIL3000_0_33610	24932619	24933782	variant surface glycoprotein	variant surface glycoprotein	T.congo_bin_contig_1351;000000362 - 000001526 (reverse strand)	Tb927.10.100	25.69|253|2e-06|48.5	expression site-associated gene (ESAG, pseudogene), putative	gi|261326108;emb|CBH08934.1;BEST	Trypanosoma_ORTHOMCL19	Trypanosome_ORTHOMCL20	2.71838	7.19901	9.80849	5.63498e-05	0.00718305	2.61554
TcIL3000_0_53110	30459302	30460327	variant surface glycoprotein	variant surface glycoprotein	T.congo_bin_contig_2144;000002860 - 000003886 (reverse strand)	Tb927.9.16260	23.29|292|3e-05|45.1	expression site-associated gene 3 (ESAG3, pseudogene), putative	gi|71744888;ref|XP_827074.1;BEST	Trypanosoma_ORTHOMCL19	Trypanosome_ORTHOMCL20	1.19481	8.99423	9.79189	5.69075e-05	0.00718305	2.6056
TcIL3000_0_21280	36765590	36766840	variant surface glycoprotein	variant surface glycoprotein	T.congo_bin_contig_857;000007139 - 000008390	Tb927.11.12710	24.33|300|3e-11|63.5	variant surface glycoprotein (VSG)-related, putative	gi|74025534;ref|XP_829333.1;EXACT	Trypanosoma_ORTHOMCL10	Trypanosome_ORTHOMCL11	2.40433	4.41195	9.76205	5.79256e-05	0.00723461	2.58768
TcIL3000_0_19560	36306283	36307842	hypothetical protein, conserved	hypothetical protein, conserved	T.congo_bin_contig_784;000000468 - 000002028	Tb11.v5.0624	29.20|137|4e-07|51.6	retrotransposon hot spot protein (PHS), putative	gi|18700065;gb|AAL14359.1;BEST	Trypanosoma_ORTHOMCL60	Trypanosome_ORTHOMCL75	1.6858	7.32569	9.69446	6.03109e-05	0.00745405	2.54688
TcIL3000_0_10080	33665940	33666968	variant surface glycoprotein	variant surface glycoprotein	T.congo_bin_contig_385;000000475 - 000001504	Tb927.10.16360	28.11|249|0.001|39.3	variant surface glycoprotein (VSG, pseudogene), putative	gi|469607604;gb|AGH60918.1;BEST	Trypanosoma_ORTHOMCL6	Trypanosome_ORTHOMCL5	1.05909	9.25874	9.65952	6.1588e-05	0.00748132	2.52566
TcIL3000_0_31000	24154528	24155601	variant surface glycoprotein	variant surface glycoprotein	T.congo_bin_contig_1231;000000648 - 000001722	Tb11.v5.0595	30.92|152|3e-08|53.9	variant surface glycoprotein (VSG), putative	gi|469607546;gb|AGH60889.1;BEST	Trypanosoma_ORTHOMCL6	Trypanosome_ORTHOMCL5	1.85671	5.67998	9.654	6.17926e-05	0.00748132	2.5223
TcIL3000_0_28070	23350146	23350646	hypothetical protein, conserved	hypothetical protein, conserved	T.congo_bin_contig_1129;000000952 - 000001453	Tb11.v5.0731	24.82|141|5e-06|44.3	65 kDa invariant surface glycoprotein, putative	gi|84043584;ref|XP_951582.1;BEST	Trypanosoma_ORTHOMCL98	Trypanosome_ORTHOMCL120	1.23312	4.69163	9.55335	6.5665e-05	0.00781053	2.46066
TcIL3000_0_56270	31250595	31251794	variant surface glycoprotein	variant surface glycoprotein	T.congo_bin_contig_2259;000042601 - 000043801 (reverse strand)	Tb927.1.05	25.00|276|9e-10|59.3	variant surface glycoprotein (VSG), putative	gi|115503671;ref|XP_001218755.1;EXACT	Trypanosoma_ORTHOMCL5304	Trypanosome_ORTHOMCL7348	0.99153	14.1494	9.54926	6.58283e-05	0.00781053	2.45814
TcIL3000_0_39613	26717465	26718790	No protein product	NA	NA	NA	NA	NA	NA	Trypanosoma_ORTHOMCL41	Trypanosome_ORTHOMCL48	2.10974	8.31127	9.46862	6.91434e-05	0.00812264	2.40821
TcIL3000_0_35150	25367652	25368911	invariant surface glycoprotein, putative	invariant surface glycoprotein, putative	T.congo_bin_contig_1423;000002696 - 000003956 (reverse strand)	Tb927.2.3280	24.26|408|4e-19|88.2	65 kDa invariant surface glycoprotein	gi|84043586;ref|XP_951583.1;EXACT	Trypanosoma_ORTHOMCL98	Trypanosome_ORTHOMCL120	3.34809	5.27381	9.43994	7.03682e-05	0.00815157	2.39035
TcIL3000_0_05140	29014654	29015583	hypothetical protein, conserved	hypothetical protein, conserved	T.congo_bin_contig_195;000006272 - 000007202	Tb11.v5.0624	28.67|150|1e-07|52.0	retrotransposon hot spot protein (PHS), putative	gi|18700065;gb|AAL14359.1;BEST	Trypanosoma_ORTHOMCL60	Trypanosome_ORTHOMCL75	1.85742	6.16321	9.43081	7.07637e-05	0.00815157	2.38465
TcIL3000_0_45180	28192865	28194112	variant surface glycoprotein	variant surface glycoprotein	T.congo_bin_contig_1846;000021871 - 000023119	Tb11.v5.0945	23.50|366|1e-16|80.5	variant surface glycoprotein (VSG, atypical), putative	gi|72389694;ref|XP_845142.1;EXACT	Trypanosoma_ORTHOMCL10	Trypanosome_ORTHOMCL11	3.07262	5.58538	9.38836	7.2635e-05	0.00822585	2.35807
TcIL3000_0_14865	34998687	34999997	No protein product	NA	NA	NA	NA	NA	NA	Trypanosoma_ORTHOMCL6	Trypanosome_ORTHOMCL5	1.9318	10.2894	9.38479	7.27951e-05	0.00822585	2.35582
TcIL3000_0_04910	28219057	28220415	variant surface glycoprotein	variant surface glycoprotein	T.congo_bin_contig_185;000004534 - 000005893 (reverse strand)	Tb927.4.3290	27.21|408|8e-32|125	hypothetical protein, conserved	gi|72388110;ref|XP_844479.1;EXACT	Trypanosoma_ORTHOMCL76	Trypanosome_ORTHOMCL96	2.39492	9.24107	9.28391	7.74885e-05	0.00862336	2.29209
TcIL3000_0_28090	23353345	23354403	No protein product	NA	NA	NA	NA	NA	NA	Trypanosoma_ORTHOMCL19	Trypanosome_ORTHOMCL20	0.923885	6.17768	9.27816	7.77665e-05	0.00862336	2.28844
TcIL3000_0_50560	29733580	29734587	variant surface glycoprotein	variant surface glycoprotein	T.congo_bin_contig_2048;000004809 - 000005817 (reverse strand)	Tb927.3.1520	23.33|300|0.034|34.7	variant surface glycoprotein (VSG)-related, putative	gi|72386633;ref|XP_843741.1;EXACT	Trypanosoma_ORTHOMCL6	Trypanosome_ORTHOMCL5	3.36104	4.40383	9.25287	7.90023e-05	0.00864868	2.27233
TcIL3000_0_25260	37850313	37851692	variant surface glycoprotein	variant surface glycoprotein	T.congo_bin_contig_998;000000328 - 000001708 (reverse strand)	Tb927.4.3280	24.47|380|3e-15|76.6	expression site-associated gene (ESAG) protein, putative	gi|72388108;ref|XP_844478.1;EXACT	Trypanosoma_ORTHOMCL49	Trypanosome_ORTHOMCL56	2.18638	10.2503	9.24376	7.94527e-05	0.00864868	2.26652
TcIL3000_0_16330	35367071	35368111	variant surface glycoprotein	variant surface glycoprotein	T.congo_bin_contig_630;000005544 - 000006585 (reverse strand)	Tb927.9.7310	26.67|150|8e-06|46.2	variant surface glycoprotein (VSG, pseudogene)-related, putative	gi|71744924;ref|XP_827092.1;BEST	Trypanosoma_ORTHOMCL59	Trypanosome_ORTHOMCL74	3.69066	4.56864	9.20364	8.14736e-05	0.00878804	2.24084
TcIL3000_0_32470	24645213	24645914	hypothetical protein, conserved	hypothetical protein, conserved	T.congo_bin_contig_1303;000015772 - 000016474	Tb11.v5.0624	26.74|187|6e-08|51.6	retrotransposon hot spot protein (PHS), putative	gi|18700065;gb|AAL14359.1;BEST	Trypanosoma_ORTHOMCL60	Trypanosome_ORTHOMCL75	2.56651	5.21716	9.14445	8.45632e-05	0.00903912	2.20275
TcIL3000_0_40280	26881437	26882429	variant surface glycoprotein	variant surface glycoprotein	T.congo_bin_contig_1653;000007917 - 000008910	Tb11.v5.0595	26.67|210|2e-08|54.3	variant surface glycoprotein (VSG), putative	gi|469607546;gb|AGH60889.1;BEST	Trypanosoma_ORTHOMCL6	Trypanosome_ORTHOMCL5	3.56275	2.64303	9.04783	8.99023e-05	0.00952402	2.13999
TcIL3000_0_15790	35237410	35238462	variant surface glycoprotein	variant surface glycoprotein	T.congo_bin_contig_612;000008993 - 000010046 (reverse strand)	Tb11.v5.0985	22.13|348|1e-05|45.8	variant surface glycoprotein (VSG)-related, putative	gi|72388808;ref|XP_844699.1;EXACT	Trypanosoma_ORTHOMCL6	Trypanosome_ORTHOMCL5	1.27647	9.9763	8.98761	9.34265e-05	0.00980978	2.10051
TcIL3000_BAC4B1_002	58357	59370	VSG	VSG	BAC4b1;000005064 - 000006078	Tb927.3.2510.2	32.53|289|5e-35|131	expression site-associated gene 2 (ESAG2) protein, putative	gi|72386841;ref|XP_843845.1;BEST	Trypanosoma_ORTHOMCL68	Trypanosome_ORTHOMCL83	2.10953	9.63062	8.94576	9.59692e-05	0.00995099	2.07291
TcIL3000_0_59760	32209343	32210572	variant surface glycoprotein	variant surface glycoprotein	T.congo_bin_contig_2407;000008677 - 000009907 (reverse strand)	Tb927.1.4890	23.39|389|6e-10|59.7	expression site-associated gene 2 (ESAG2) protein, putative	gi|115504775;ref|XP_001219180.1;EXACT	Trypanosoma_ORTHOMCL5304	Trypanosome_ORTHOMCL7348	1.85705	4.07893	8.93138	9.68609e-05	0.00995099	2.0634
TcIL3000_0_54430	30798491	30799931	expression site-associated gene 2 (ESAG2) protein, putative (fragment)	expression site-associated gene 2 (ESAG2) protein, putative (fragment)	T.congo_bin_contig_2193;000007488 - 000008929	Tb927.4.3290	26.61|248|9e-22|96.3	hypothetical protein, conserved	gi|72388110;ref|XP_844479.1;EXACT	Trypanosoma_ORTHOMCL76	Trypanosome_ORTHOMCL96	1.41202	6.69704	8.92456	9.72874e-05	0.00995099	2.05888
TcIL3000_0_03640	25711666	25712739	variant surface glycoprotein	variant surface glycoprotein	T.congo_bin_contig_147;000002225 - 000003299	Tb927.9.7290	24.01|304|6e-07|50.1	variant surface glycoprotein (VSG)-related, putative	gi|71744908;ref|XP_827084.1;BEST	Trypanosoma_ORTHOMCL19	Trypanosome_ORTHOMCL20	2.90201	7.01847	8.90452	9.85533e-05	0.00999431	2.04557
TcIL3000_0_26460	22890702	22891616	Trypanosomal VSG domain containing protein, putative	Trypanosomal VSG domain containing protein, putative	T.congo_bin_contig_1053;000001529 - 000002444	Tb927.11.14620	29.03|155|6e-06|46.2	expression site-associated gene 2 (ESAG2) protein, putative	gi|74025904;ref|XP_829518.1;BEST	Trypanosoma_ORTHOMCL19	Trypanosome_ORTHOMCL20	2.07249	7.71642	8.87255	0.000100612	0.0101166	2.02429
TcIL3000_0_14960	35023138	35024415	Transferrin receptor-like, ESAG6-like	Transferrin receptor-like, ESAG6-like	T.congo_bin_contig_578;000003169 - 000004447 (reverse strand)	Tb927.7.3260	27.05|329|8e-21|91.7	expression site-associated gene (ESAG) protein, putative	gi|72391310;ref|XP_845949.1;EXACT	Trypanosoma_ORTHOMCL26	Trypanosome_ORTHOMCL28	1.71584	6.99803	8.83427	0.000103142	0.0102839	1.99871
TcIL3000_0_29310	23663017	23663385	hypothetical protein, unlikely	hypothetical protein, unlikely	T.congo_bin_contig_1167;000007623 - 000007992	Tb927.10.5690	30.59|85|1e-06|45.1	procyclin-associated gene 2 (PAG2) protein, putative	gi|71747516;ref|XP_822813.1;EXACT	Trypanosoma_ORTHOMCL26	Trypanosome_ORTHOMCL28	1.94031	4.33308	8.79274	0.00010597	0.0104778	1.97082
TcIL3000_0_13120	34514734	34515774	variant surface glycoprotein	variant surface glycoprotein	T.congo_bin_contig_496;000006921 - 000007962	Tb927.9.16260	21.58|241|2e-06|48.9	expression site-associated gene 3 (ESAG3, pseudogene), putative	gi|71744888;ref|XP_827074.1;BEST	Trypanosoma_ORTHOMCL6	Trypanosome_ORTHOMCL5	1.04607	10.5786	8.72399	0.000110851	0.0108698	1.92434
TcIL3000_0_45155	28181684	28182766	No protein product	NA	NA	NA	NA	NA	NA	Trypanosoma_ORTHOMCL19	Trypanosome_ORTHOMCL20	1.53824	1.96411	8.67678	0.000114353	0.0109958	1.8922
TcIL3000_0_45150	28179372	28179839	hypothetical protein, conserved	hypothetical protein, conserved	T.congo_bin_contig_1846;000008378 - 000008846	Tb927.6.2030	28.44|109|0.036|32.7	protein kinase, putative	gi|72390059;ref|XP_845324.1;EXACT	Trypanosoma_ORTHOMCL8051	Trypanosome_ORTHOMCL10058	1.53824	1.96411	8.67678	0.000114353	0.0109958	1.8922
TcIL3000_0_48110	28986949	28988289	variant surface glycoprotein	variant surface glycoprotein	T.congo_bin_contig_1949;000023753 - 000025094 (reverse strand)	Tb927.4.5690	25.38|398|9e-13|68.9	variant surface glycoprotein (VSG, pseudogene), putative	gi|469607602;gb|AGH60917.1;BEST	Trypanosoma_ORTHOMCL10	Trypanosome_ORTHOMCL11	0.898128	15.0877	8.66934	0.000114916	0.0109958	1.88712
TcIL3000_0_45175	28189805	28190912	No protein product	NA	NA	NA	NA	NA	NA	Trypanosoma_ORTHOMCL59	Trypanosome_ORTHOMCL74	2.75553	6.38982	8.6311	0.000117863	0.0111875	1.86093
TcIL3000_0_41540	27202796	27204106	variant surface glycoprotein	variant surface glycoprotein	T.congo_bin_contig_1713;000005512 - 000006823 (reverse strand)	Tb927.11.20480	25.89|421|4e-15|76.3	variant surface glycoprotein (VSG, pseudogene), putative	gi|469603922;gb|AGH59077.1;BEST	Trypanosoma_ORTHOMCL10	Trypanosome_ORTHOMCL11	1.21209	13.5357	8.57627	0.000122241	0.0114874	1.82317
TcIL3000_0_35810	25553343	25553861	hypothetical protein, conserved	hypothetical protein, conserved	T.congo_bin_contig_1446;000023072 - 000023591	Tb927.10.2880	24.19|62|2.9|27.3	calcium channel protein, putative	gi|71746972;ref|XP_822541.1;EXACT	Trypanosoma_ORTHOMCL8116	Trypanosome_ORTHOMCL10125	-0.848806	3.79217	-8.55948	0.000123619	0.0114874	1.81156
TcIL3000_0_06760	32708578	32710746	hypothetical protein, conserved (fragment)	hypothetical protein, conserved (fragment)	T.congo_bin_contig_258;000000000 - 000002169 (reverse strand)	Tb927.11.14920	52.57|721|0.0|733	hypothetical protein, conserved	gi|74025968;ref|XP_829550.1;EXACT	Trypanosoma_ORTHOMCL499	Trypanosome_ORTHOMCL4443	-0.748009	11.7879	-8.55576	0.000123926	0.0114874	1.80898
TcIL3000_0_22690	37121811	37122833	variant surface glycoprotein	variant surface glycoprotein	T.congo_bin_contig_903;000002034 - 000003057	Tb11.v5.0722	26.35|167|0.001|39.7	variant surface glycoprotein (VSG)-related, putative	gi|469603922;gb|AGH59077.1;BEST	Trypanosoma_ORTHOMCL6	Trypanosome_ORTHOMCL5	3.19408	6.09558	8.4991	0.000128724	0.0117707	1.7696
TcIL3000_0_03960	26450555	26451490	hypothetical protein, conserved	hypothetical protein, conserved	T.congo_bin_contig_159;000006797 - 000007733	Tb11.v5.0624	33.08|130|1e-07|51.6	retrotransposon hot spot protein (PHS), putative	gi|18700065;gb|AAL14359.1;BEST	Trypanosoma_ORTHOMCL60	Trypanosome_ORTHOMCL75	2.41502	4.67376	8.4963	0.000128966	0.0117707	1.76765
TcIL3000_0_09900	33629762	33630367	hypothetical protein, conserved	hypothetical protein, conserved	T.congo_bin_contig_380;000001929 - 000002535 (reverse strand)	Tb927.11.17930	44.12|34|2.7|27.7	variant surface glycoprotein (VSG), degenerate and frameshifted	gi|13384072;gb|AAK21260.1;BEST	Trypanosoma_ORTHOMCL41	Trypanosome_ORTHOMCL48	2.32004	5.51807	8.45668	0.000132456	0.0118636	1.73995
TcIL3000_0_10090	33668176	33669357	variant surface glycoprotein	variant surface glycoprotein	T.congo_bin_contig_385;000002711 - 000003893	Tb927.11.5910	30.25|119|0.023|35.8	hypothetical protein, conserved	gi|71755503;ref|XP_828666.1;EXACT	Trypanosoma_ORTHOMCL41	Trypanosome_ORTHOMCL48	3.03865	7.99726	8.43544	0.000134372	0.0118636	1.72503
TcIL3000_0_13280	34542093	34543316	Transferrin receptor-like, ESAG6-like	Transferrin receptor-like, ESAG6-like	T.congo_bin_contig_499;000008179 - 000009403 (reverse strand)	Tb927.7.3260	27.60|337|6e-21|92.0	expression site-associated gene (ESAG) protein, putative	gi|72391310;ref|XP_845949.1;EXACT	Trypanosoma_ORTHOMCL26	Trypanosome_ORTHOMCL28	2.07069	3.85242	8.43396	0.000134506	0.0118636	1.724
TcIL3000_0_37210	25982713	25983258	invariant surface glycoprotein, putative (fragment)	invariant surface glycoprotein, putative (fragment)	T.congo_bin_contig_1517;000000000 - 000000546 (reverse strand)	Tb927.5.1390	29.63|108|0.022|33.9	64 kDa invariant surface glycoprotein	gi|72389036;ref|XP_844813.1;EXACT	Trypanosoma_ORTHOMCL98	Trypanosome_ORTHOMCL120	2.72331	2.75163	8.43269	0.000134622	0.0118636	1.7231
TcIL3000_0_17670	35735444	35736781	variant surface glycoprotein	variant surface glycoprotein	T.congo_bin_contig_694;000012882 - 000014220 (reverse strand)	Tb927.10.16330	23.78|370|2e-15|77.4	variant surface glycoprotein (VSG, pseudogene), putative	gi|469606286;gb|AGH60259.1;BEST	Trypanosoma_ORTHOMCL10	Trypanosome_ORTHOMCL11	0.633782	14.1732	8.42255	0.000135549	0.0118636	1.71597
TcIL3000_0_34500	25181949	25183148	variant surface glycoprotein	variant surface glycoprotein	T.congo_bin_contig_1399;000004152 - 000005352 (reverse strand)	Tb927.3.1520	22.79|136|4e-05|44.3	variant surface glycoprotein (VSG)-related, putative	gi|72386633;ref|XP_843741.1;EXACT	Trypanosoma_ORTHOMCL41	Trypanosome_ORTHOMCL48	1.09652	8.07735	8.40448	0.00013722	0.0118636	1.70324
TcIL3000_0_08390	33203606	33208087	multidrug resistance-associated protein, putative	multidrug resistance-associated protein, putative	T.congo_bin_contig_322;000003860 - 000008342 (reverse strand)	Tb927.4.2510	62.35|1376|0.0|1639	multidrug resistance-associated protein, putative	gi|72387954;ref|XP_844401.1;EXACT	Trypanosoma_ORTHOMCL1784	Trypanosome_ORTHOMCL6372	-0.536301	13.8789	-8.40201	0.00013745	0.0118636	1.7015
TcIL3000_0_37410	26033125	26034141	variant surface glycoprotein	variant surface glycoprotein	T.congo_bin_contig_1528;000004433 - 000005450 (reverse strand)	Tb11.v5.0595	26.92|208|2e-06|47.8	variant surface glycoprotein (VSG), putative	gi|469607546;gb|AGH60889.1;BEST	Trypanosoma_ORTHOMCL6	Trypanosome_ORTHOMCL5	2.05705	4.09996	8.39631	0.000137984	0.0118636	1.69747
TcIL3000_0_39290	26628120	26629157	variant surface glycoprotein	variant surface glycoprotein	T.congo_bin_contig_1617;000000007 - 000001045	Tb11.v5.0747	27.71|166|1e-07|52.0	variant surface glycoprotein (VSG), putative	gi|70908224;emb|CAJ16160.1;EXACT	Trypanosoma_ORTHOMCL6	Trypanosome_ORTHOMCL5	0.899539	11.1623	8.36762	0.000140704	0.0120104	1.67718
TcIL3000_0_01400	34228815	34229981	hypothetical protein, conserved	hypothetical protein, conserved	T.congo_bin_contig_46;000001087 - 000002254 (reverse strand)	Tb927.4.4260	32.26|124|3e-08|53.9	hypothetical protein, conserved	gi|72388300;ref|XP_844574.1;EXACT	Trypanosoma_ORTHOMCL8201	Trypanosome_ORTHOMCL10210	-0.503298	9.66264	-8.33382	0.000143988	0.0120835	1.65318
TcIL3000_0_21980	36924356	36925192	variant surface glycoprotein	variant surface glycoprotein	T.congo_bin_contig_879;000002495 - 000003332	Tb927.9.16270	25.60|250|4e-04|40.4	variant surface glycoprotein (VSG, pseudogene), putative	gi|469606774;gb|AGH60503.1;EXACT	Trypanosoma_ORTHOMCL6	Trypanosome_ORTHOMCL5	0.984693	8.67571	8.31707	0.000145647	0.0120835	1.64125
TcIL3000_0_40130	26850809	26851980	variant surface glycoprotein (fragment)	variant surface glycoprotein (fragment)	T.congo_bin_contig_1648;000000000 - 000001172 (reverse strand)	Tb11.v5.0747	34.43|61|0.006|37.4	variant surface glycoprotein (VSG), putative	gi|70908224;emb|CAJ16160.1;EXACT	Trypanosoma_ORTHOMCL41	Trypanosome_ORTHOMCL48	1.51523	11.2624	8.3134	0.000146013	0.0120835	1.63864
TcIL3000_0_60540	32498659	32499837	variant surface glycoprotein	variant surface glycoprotein	T.congo_bin_contig_2443;000000058 - 000001237 (reverse strand)	Tb927.9.16270	27.36|106|0.015|36.2	variant surface glycoprotein (VSG, pseudogene), putative	gi|469606774;gb|AGH60503.1;EXACT	Trypanosoma_ORTHOMCL41	Trypanosome_ORTHOMCL48	1.52526	11.5093	8.31254	0.0001461	0.0120835	1.63802
TcIL3000_0_10260	33721781	33722869	variant surface glycoprotein	variant surface glycoprotein	T.congo_bin_contig_392;000000012 - 000001101	Tb927.5.291b	23.14|376|8e-06|46.2	variant surface glycoprotein (VSG)-related, putative	gi|188592993;emb|CAQ55501.1;EXACT	Trypanosoma_ORTHOMCL6	Trypanosome_ORTHOMCL5	1.6266	6.36848	8.30704	0.000146652	0.0120835	1.63409
TcIL3000_0_39450	26676649	26677818	variant surface glycoprotein	variant surface glycoprotein	T.congo_bin_contig_1623;000000279 - 000001449 (reverse strand)	Tb927.3.1520	23.48|132|1e-04|42.7	variant surface glycoprotein (VSG)-related, putative	gi|72386633;ref|XP_843741.1;EXACT	Trypanosoma_ORTHOMCL41	Trypanosome_ORTHOMCL48	2.77594	6.75748	8.28774	0.000148607	0.0121328	1.62031
TcIL3000_0_57370	31578525	31579640	No protein product	NA	NA	NA	NA	NA	NA	Trypanosoma_ORTHOMCL6	Trypanosome_ORTHOMCL5	1.75738	4.72765	8.28102	0.000149296	0.0121328	1.61549
TcIL3000_9_1970	21024397	21024996	tryparedoxin peroxidase, putative	tryparedoxin peroxidase, putative	T.congo.pschr.9;000661359 - 000661959	Tb927.9.5840	84.92|199|8e-131|369	tryparedoxin peroxidase	gi|71744678;ref|XP_826969.1;EXACT	Trypanosoma_ORTHOMCL209	Trypanosome_ORTHOMCL149	-0.558511	12.3253	-8.25421	0.000152076	0.0121947	1.59626
TcIL3000_0_40330	26892100	26893155	variant surface glycoprotein	variant surface glycoprotein	T.congo_bin_contig_1654;000007658 - 000008714	Tb927.9.15710	25.67|261|2e-05|44.7	variant surface glycoprotein (VSG)-related, putative	gi|71746300;ref|XP_827707.1;EXACT	Trypanosoma_ORTHOMCL6	Trypanosome_ORTHOMCL5	0.976716	10.4853	8.25387	0.000152112	0.0121947	1.59602
TcIL3000_0_37970	26215924	26217114	Transferrin receptor-like, ESAG6-like	Transferrin receptor-like, ESAG6-like	T.congo_bin_contig_1551;000003362 - 000004553 (reverse strand)	Tb927.7.3260	27.05|329|2e-19|87.4	expression site-associated gene (ESAG) protein, putative	gi|72391310;ref|XP_845949.1;EXACT	Trypanosoma_ORTHOMCL26	Trypanosome_ORTHOMCL28	1.5245	6.83952	8.19054	0.000158923	0.0126552	1.55034
TcIL3000_0_48920	29238293	29239561	variant surface glycoprotein	variant surface glycoprotein	T.congo_bin_contig_1977;000013040 - 000014309 (reverse strand)	Tb927.4.3280	25.73|377|9e-21|92.4	expression site-associated gene (ESAG) protein, putative	gi|72388108;ref|XP_844478.1;EXACT	Trypanosoma_ORTHOMCL49	Trypanosome_ORTHOMCL56	1.84977	9.55419	8.16331	0.000161959	0.0127397	1.53059
TcIL3000_0_56250	31245680	31246861	variant surface glycoprotein	variant surface glycoprotein	T.congo_bin_contig_2259;000037686 - 000038868 (reverse strand)	Tb927.9.16980	24.69|243|2e-05|45.1	variant surface glycoprotein (VSG, pseudogene), putative	gi|469604176;gb|AGH59204.1;BEST	Trypanosoma_ORTHOMCL19	Trypanosome_ORTHOMCL20	2.41165	11.4263	8.16177	0.000162132	0.0127397	1.52948
TcIL3000_0_46280	28504650	28505729	variant surface glycoprotein	variant surface glycoprotein	T.congo_bin_contig_1882;000025626 - 000026706	Tb927.9.7310	25.76|132|1e-06|48.9	variant surface glycoprotein (VSG, pseudogene)-related, putative	gi|71744924;ref|XP_827092.1;BEST	Trypanosoma_ORTHOMCL59	Trypanosome_ORTHOMCL74	3.0148	3.23071	8.14595	0.000163929	0.0127962	1.51797
TcIL3000_0_56200	31232913	31233698	hypothetical protein, conserved	hypothetical protein, conserved	T.congo_bin_contig_2259;000024919 - 000025705 (reverse strand)	Tb927.5.3330	33.93|56|0.28|31.6	hypothetical protein, conserved	gi|72389420;ref|XP_845005.1;EXACT	Trypanosoma_ORTHOMCL19	Trypanosome_ORTHOMCL20	1.93669	7.03544	8.11758	0.000167209	0.0129261	1.49728
TcIL3000_0_15040	35037983	35038975	variant surface glycoprotein	variant surface glycoprotein	T.congo_bin_contig_578;000018014 - 000019007 (reverse strand)	Tb11.v5.0985	24.92|329|3e-07|50.4	variant surface glycoprotein (VSG)-related, putative	gi|72388808;ref|XP_844699.1;EXACT	Trypanosoma_ORTHOMCL6	Trypanosome_ORTHOMCL5	1.0911	10.1077	8.11277	0.000167773	0.0129261	1.49376
TcIL3000_0_20250	36496041	36497063	variant surface glycoprotein	variant surface glycoprotein	T.congo_bin_contig_815;000005288 - 000006311 (reverse strand)	Tb927.9.7310	25.39|256|2e-06|48.1	variant surface glycoprotein (VSG, pseudogene)-related, putative	gi|71744924;ref|XP_827092.1;BEST	Trypanosoma_ORTHOMCL6	Trypanosome_ORTHOMCL5	1.32526	8.81942	8.09063	0.000170394	0.0130434	1.47756
TcIL3000_0_43140	27603653	27604816	No protein product	NA	NA	NA	NA	NA	NA	Trypanosoma_ORTHOMCL19	Trypanosome_ORTHOMCL20	2.06895	5.21225	8.05663	0.000174514	0.0131341	1.45258
TcIL3000_0_44165	27863519	27864550	No protein product	NA	NA	NA	NA	NA	NA	Trypanosoma_ORTHOMCL6	Trypanosome_ORTHOMCL5	3.22221	5.09484	8.04715	0.000175682	0.0131341	1.4456
TcIL3000_0_10910	33907971	33909116	variant surface glycoprotein	variant surface glycoprotein	T.congo_bin_contig_419;000002585 - 000003731	Tb11.v5.0213	25.29|340|3e-07|50.4	variant surface protein (VSG), putative	gi|188592993;emb|CAQ55501.1;BEST	Trypanosoma_ORTHOMCL6	Trypanosome_ORTHOMCL5	2.60111	5.68147	8.03301	0.000177442	0.0131341	1.43517
TcIL3000_7_2890	16623675	16624007	hypothetical protein, unlikely	hypothetical protein, unlikely	T.congo.pschr.7;000994799 - 000995132 (reverse strand)	Tb927.5.2910	27.27|88|1.0|27.3	hypothetical protein, conserved	gi|72389336;ref|XP_844963.1;EXACT	NA	NA	-0.493838	6.97864	-8.02103	0.000178949	0.0131341	1.42633
TcIL3000_0_41690	27238717	27239835	variant surface glycoprotein	variant surface glycoprotein	T.congo_bin_contig_1718;000002751 - 000003870	Tb927.11.20140	26.49|185|2e-04|42.4	variant surface glycoprotein (VSG), frameshifted and degenerate	gi|189094730;emb|CAQ57406.1;BEST	Trypanosoma_ORTHOMCL19	Trypanosome_ORTHOMCL20	1.30993	8.46062	8.01691	0.000179472	0.0131341	1.42327
TcIL3000_0_13260	34537990	34538994	variant surface glycoprotein	variant surface glycoprotein	T.congo_bin_contig_499;000004076 - 000005081 (reverse strand)	Tb11.v5.0662	23.08|182|2e-04|42.0	variant surface glycoprotein (VSG), putative	gi|469604180;gb|AGH59206.1;BEST	Trypanosoma_ORTHOMCL6	Trypanosome_ORTHOMCL5	1.79075	8.2853	8.01189	0.00018011	0.0131341	1.41956
TcIL3000.11.1060	5059320	5061824	hypothetical protein, conserved (fragment)	hypothetical protein, conserved (fragment)	T.congo.pschr.11;000313662 - 000316167	Tb927.11.1130	67.40|819|0.0|1177	calpain-like cysteine peptidase, putative	gi|71754579;ref|XP_828204.1;BEST	Trypanosoma_ORTHOMCL85	Trypanosome_ORTHOMCL69	-0.50809	10.5378	-8.00793	0.000180615	0.0131341	1.41663
TcIL3000_0_57770	31658769	31659782	variant surface glycoprotein	variant surface glycoprotein	T.congo_bin_contig_2334;000007115 - 000008129	Tb11.v5.0985	23.42|363|2e-09|57.4	variant surface glycoprotein (VSG)-related, putative	gi|72388808;ref|XP_844699.1;EXACT	Trypanosoma_ORTHOMCL6	Trypanosome_ORTHOMCL5	1.10658	9.53934	8.00043	0.000181576	0.0131341	1.41107
TcIL3000_3_2740	11407829	11409610	Nodulin-like, putative	Nodulin-like, putative	T.congo.pschr.3;001050846 - 001052628 (reverse strand)	Tb927.3.4110	65.65|591|0.0|781	hypothetical protein, conserved	gi|72387157;ref|XP_844003.1;EXACT	Trypanosoma_ORTHOMCL119	Trypanosome_ORTHOMCL122	1.00582	16.4388	7.99664	0.000182063	0.0131341	1.40827
TcIL3000_0_41720	27245323	27246510	variant surface glycoprotein	variant surface glycoprotein	T.congo_bin_contig_1718;000009357 - 000010545	Tb927.9.820	26.98|215|9e-10|59.3	variant surface glycoprotein (VSG, pseudogene), putative	gi|523581402;gb|AGQ49890.1;BEST	Trypanosoma_ORTHOMCL10	Trypanosome_ORTHOMCL11	2.39606	3.44966	7.99211	0.000182649	0.0131341	1.40491
TcIL3000_0_41635	27228256	27229329	No protein product	NA	NA	NA	NA	NA	NA	Trypanosoma_ORTHOMCL19	Trypanosome_ORTHOMCL20	2.89323	5.37374	7.95862	0.000187043	0.0133257	1.38001
TcIL3000_0_43500	27684713	27686119	hypothetical protein, conserved	hypothetical protein, conserved	T.congo_bin_contig_1771;000001787 - 000003194	Tb11.v5.0821	25.76|66|0.24|32.7	receptor-type adenylate cyclase GRESAG 4, putative	gi|72393575;ref|XP_847588.1;BEST	Trypanosoma_ORTHOMCL366	Trypanosome_ORTHOMCL1736	3.41351	5.45922	7.94737	0.000188546	0.0133257	1.37162
TcIL3000_0_45120	28171213	28171821	expression site-associated gene (ESAG) protein, putative	expression site-associated gene (ESAG) protein, putative	T.congo_bin_contig_1846;000000219 - 000000828	Tb927.10.10220	31.38|188|1e-14|70.9	procyclin-associated gene 2 (PAG2) protein	gi|71748376;ref|XP_823243.1;BEST	Trypanosoma_ORTHOMCL26	Trypanosome_ORTHOMCL28	2.31065	4.50071	7.94184	0.000189291	0.0133257	1.36749
TcIL3000_0_26040	22801683	22802873	hypothetical protein, conserved	hypothetical protein, conserved	T.congo_bin_contig_1038;000013264 - 000014455 (reverse strand)	Tb927.2.830	25.60|125|0.002|38.9	retrotransposon hot spot protein (RHS, pseudogene), putative	gi|84043366;ref|XP_951473.1;BEST	Trypanosoma_ORTHOMCL60	Trypanosome_ORTHOMCL75	2.65909	2.85787	7.93113	0.000190741	0.0133257	1.35949
TcIL3000_0_05940	31692220	31692846	hypothetical protein, conserved	hypothetical protein, conserved	T.congo_bin_contig_234;000003996 - 000004623 (reverse strand)	Tb927.9.16260	27.78|72|0.054|33.5	expression site-associated gene 3 (ESAG3, pseudogene), putative	gi|71744888;ref|XP_827074.1;BEST	Trypanosoma_ORTHOMCL59	Trypanosome_ORTHOMCL74	1.66466	9.08285	7.92975	0.000190928	0.0133257	1.35846
TcIL3000_0_25330	37862219	37864580	hypothetical protein, conserved (fragment)	hypothetical protein, conserved (fragment)	T.congo_bin_contig_999;000000040 - 000002402	Tb927.3.1420	37.77|797|4e-146|478	hypothetical protein, conserved	gi|72386623;ref|XP_843736.1;EXACT	Trypanosoma_ORTHOMCL819	Trypanosome_ORTHOMCL6075	-0.669867	8.66476	-7.91501	0.000192948	0.0133848	1.34743
TcIL3000_0_26800	23006258	23007397	No protein product	NA	NA	NA	NA	NA	NA	Trypanosoma_ORTHOMCL59	Trypanosome_ORTHOMCL74	2.40107	5.51214	7.90717	0.000194032	0.0133848	1.34156
TcIL3000_0_22230	37002663	37003142	hypothetical protein, conserved	hypothetical protein, conserved	T.congo_bin_contig_890;000002044 - 000002524 (reverse strand)	Tb927.11.9780	22.40|125|0.30|30.0	conserved protein	gi|74024952;ref|XP_829042.1;EXACT	Trypanosoma_ORTHOMCL274	Trypanosome_ORTHOMCL632	0.896549	5.19421	7.87535	0.000198505	0.0135334	1.31765
TcIL3000_0_56240	31243565	31244743	variant surface glycoprotein	variant surface glycoprotein	T.congo_bin_contig_2259;000035571 - 000036750 (reverse strand)	Tb927.11.18420	28.95|152|2e-05|45.4	variant surface glycoprotein (VSG), pseudogene	gi|469603354;gb|AGH58793.1;BEST	Trypanosoma_ORTHOMCL19	Trypanosome_ORTHOMCL20	2.4297	5.75523	7.87258	0.0001989	0.0135334	1.31556
TcIL3000_0_50570	29736970	29737431	hypothetical protein, conserved	hypothetical protein, conserved	T.congo_bin_contig_2048;000008199 - 000008661	Tb927.7.7200	31.48|54|0.98|28.5	hypothetical protein, conserved	gi|72392092;ref|XP_846340.1;EXACT	Trypanosoma_ORTHOMCL5311	Trypanosome_ORTHOMCL7355	3.03849	2.3809	7.86764	0.000199607	0.0135334	1.31184
TcIL3000_0_51990	30148824	30151565	hypothetical protein, conserved	hypothetical protein, conserved	T.congo_bin_contig_2104;000000317 - 000003059 (reverse strand)	Tb11.v5.0624	28.67|143|4e-07|52.8	retrotransposon hot spot protein (PHS), putative	gi|18700065;gb|AAL14359.1;BEST	Trypanosoma_ORTHOMCL60	Trypanosome_ORTHOMCL75	1.62356	8.43976	7.83765	0.000203959	0.0137499	1.2892
TcIL3000_0_48900	29232517	29233575	variant surface glycoprotein	variant surface glycoprotein	T.congo_bin_contig_1977;000007264 - 000008323 (reverse strand)	Tb11.v5.0948	29.08|196|4e-05|44.3	variant surface glycoprotein (VSG, atypical), putative	gi|469607744;gb|AGH60988.1;BEST	Trypanosoma_ORTHOMCL19	Trypanosome_ORTHOMCL20	1.75778	7.16619	7.82317	0.0002061	0.0137625	1.27824
TcIL3000_0_06360	32405550	32407283	Protein Associated with Differentiation, putative	Protein Associated with Differentiation, putative	T.congo_bin_contig_243;000031826 - 000033560 (reverse strand)	Tb927.7.5940	63.33|570|0.0|758	Protein Associated with Differentiation	gi|72391846;ref|XP_846217.1;EXACT	Trypanosoma_ORTHOMCL81	Trypanosome_ORTHOMCL53	-0.759507	11.3603	-7.81745	0.000206951	0.0137625	1.27391
TcIL3000_0_60570	32502001	32503044	hypothetical protein, conserved	hypothetical protein, conserved	T.congo_bin_contig_2443;000003400 - 000004444 (reverse strand)	Tb927.1.240	27.55|98|9e-05|43.5	retrotransposon hot spot protein (RHS, pseudogene), putative	gi|18413532;emb|CAD21860.1;BEST	Trypanosoma_ORTHOMCL60	Trypanosome_ORTHOMCL75	1.28163	8.95711	7.8111	0.000207902	0.0137625	1.2691
TcIL3000_0_30960	24139195	24142602	hypothetical protein, conserved	hypothetical protein, conserved	T.congo_bin_contig_1228;000005092 - 000008500 (reverse strand)	Tb927.11.14920	50.57|1145|0.0|1083	hypothetical protein, conserved	gi|74025968;ref|XP_829550.1;EXACT	Trypanosoma_ORTHOMCL499	Trypanosome_ORTHOMCL4443	-0.616931	13.78	-7.80206	0.000209266	0.0137625	1.26223
TcIL3000_0_04090	26471216	26472433	variant surface glycoprotein	variant surface glycoprotein	T.congo_bin_contig_159;000027458 - 000028676 (reverse strand)	Tb927.5.4610	24.14|145|0.005|37.7	variant surface glycoprotein (VSG, pseudogene)- related, putative	gi|343033678;gb|AEL79568.1;BEST	Trypanosoma_ORTHOMCL41	Trypanosome_ORTHOMCL48	1.33567	4.47519	7.79757	0.000209947	0.0137625	1.25882
TcIL3000_0_57950	31720836	31722146	variant surface glycoprotein	variant surface glycoprotein	T.congo_bin_contig_2343;000001919 - 000003230 (reverse strand)	Tb927.11.20480	26.54|422|1e-16|81.3	variant surface glycoprotein (VSG, pseudogene), putative	gi|469603922;gb|AGH59077.1;BEST	Trypanosoma_ORTHOMCL10	Trypanosome_ORTHOMCL11	1.26788	9.59518	7.70115	0.000225197	0.0146811	1.18509
TcIL3000_9_3910	21708304	21708768	hypothetical protein	hypothetical protein	T.congo.pschr.9;001345266 - 001345731	Tb11.v5.0672	34.78|69|0.098|31.6	cardiolipin synthetase, putative	gi|72387964;ref|XP_844406.1;BEST	NA	NA	-0.449548	7.37756	-7.66723	0.000230862	0.0149682	1.15894
TcIL3000_0_48890	29231248	29232285	variant surface glycoprotein	variant surface glycoprotein	T.congo_bin_contig_1977;000005995 - 000007033 (reverse strand)	Tb11.v5.0979	29.52|105|0.028|35.0	variant surface glycoprotein (VSG, atypical), putative	gi|469606190;gb|AGH60211.1;BEST	Trypanosoma_ORTHOMCL6	Trypanosome_ORTHOMCL5	2.34976	4.57477	7.65568	0.000232828	0.0150136	1.15001
TcIL3000_10_2190	1576566	1577519	mitochondrial malate dehydrogenase	mitochondrial malate dehydrogenase	T.congo.pschr.10;000670922 - 000671876	Tb927.10.2560	76.03|317|3e-174|488	mitochondrial malate dehydrogenase	gi|71746908;ref|XP_822509.1;EXACT	Trypanosoma_ORTHOMCL4742	Trypanosome_ORTHOMCL3557	-0.486449	11.209	-7.64035	0.000235466	0.0151017	1.13814
TcIL3000_3_2760	11412500	11414281	hypothetical protein, conserved	hypothetical protein, conserved	T.congo.pschr.3;001055517 - 001057299 (reverse strand)	Tb927.3.4100	70.02|567|0.0|777	hypothetical protein, conserved	gi|72387155;ref|XP_844002.1;EXACT	Trypanosoma_ORTHOMCL119	Trypanosome_ORTHOMCL122	0.936988	15.7996	7.61988	0.000239045	0.0151658	1.12225
TcIL3000_0_23330	37287298	37288101	kinetoplastid kinetochore protein 8, putative (fragment)	kinetoplastid kinetochore protein 8, putative (fragment)	T.congo_bin_contig_925;000010608 - 000011412	Tb927.4.5110	32.49|277|8e-32|121	hypothetical protein, conserved	gi|72388470;ref|XP_844659.1;EXACT	Trypanosoma_ORTHOMCL599	Trypanosome_ORTHOMCL539	0.573573	8.8446	7.6197	0.000239077	0.0151658	1.12211
TcIL3000_0_09640	33561405	33562050	hypothetical protein, conserved (fragment)	hypothetical protein, conserved (fragment)	T.congo_bin_contig_369;000011435 - 000012081	Tb11.v5.1020	41.32|167|1e-24|100	retrotransposon hot spot (RHS) protein, putative	gi|84043412;ref|XP_951496.1;BEST	Trypanosoma_ORTHOMCL7506	Trypanosome_ORTHOMCL9555	0.941655	4.30028	7.6124	0.000240369	0.0151658	1.11643
TcIL3000_0_45010	28153969	28155246	No protein product	NA	NA	NA	NA	NA	NA	Trypanosoma_ORTHOMCL10	Trypanosome_ORTHOMCL11	2.85977	2.95821	7.6056	0.000241579	0.0151658	1.11114
TcIL3000_0_13140	34517204	34518373	Transferrin receptor-like, ESAG6-like	Transferrin receptor-like, ESAG6-like	T.congo_bin_contig_496;000009391 - 000010561	Tb927.7.3260	27.96|329|1e-21|93.2	expression site-associated gene (ESAG) protein, putative	gi|72391310;ref|XP_845949.1;EXACT	Trypanosoma_ORTHOMCL26	Trypanosome_ORTHOMCL28	1.89165	8.22274	7.56096	0.000249697	0.0155929	1.07629
TcIL3000_8_230	17929887	17930288	hypothetical protein, unlikely	hypothetical protein, unlikely	T.congo.pschr.8;000036235 - 000036637 (reverse strand)	Tb927.9.16260	35.42|48|3.2|26.6	expression site-associated gene 3 (ESAG3, pseudogene), putative	gi|71744888;ref|XP_827074.1;BEST	NA	NA	0.862837	10.0696	7.52957	0.000255594	0.0158776	1.05167
TcIL3000_0_60960	32588675	32589736	No protein product	NA	NA	NA	NA	NA	NA	Trypanosoma_ORTHOMCL19	Trypanosome_ORTHOMCL20	1.97681	8.05823	7.51131	0.000259099	0.0160115	1.0373
TcIL3000_0_13550	34604464	34605663	variant surface glycoprotein	variant surface glycoprotein	T.congo_bin_contig_507;000018132 - 000019332 (reverse strand)	Tb927.11.12710	25.08|323|1e-10|61.2	variant surface glycoprotein (VSG)-related, putative	gi|74025534;ref|XP_829333.1;EXACT	Trypanosoma_ORTHOMCL10	Trypanosome_ORTHOMCL11	2.60245	3.9935	7.50008	0.000261282	0.0160627	1.02844
TcIL3000_0_12130	34247080	34247553	hypothetical protein, conserved	hypothetical protein, conserved	T.congo_bin_contig_461;000004843 - 000005317 (reverse strand)	No BLASTP hit	-|-|-|-	NA	NA;NA;NA	Trypanosoma_ORTHOMCL6969	Trypanosome_ORTHOMCL9108	-0.477608	7.54835	-7.49217	0.000262832	0.0160748	1.02219
TcIL3000_0_36370	25716223	25716564	hypothetical protein, unlikely	hypothetical protein, unlikely	T.congo_bin_contig_1472;000000827 - 000001169 (reverse strand)	Tb927.5.2370	50.00|38|1e-05|42.0	hydrolase, alpha/beta fold family, putative	gi|72389232;ref|XP_844911.1;EXACT	Trypanosoma_ORTHOMCL8075	Trypanosome_ORTHOMCL10082	-0.640774	5.7657	-7.48214	0.000264813	0.0161128	1.01427
TcIL3000_0_19220	36200157	36200678	Trypanosomal VSG domain containing protein, putative	Trypanosomal VSG domain containing protein, putative	T.congo_bin_contig_765;000000700 - 000001222 (reverse strand)	Tb927.5.4610	26.60|94|0.005|35.8	variant surface glycoprotein (VSG, pseudogene)- related, putative	gi|343033678;gb|AEL79568.1;BEST	Trypanosoma_ORTHOMCL19	Trypanosome_ORTHOMCL20	2.89528	3.84753	7.47235	0.000266761	0.0161486	1.00653
TcIL3000_0_04000	26458970	26459515	hypothetical protein, conserved	hypothetical protein, conserved	T.congo_bin_contig_159;000015212 - 000015758 (reverse strand)	Tb11.v5.1020	28.09|89|0.060|32.7	retrotransposon hot spot (RHS) protein, putative	gi|84043412;ref|XP_951496.1;BEST	Trypanosoma_ORTHOMCL15	Trypanosome_ORTHOMCL15	1.99496	3.16143	7.42948	0.000275494	0.0165926	0.972493
TcIL3000_0_22330	37033238	37034434	variant surface glycoprotein	variant surface glycoprotein	T.congo_bin_contig_891;000003133 - 000004330 (reverse strand)	Tb927.11.12710	25.50|298|3e-12|67.0	variant surface glycoprotein (VSG)-related, putative	gi|74025534;ref|XP_829333.1;EXACT	Trypanosoma_ORTHOMCL10	Trypanosome_ORTHOMCL11	2.75351	2.76673	7.41078	0.000279407	0.0167433	0.957583
TcIL3000_0_01330	33855854	33857029	Transferrin receptor-like, ESAG6-like	Transferrin receptor-like, ESAG6-like	T.congo_bin_contig_41;000000628 - 000001804	Tb927.10.10220	27.02|285|3e-17|82.0	procyclin-associated gene 2 (PAG2) protein	gi|71748376;ref|XP_823243.1;BEST	Trypanosoma_ORTHOMCL26	Trypanosome_ORTHOMCL28	2.9183	4.24792	7.40171	0.000281327	0.0167736	0.950345
TcIL3000_0_06410	32459044	32460963	hypothetical protein, conserved	hypothetical protein, conserved	T.congo_bin_contig_244;000000515 - 000002435	Tb927.1.1740	22.56|266|6e-07|52.0	hypothetical protein	gi|115504167;ref|XP_001218876.1;EXACT	Trypanosoma_ORTHOMCL2047	Trypanosome_ORTHOMCL6711	-0.513473	11.847	-7.36837	0.000288516	0.0168907	0.923656
TcIL3000.11.1030	5033913	5037869	calpain, putative, cysteine peptidase, Clan CA, family C2, putative	calpain, putative, cysteine peptidase, Clan CA, family C2, putative	T.congo.pschr.11;000288255 - 000292212	Tb927.11.1110	60.93|1318|0.0|1613	calpain, putative	gi|71754577;ref|XP_828203.1;BEST	Trypanosoma_ORTHOMCL85	Trypanosome_ORTHOMCL69	-0.475874	14.0025	-7.36736	0.000288737	0.0168907	0.922846
TcIL3000_0_50010	29576469	29577602	variant surface glycoprotein	variant surface glycoprotein	T.congo_bin_contig_2022;000008391 - 000009525	Tb11.v5.0595	26.90|171|8e-07|49.7	variant surface glycoprotein (VSG), putative	gi|469607546;gb|AGH60889.1;BEST	Trypanosoma_ORTHOMCL6	Trypanosome_ORTHOMCL5	1.06547	6.20662	7.36526	0.000289199	0.0168907	0.921154
TcIL3000_0_32520	24651188	24651862	hypothetical protein, conserved	hypothetical protein, conserved	T.congo_bin_contig_1305;000000861 - 000001536 (reverse strand)	Tb11.v5.0956	33.87|62|0.001|38.1	variant surface glycoprotein (VSG, atypical), putative	gi|469605306;gb|AGH59769.1;BEST	Trypanosoma_ORTHOMCL6	Trypanosome_ORTHOMCL5	1.77629	5.39694	7.36503	0.000289248	0.0168907	0.920976
TcIL3000.11.16400	9366873	9367961	enoyl-CoA hydratase/isomerase family protein, putative	enoyl-CoA hydratase/isomerase family protein, putative	T.congo.pschr.11;004621215 - 004622304 (reverse strand)	Tb927.11.16480	74.86|362|0.0|578	enoyl-CoA hydratase/isomerase family protein, putative	gi|74026278;ref|XP_829705.1;EXACT	Trypanosoma_ORTHOMCL4112	Trypanosome_ORTHOMCL2342	0.71196	12.8188	7.35976	0.000290408	0.0168907	0.916741
TcIL3000_3_2750	11410182	11411963	hypothetical protein, conserved	hypothetical protein, conserved	T.congo.pschr.3;001053199 - 001054981 (reverse strand)	Tb927.3.4080	71.11|578|0.0|792	hypothetical protein, conserved	gi|72387151;ref|XP_844000.1;EXACT	Trypanosoma_ORTHOMCL119	Trypanosome_ORTHOMCL122	0.761976	14.8531	7.34257	0.000294226	0.0170292	0.902921
TcIL3000_0_32525	24654394	24655535	No protein product	NA	NA	NA	NA	NA	NA	Trypanosoma_ORTHOMCL19	Trypanosome_ORTHOMCL20	3.21059	3.93106	7.30554	0.000302647	0.0173829	0.873047
TcIL3000_0_38020	26226780	26227994	variant surface glycoprotein	variant surface glycoprotein	T.congo_bin_contig_1553;000000697 - 000001912 (reverse strand)	Tb927.4.3290	26.17|363|1e-22|98.2	hypothetical protein, conserved	gi|72388110;ref|XP_844479.1;EXACT	Trypanosoma_ORTHOMCL76	Trypanosome_ORTHOMCL96	0.830022	10.9223	7.30286	0.000303267	0.0173829	0.87088
TcIL3000_8_630	18074936	18082843	WD40 repeats, putative	WD40 repeats, putative	T.congo.pschr.8;000181284 - 000189192 (reverse strand)	Tb927.8.1050	53.40|2629|0.0|2620	hypothetical protein, conserved	gi|72392283;ref|XP_846942.1;EXACT	Trypanosoma_ORTHOMCL2695	Trypanosome_ORTHOMCL4201	-0.481236	15.3377	-7.28674	0.000307029	0.0175139	0.857825
TcIL3000_0_37950	26212681	26213875	No protein product	NA	NA	NA	NA	NA	NA	Trypanosoma_ORTHOMCL41	Trypanosome_ORTHOMCL48	1.35066	8.58712	7.27475	0.000309862	0.017591	0.848095
TcIL3000_0_45130	28173721	28174794	variant surface glycoprotein	variant surface glycoprotein	T.congo_bin_contig_1846;000002727 - 000003801	Tb927.11.19410	21.08|166|3e-05|44.7	variant surface glycoprotein (VSG), putative	gi|71754373;ref|XP_828102.1;EXACT	Trypanosoma_ORTHOMCL19	Trypanosome_ORTHOMCL20	0.798737	10.7054	7.2491	0.000316023	0.017825	0.827234
TcIL3000_0_22730	37128155	37128715	hypothetical protein, conserved	hypothetical protein, conserved	T.congo_bin_contig_903;000008378 - 000008939	Tb11.v5.0624	30.66|137|6e-07|47.4	retrotransposon hot spot protein (PHS), putative	gi|18700065;gb|AAL14359.1;BEST	Trypanosoma_ORTHOMCL60	Trypanosome_ORTHOMCL75	1.76043	4.22698	7.24414	0.00031723	0.017825	0.823192
TcIL3000_0_19430	36267242	36267775	hypothetical protein, conserved	hypothetical protein, conserved	T.congo_bin_contig_775;000001683 - 000002217 (reverse strand)	Tb927.4.5520	44.83|29|0.48|29.6	UDP-Gal or UDP-GlcNAc-dependent glycosyltransferase (pseudogene), putative	gi|72388544;ref|XP_844696.1;BEST	Trypanosoma_ORTHOMCL541	Trypanosome_ORTHOMCL5746	0.918021	7.49145	7.23898	0.000318491	0.017825	0.81899
TcIL3000.11.15180	8915371	8918451	hypothetical protein, conserved (fragment)	hypothetical protein, conserved (fragment)	T.congo.pschr.11;004169713 - 004172794 (reverse strand)	Tb927.11.14920	56.95|1036|0.0|1145	hypothetical protein, conserved	gi|74025968;ref|XP_829550.1;EXACT	Trypanosoma_ORTHOMCL499	Trypanosome_ORTHOMCL4443	-0.668461	13.2917	-7.22285	0.000322473	0.0179631	0.805818
TcIL3000_10_8840	3310205	3313381	microtubule-associated protein 2	microtubule-associated protein 2	T.congo.pschr.10;002404561 - 002407738 (reverse strand)	Tb927.10.10280	52.28|1010|0.0|914	microtubule-associated protein, putative	gi|70908166;emb|CAJ16763.1;BEST	Trypanosoma_ORTHOMCL355	Trypanosome_ORTHOMCL336	-0.701175	15.4372	-7.19293	0.000330009	0.0181698	0.781319
TcIL3000_0_23900	37430047	37430928	Trypanosomal VSG domain containing protein, putative (fragment)	Trypanosomal VSG domain containing protein, putative (fragment)	T.congo_bin_contig_943;000002995 - 000003877 (reverse strand)	Tb927.1.05	27.63|228|5e-05|43.5	variant surface glycoprotein (VSG), putative	gi|115503671;ref|XP_001218755.1;EXACT	Trypanosoma_ORTHOMCL6	Trypanosome_ORTHOMCL5	2.62217	8.38359	7.19037	0.000330663	0.0181698	0.779218
TcIL3000_3_2770	11414816	11416798	Nodulin-like, putative	Nodulin-like, putative	T.congo.pschr.3;001057833 - 001059816 (reverse strand)	Tb927.3.4080	70.93|578|0.0|792	hypothetical protein, conserved	gi|72387151;ref|XP_844000.1;EXACT	Trypanosoma_ORTHOMCL119	Trypanosome_ORTHOMCL122	0.881738	15.5364	7.18992	0.000330778	0.0181698	0.778849
TcIL3000_0_15230	35089498	35090292	hypothetical protein	hypothetical protein	T.congo_bin_contig_584;000000126 - 000000921 (reverse strand)	Tb927.11.780	33.12|154|3e-17|80.1	hypothetical protein, conserved	gi|71754513;ref|XP_828171.1;EXACT	NA	NA	-0.411097	8.45967	-7.18204	0.000332804	0.0181969	0.772372
TcIL3000_0_52530	30307731	30308867	variant surface glycoprotein (fragment)	variant surface glycoprotein (fragment)	T.congo_bin_contig_2121;000001753 - 000002890	Tb927.11.17460	26.37|201|3e-06|47.8	variant surface glycoprotein (VSG), frameshifted and interrupted	gi|469607576;gb|AGH60904.1;BEST	Trypanosoma_ORTHOMCL19	Trypanosome_ORTHOMCL20	0.914447	6.09975	7.13495	0.000345198	0.0185503	0.73357
TcIL3000_7_3800	16909812	16910186	hypothetical protein, unlikely	hypothetical protein, unlikely	T.congo.pschr.7;001280936 - 001281311	Tb927.9.16260	34.29|35|3.0|26.6	expression site-associated gene 3 (ESAG3, pseudogene), putative	gi|71744888;ref|XP_827074.1;BEST	NA	NA	0.617323	10.3274	7.13381	0.000345503	0.0185503	0.732631
TcIL3000_0_50580	29738697	29739206	expression site-associated gene (ESAG) protein, putative	expression site-associated gene (ESAG) protein, putative	T.congo_bin_contig_2048;000009926 - 000010436 (reverse strand)	Tb927.5.3560	20.62|97|0.075|31.6	vesicle-associated membrane protein, putative	gi|72389462;ref|XP_845026.1;EXACT	Trypanosoma_ORTHOMCL26	Trypanosome_ORTHOMCL28	1.41964	4.27257	7.13321	0.000345667	0.0185503	0.732128
TcIL3000_0_22720	37126596	37127426	variant surface glycoprotein	variant surface glycoprotein	T.congo_bin_contig_903;000006819 - 000007650	Tb11.v5.0956	23.32|253|1e-05|44.7	variant surface glycoprotein (VSG, atypical), putative	gi|469605306;gb|AGH59769.1;BEST	Trypanosoma_ORTHOMCL19	Trypanosome_ORTHOMCL20	1.36862	5.37783	7.13183	0.000346037	0.0185503	0.730992
TcIL3000_0_12850	34411842	34413176	variant surface glycoprotein	variant surface glycoprotein	T.congo_bin_contig_483;000001025 - 000002360 (reverse strand)	Tb927.10.16330	25.13|382|7e-18|84.7	variant surface glycoprotein (VSG, pseudogene), putative	gi|469606286;gb|AGH60259.1;BEST	Trypanosoma_ORTHOMCL10	Trypanosome_ORTHOMCL11	0.637862	13.358	7.12587	0.000347648	0.0185503	0.726061
TcIL3000_0_21420	36796186	36797379	variant surface glycoprotein	variant surface glycoprotein	T.congo_bin_contig_860;000006639 - 000007833 (reverse strand)	Tb927.11.12710	24.68|308|8e-12|65.5	variant surface glycoprotein (VSG)-related, putative	gi|74025534;ref|XP_829333.1;EXACT	Trypanosoma_ORTHOMCL10	Trypanosome_ORTHOMCL11	1.89343	7.6144	7.12218	0.00034865	0.0185503	0.723006
TcIL3000_0_29290	23658856	23660115	invariant surface glycoprotein, putative	invariant surface glycoprotein, putative	T.congo_bin_contig_1167;000003462 - 000004722	Tb927.2.3280	23.44|401|3e-17|82.4	65 kDa invariant surface glycoprotein	gi|84043586;ref|XP_951583.1;EXACT	Trypanosoma_ORTHOMCL98	Trypanosome_ORTHOMCL120	2.1527	7.14735	7.11489	0.000350639	0.0185729	0.716963
TcIL3000_0_32255	24575532	24576954	No protein product	NA	NA	NA	NA	NA	NA	Trypanosoma_ORTHOMCL49	Trypanosome_ORTHOMCL56	2.44649	4.27989	7.08583	0.000358694	0.0188636	0.692842
TcIL3000_8_600	18066735	18068765	6-phosphofructo-2-kinase/fructose-2,6-biphosphatase, putative	6-phosphofructo-2-kinase/fructose-2,6-biphosphatase, putative	T.congo.pschr.8;000173083 - 000175114 (reverse strand)	Tb927.8.1020	57.93|687|0.0|763	6-phosphofructo-2-kinase/fructose-2,6-biphosphatase, putative	gi|72392277;ref|XP_846939.1;EXACT	Trypanosoma_ORTHOMCL2696	Trypanosome_ORTHOMCL4200	-0.589444	11.8316	-7.07838	0.000360793	0.0188636	0.686643
TcIL3000_0_48540	29134784	29135224	T. congolense-specific, putative cell surface-expressed gene family	T. congolense-specific, putative cell surface-expressed gene family	T.congo_bin_contig_1963;000006356 - 000006797 (reverse strand)	Tb927.5.3010	46.43|28|0.90|28.5	MRB1-associated protein, putative	gi|72389356;ref|XP_844973.1;EXACT	Trypanosoma_ORTHOMCL2033	Trypanosome_ORTHOMCL6699	0.723188	5.71141	7.07802	0.000360897	0.0188636	0.686338
TcIL3000_0_41220	27119551	27120630	variant surface glycoprotein	variant surface glycoprotein	T.congo_bin_contig_1701;000000290 - 000001370	Tb927.11.19530	25.23|214|4e-06|47.4	variant surface glycoprotein (VSG, pseudogene), putative	gi|523581570;gb|AGQ49974.1;BEST	Trypanosoma_ORTHOMCL19	Trypanosome_ORTHOMCL20	1.04086	9.61843	7.06917	0.000363407	0.0189115	0.678971
TcIL3000_7_1960	16327193	16327504	hypothetical protein, unlikely	hypothetical protein, unlikely	T.congo.pschr.7;000698317 - 000698629 (reverse strand)	Tb927.6.5540	55.56|18|1.4|26.9	variant surface glycoprotein (VSG, pseudogene), putative	gi|469607064;gb|AGH60648.1;BEST	NA	NA	0.442499	8.99856	7.05485	0.000367517	0.0190419	0.667022
TcIL3000_0_54000	30681257	30682555	variant surface glycoprotein	variant surface glycoprotein	T.congo_bin_contig_2178;000004887 - 000006186	Tb927.4.3280	25.41|370|2e-18|85.9	expression site-associated gene (ESAG) protein, putative	gi|72388108;ref|XP_844478.1;EXACT	Trypanosoma_ORTHOMCL49	Trypanosome_ORTHOMCL56	1.22507	12.6416	7.04629	0.000369999	0.0190871	0.659866
TcIL3000_0_14910	35009194	35010342	variant surface glycoprotein	variant surface glycoprotein	T.congo_bin_contig_577;000000691 - 000001840 (reverse strand)	Tb927.3.1520	25.28|269|2e-07|51.2	variant surface glycoprotein (VSG)-related, putative	gi|72386633;ref|XP_843741.1;EXACT	Trypanosoma_ORTHOMCL19	Trypanosome_ORTHOMCL20	2.007	4.97546	7.02234	0.000377044	0.0193455	0.639815
TcIL3000_0_44145	27859188	27860159	No protein product	NA	NA	NA	NA	NA	NA	Trypanosoma_ORTHOMCL19	Trypanosome_ORTHOMCL20	3.45998	7.8587	7.01616	0.000378887	0.0193455	0.634629
TcIL3000_0_27040	23055731	23056921	hypothetical protein, conserved	hypothetical protein, conserved	T.congo_bin_contig_1081;000004612 - 000005803	Tb927.2.830	25.60|125|0.001|39.7	retrotransposon hot spot protein (RHS, pseudogene), putative	gi|84043366;ref|XP_951473.1;BEST	Trypanosoma_ORTHOMCL60	Trypanosome_ORTHOMCL75	1.65612	4.187	7.01278	0.0003799	0.0193455	0.631791
TcIL3000_0_45160	28185555	28186658	No protein product	NA	NA	NA	NA	NA	NA	Trypanosoma_ORTHOMCL6	Trypanosome_ORTHOMCL5	3.15925	3.24629	6.98992	0.000386828	0.0196142	0.612567
TcIL3000_0_35800	25541297	25552954	Domain of unknown function (DUF4486), putative	Domain of unknown function (DUF4486), putative	T.congo_bin_contig_1446;000011026 - 000022684	Tb927.11.12840	48.68|3985|0.0|3450	hypothetical protein, conserved	gi|74025558;ref|XP_829345.1;EXACT	Trypanosoma_ORTHOMCL857	Trypanosome_ORTHOMCL6081	-0.451773	15.8357	-6.96107	0.000395779	0.0199173	0.588227
TcIL3000_0_48680	29171111	29172411	variant surface glycoprotein (fragment)	variant surface glycoprotein (fragment)	T.congo_bin_contig_1969;000002897 - 000004198	Tb927.4.3280	25.80|376|8e-23|98.6	expression site-associated gene (ESAG) protein, putative	gi|72388108;ref|XP_844478.1;EXACT	Trypanosoma_ORTHOMCL49	Trypanosome_ORTHOMCL56	1.97281	7.50938	6.95985	0.000396164	0.0199173	0.587193
TcIL3000_0_04240	26496470	26497669	variant surface glycoprotein	variant surface glycoprotein	T.congo_bin_contig_159;000052712 - 000053912 (reverse strand)	Tb927.3.1520	20.61|131|1e-04|42.7	variant surface glycoprotein (VSG)-related, putative	gi|72386633;ref|XP_843741.1;EXACT	Trypanosoma_ORTHOMCL41	Trypanosome_ORTHOMCL48	1.18675	7.86444	6.95202	0.000398636	0.019957	0.580573
TcIL3000_0_20630	36595055	36596221	hypothetical protein	hypothetical protein	T.congo_bin_contig_828;000000964 - 000002131	Tb927.8.7590	29.09|55|1.5|30.0	receptor-type adenylate cyclase GRESAG 4, putative	gi|72393575;ref|XP_847588.1;EXACT	Trypanosoma_ORTHOMCL366	Trypanosome_ORTHOMCL1736	2.66546	5.03031	6.93894	0.000402808	0.0200557	0.56949
TcIL3000_0_30990	24147738	24148565	variant surface glycoprotein (fragment)	variant surface glycoprotein (fragment)	T.congo_bin_contig_1229;000004772 - 000005600	Tb927.4.3280	28.65|185|6e-14|70.1	expression site-associated gene (ESAG) protein, putative	gi|72388108;ref|XP_844478.1;EXACT	Trypanosoma_ORTHOMCL49	Trypanosome_ORTHOMCL56	3.79157	5.21771	6.93508	0.000404048	0.0200557	0.566218
TcIL3000_0_38270	26297900	26298823	No protein product	NA	NA	NA	NA	NA	NA	Trypanosoma_ORTHOMCL6	Trypanosome_ORTHOMCL5	1.71656	6.23673	6.93003	0.000405678	0.0200557	0.561931
TcIL3000_8_1520	18336438	18337037	hypothetical protein, conserved	hypothetical protein, conserved	T.congo.pschr.8;000442786 - 000443386 (reverse strand)	Tb927.8.1680	34.52|197|3e-24|95.9	hypothetical protein, conserved	gi|72392401;ref|XP_847001.1;EXACT	Trypanosoma_ORTHOMCL2675	Trypanosome_ORTHOMCL3161	0.628894	9.82957	6.91748	0.000409759	0.0201092	0.551274
TcIL3000_0_21220	36748877	36750727	paraflagellar rod component, putative (fragment)	paraflagellar rod component, putative (fragment)	T.congo_bin_contig_853;000000000 - 000001851 (reverse strand)	Tb927.6.3670	49.60|621|0.0|593	paraflagellar rod component, putative	gi|72390381;ref|XP_845485.1;EXACT	Trypanosoma_ORTHOMCL587	Trypanosome_ORTHOMCL554	-0.582697	11.4034	-6.9108	0.000411951	0.0201092	0.545593
TcIL3000_8_5080	19380387	19383755	hypothetical protein, conserved	hypothetical protein, conserved	T.congo.pschr.8;001486735 - 001490104	Tb927.8.5240	64.81|1134|0.0|1487	hypothetical protein, conserved	gi|72393107;ref|XP_847354.1;EXACT	Trypanosoma_ORTHOMCL2521	Trypanosome_ORTHOMCL3769	-0.498598	14.1676	-6.90615	0.000413485	0.0201092	0.541633
TcIL3000_0_45140	28177383	28178413	No protein product	NA	NA	NA	NA	NA	NA	Trypanosoma_ORTHOMCL6	Trypanosome_ORTHOMCL5	3.2621	6.21629	6.90599	0.000413539	0.0201092	0.541495
TcIL3000_0_35720	25514959	25515969	cysteine peptidase C (CPC)	cysteine peptidase C (CPC)	T.congo_bin_contig_1444;000000793 - 000001804 (reverse strand)	Tb927.6.560	58.39|310|1e-130|379	cysteine peptidase C (CPC)	gi|72389769;ref|XP_845179.1;EXACT	Trypanosoma_ORTHOMCL212	Trypanosome_ORTHOMCL217	0.694852	9.94403	6.89468	0.000417297	0.0202091	0.53186
TcIL3000_8_7500	19988355	19989515	kinetoplastid kinetochore protein 8, putative	kinetoplastid kinetochore protein 8, putative	T.congo.pschr.8;002094703 - 002095864	Tb927.4.5110	34.41|401|3e-45|162	hypothetical protein, conserved	gi|72388470;ref|XP_844659.1;EXACT	Trypanosoma_ORTHOMCL599	Trypanosome_ORTHOMCL539	0.658571	8.30002	6.88807	0.00041951	0.0202337	0.526225
TcIL3000_0_44020	27815044	27817972	hypothetical protein, conserved (fragment)	hypothetical protein, conserved (fragment)	T.congo_bin_contig_1797;000001213 - 000004142	Tb927.3.1420	34.66|1027|1e-162|532	hypothetical protein, conserved	gi|72386623;ref|XP_843736.1;EXACT	Trypanosoma_ORTHOMCL8145	Trypanosome_ORTHOMCL10155	-0.430266	11.4563	-6.87453	0.000424089	0.0202486	0.514658
TcIL3000_8_40	17903231	17904391	proteasome regulatory non-ATP-ase subunit 10, putative	proteasome regulatory non-ATP-ase subunit 10, putative	T.congo.pschr.8;000009579 - 000010740 (reverse strand)	Tb927.8.570	63.14|293|3e-107|321	proteasome regulatory non-ATP-ase subunit 10	gi|72392187;ref|XP_846894.1;EXACT	Trypanosoma_ORTHOMCL1098	Trypanosome_ORTHOMCL1640	0.577158	11.3443	6.87423	0.000424191	0.0202486	0.514403
TcIL3000_0_41630	27227072	27228112	No protein product	NA	NA	NA	NA	NA	NA	Trypanosoma_ORTHOMCL59	Trypanosome_ORTHOMCL74	3.2521	4.68269	6.87204	0.000424939	0.0202486	0.512526
TcIL3000_0_32040	24481003	24481491	expression site-associated gene (ESAG) protein, putative	expression site-associated gene (ESAG) protein, putative	T.congo_bin_contig_1279;000000765 - 000001254 (reverse strand)	Tb927.10.10230	26.98|126|2e-05|42.4	procyclin-associated gene 5 (PAG5) protein	gi|71748378;ref|XP_823244.1;EXACT	Trypanosoma_ORTHOMCL26	Trypanosome_ORTHOMCL28	2.97283	5.14168	6.86418	0.000427628	0.0202952	0.505804
TcIL3000_0_33210	24832575	24833087	T. congolense-specific, putative cell surface-expressed gene family	T. congolense-specific, putative cell surface-expressed gene family	T.congo_bin_contig_1329;000002529 - 000003042	Tb927.11.11920	44.44|36|0.18|31.2	molybdenum cofactor biosynthesis protein, putative	gi|74025376;ref|XP_829254.1;EXACT	Trypanosoma_ORTHOMCL131	Trypanosome_ORTHOMCL187	-0.510487	7.35855	-6.85607	0.000430423	0.0203465	0.498861
TcIL3000_2_150	9678370	9682194	phosphatidylinositol kinase related protein, putative (fragment)	phosphatidylinositol kinase related protein, putative (fragment)	T.congo.pschr.2;000116857 - 000120682 (reverse strand)	Tb927.2.2260	51.26|1307|0.0|1181	phosphatidylinositol kinase related protein, putative	gi|84043490;ref|XP_951535.1;EXACT	Trypanosoma_ORTHOMCL1449	Trypanosome_ORTHOMCL1718	-0.543356	12.7247	-6.84706	0.000433555	0.0204132	0.491134
TcIL3000_3_2730	11405359	11407140	Nodulin-like, putative	Nodulin-like, putative	T.congo.pschr.3;001048376 - 001050158 (reverse strand)	Tb927.3.4110	64.97|591|0.0|778	hypothetical protein, conserved	gi|72387157;ref|XP_844003.1;EXACT	Trypanosoma_ORTHOMCL119	Trypanosome_ORTHOMCL122	0.904803	16.0325	6.84061	0.000435812	0.0204384	0.485599
TcIL3000_0_13560	34605779	34606303	VSG-associated, congolense-specific ORF	VSG-associated, congolense-specific ORF	T.congo_bin_contig_507;000019447 - 000019972 (reverse strand)	Tb11.v5.0655	27.18|103|0.015|34.3	hypothetical protein, conserved	gi|84043366;ref|XP_951473.1;BEST	Trypanosoma_ORTHOMCL15	Trypanosome_ORTHOMCL15	2.116	2.91965	6.8313	0.000439096	0.0205113	0.477598
TcIL3000_0_01550	34473269	34474306	variant surface glycoprotein	variant surface glycoprotein	T.congo_bin_contig_49;000013432 - 000014470 (reverse strand)	Tb11.v5.0985	26.07|326|3e-10|59.7	variant surface glycoprotein (VSG)-related, putative	gi|72388808;ref|XP_844699.1;EXACT	Trypanosoma_ORTHOMCL19	Trypanosome_ORTHOMCL20	1.8	7.93011	6.81439	0.00044513	0.0207116	0.463044
TcIL3000_0_60560	32501354	32501815	hypothetical protein, conserved	hypothetical protein, conserved	T.congo_bin_contig_2443;000002753 - 000003215 (reverse strand)	Tb11.v5.0214	24.07|108|0.002|36.6	retrotransposon hot spot (RHS) protein, putative	gi|188592997;emb|CAQ55505.1;EXACT	Trypanosoma_ORTHOMCL6964	Trypanosome_ORTHOMCL9103	1.95465	3.38693	6.80214	0.000449561	0.0207745	0.452482
TcIL3000_7_1590	16202910	16203662	hypothetical protein, conserved	hypothetical protein, conserved	T.congo.pschr.7;000574034 - 000574787 (reverse strand)	Tb927.7.2270	33.64|214|1e-27|106	hypothetical protein, conserved	gi|72391112;ref|XP_845850.1;EXACT	Trypanosoma_ORTHOMCL2968	Trypanosome_ORTHOMCL6859	-0.596899	9.55327	-6.80098	0.000449983	0.0207745	0.45148
TcIL3000.11.13020	8163006	8164673	hypothetical protein, conserved	hypothetical protein, conserved	T.congo.pschr.11;003417348 - 003419016	Tb927.11.12400	37.21|567|3e-106|332	hypothetical protein, conserved	gi|74025472;ref|XP_829302.1;EXACT	Trypanosoma_ORTHOMCL1613	Trypanosome_ORTHOMCL7035	-0.382602	11.7678	-6.79309	0.000452865	0.0207996	0.444672
TcIL3000_0_21480	36806889	36808082	variant surface glycoprotein	variant surface glycoprotein	T.congo_bin_contig_861;000004859 - 000006053	Tb927.11.12710	24.10|361|2e-12|67.0	variant surface glycoprotein (VSG)-related, putative	gi|74025534;ref|XP_829333.1;EXACT	Trypanosoma_ORTHOMCL10	Trypanosome_ORTHOMCL11	2.61235	5.10576	6.78992	0.000454032	0.0207996	0.441927
TcIL3000_0_45080	28165405	28165758	hypothetical protein, unlikely	hypothetical protein, unlikely	T.congo_bin_contig_1845;000000514 - 000000868	Tb927.2.3730	38.30|47|0.065|31.2	hypothetical protein, conserved	gi|84043624;ref|XP_951602.1;EXACT	Trypanosoma_ORTHOMCL6967	Trypanosome_ORTHOMCL9106	1.46411	2.12203	6.76845	0.000462008	0.0209386	0.423347
TcIL3000_0_23630	37367952	37369073	hypothetical protein, conserved	hypothetical protein, conserved	T.congo_bin_contig_934;000000560 - 000001682 (reverse strand)	Tb927.6.3260	45.89|377|5e-105|317	hypothetical protein, conserved	gi|72390305;ref|XP_845447.1;EXACT	Trypanosoma_ORTHOMCL3125	Trypanosome_ORTHOMCL6880	-0.408069	10.6632	-6.76777	0.000462262	0.0209386	0.42276
TcIL3000_0_25680	22677035	22678228	Transferrin receptor-like, ESAG6-like	Transferrin receptor-like, ESAG6-like	T.congo_bin_contig_1020;000000837 - 000002031 (reverse strand)	Tb927.7.3260	29.04|303|9e-22|94.0	expression site-associated gene (ESAG) protein, putative	gi|72391310;ref|XP_845949.1;EXACT	Trypanosoma_ORTHOMCL26	Trypanosome_ORTHOMCL28	2.01376	6.01951	6.76751	0.00046236	0.0209386	0.422534
TcIL3000_0_26245	22843147	22844208	No protein product	NA	NA	NA	NA	NA	NA	Trypanosoma_ORTHOMCL8122	Trypanosome_ORTHOMCL10131	0.755305	8.99081	6.76157	0.000464598	0.0209599	0.417382
TcIL3000_0_11130	33943278	33943799	invariant surface glycoprotein, putative	invariant surface glycoprotein, putative	T.congo_bin_contig_423;000016859 - 000017381 (reverse strand)	Tb927.1.3840	37.10|62|0.41|30.0	hypothetical protein, conserved	gi|115504571;ref|XP_001219078.1;EXACT	Trypanosoma_ORTHOMCL98	Trypanosome_ORTHOMCL120	1.01382	4.4897	6.74	0.000472828	0.0212473	0.398644
TcIL3000_0_16380	35377470	35378501	variant surface glycoprotein	variant surface glycoprotein	T.congo_bin_contig_633;000002579 - 000003611	Tb11.v5.0595	28.32|173|3e-08|53.9	variant surface glycoprotein (VSG), putative	gi|469607546;gb|AGH60889.1;BEST	Trypanosoma_ORTHOMCL6	Trypanosome_ORTHOMCL5	1.39256	8.47652	6.73554	0.00047455	0.0212473	0.394763
TcIL3000_8_240	17930583	17930930	peptidyl-prolyl cis-trans isomerase/rotamase, putative, PPIase, putative	peptidyl-prolyl cis-trans isomerase/rotamase, putative, PPIase, putative	T.congo.pschr.8;000036931 - 000037279 (reverse strand)	Tb927.8.690	78.26|115|2e-63|191	peptidyl-prolyl cis-trans isomerase/rotamase, putative	gi|72392211;ref|XP_846906.1;EXACT	Trypanosoma_ORTHOMCL2430	Trypanosome_ORTHOMCL4191	0.746534	9.89873	6.71052	0.000484349	0.0215758	0.372941
TcIL3000_0_40780	26996440	26997519	variant surface glycoprotein	variant surface glycoprotein	T.congo_bin_contig_1678;000004248 - 000005328	Tb927.9.7310	27.00|100|5e-05|43.9	variant surface glycoprotein (VSG, pseudogene)-related, putative	gi|71744924;ref|XP_827092.1;BEST	Trypanosoma_ORTHOMCL59	Trypanosome_ORTHOMCL74	2.39032	4.17892	6.70443	0.000486769	0.0215758	0.36762
TcIL3000_0_07660	32998086	32999060	No protein product	NA	NA	NA	NA	NA	NA	Trypanosoma_ORTHOMCL19	Trypanosome_ORTHOMCL20	1.07076	6.05274	6.70299	0.000487343	0.0215758	0.366362
TcIL3000_0_31870	24429021	24429527	hypothetical protein, conserved	hypothetical protein, conserved	T.congo_bin_contig_1273;000007738 - 000008245 (reverse strand)	Tb927.11.2270	24.74|97|0.83|28.9	dynein intermediate chain IC140 (IDA7), putative	gi|71754793;ref|XP_828311.1;EXACT	Trypanosoma_ORTHOMCL5322	Trypanosome_ORTHOMCL7366	0.480499	6.23944	6.68947	0.000492769	0.021735	0.354535
TcIL3000_8_30	17900925	17902658	hypothetical protein, conserved	hypothetical protein, conserved	T.congo.pschr.8;000007273 - 000009007 (reverse strand)	Tb927.8.560	73.14|577|0.0|912	hypothetical protein, conserved	gi|72392185;ref|XP_846893.1;EXACT	Trypanosoma_ORTHOMCL1102	Trypanosome_ORTHOMCL1639	0.388614	10.944	6.67705	0.000497816	0.0218243	0.343652
TcIL3000_0_56260	31249784	31250416	hypothetical protein, conserved	hypothetical protein, conserved	T.congo_bin_contig_2259;000041790 - 000042423 (reverse strand)	Tb927.7.6570	19.35|124|9e-05|41.2	hypothetical protein, conserved	gi|72391966;ref|XP_846277.1;EXACT	Trypanosoma_ORTHOMCL709	Trypanosome_ORTHOMCL6046	1.15147	12.0487	6.67544	0.000498474	0.0218243	0.342241
TcIL3000_9_5850	22301239	22303602	hypothetical protein, conserved	hypothetical protein, conserved	T.congo.pschr.9;001938201 - 001940565 (reverse strand)	Tb927.9.13620	56.78|789|0.0|902	hypothetical protein, conserved	gi|71745934;ref|XP_827583.1;EXACT	Trypanosoma_ORTHOMCL455	Trypanosome_ORTHOMCL4435	-0.46199	11.8066	-6.66729	0.000501827	0.0218258	0.335079
TcIL3000_0_45030	28155281	28155880	VSG-associated, congolense-specific ORF	VSG-associated, congolense-specific ORF	T.congo_bin_contig_1843;000004038 - 000004638 (reverse strand)	Tb11.v5.0800	29.63|81|0.045|32.7	retrotransposon hot spot (RHS) protein, putative	gi|84043378;ref|XP_951479.1;BEST	Trypanosoma_ORTHOMCL15	Trypanosome_ORTHOMCL15	1.31049	4.37855	6.66641	0.000502187	0.0218258	0.334312
TcIL3000_10_5210	2357818	2365500	neurobeachin/beige protein, putative (fragment)	neurobeachin/beige protein, putative (fragment)	T.congo.pschr.10;001452174 - 001459857 (reverse strand)	Tb927.10.6150	56.53|2574|0.0|2749	neurobeachin/beige protein, putative	gi|71747604;ref|XP_822857.1;BEST	Trypanosoma_ORTHOMCL514	Trypanosome_ORTHOMCL457	-0.44175	15.2761	-6.66112	0.000504378	0.021841	0.329661
TcIL3000_0_53940	30665922	30666785	variant surface glycoprotein	variant surface glycoprotein	T.congo_bin_contig_2176;000001288 - 000002152 (reverse strand)	Tb927.9.1030	26.91|223|3e-06|47.0	variant surface glycoprotein (VSG, pseudogene), putative	gi|469607744;gb|AGH60988.1;BEST	Trypanosoma_ORTHOMCL19	Trypanosome_ORTHOMCL20	1.3927	5.6792	6.65531	0.000506794	0.0218659	0.324555
TcIL3000_0_54490	30816274	30817323	variant surface glycoprotein	variant surface glycoprotein	T.congo_bin_contig_2196;000002191 - 000003241	Tb927.3.1520	22.45|196|6e-04|40.0	variant surface glycoprotein (VSG)-related, putative	gi|72386633;ref|XP_843741.1;EXACT	Trypanosoma_ORTHOMCL59	Trypanosome_ORTHOMCL74	2.6635	3.65368	6.64562	0.000510857	0.0219613	0.316022
TcIL3000_0_36060	25628449	25629657	variant surface glycoprotein	variant surface glycoprotein	T.congo_bin_contig_1452;000000650 - 000001859	Tb927.9.820	24.06|266|3e-07|51.6	variant surface glycoprotein (VSG, pseudogene), putative	gi|523581402;gb|AGQ49890.1;BEST	Trypanosoma_ORTHOMCL10	Trypanosome_ORTHOMCL11	1.64692	4.08391	6.6392	0.000513568	0.0219982	0.310365
TcIL3000_0_27660	23239787	23240374	hypothetical protein, conserved	hypothetical protein, conserved	T.congo_bin_contig_1113;000015031 - 000015619	Tb927.5.1680	28.79|66|0.76|29.6	hypothetical protein, conserved	gi|72389094;ref|XP_844842.1;EXACT	Trypanosoma_ORTHOMCL7512	Trypanosome_ORTHOMCL9561	1.93418	3.04336	6.59815	0.000531297	0.0226757	0.274083
TcIL3000_1_1100	347964	350310	hypothetical protein, conserved (fragment)	hypothetical protein, conserved (fragment)	T.congo.pschr.1;000284927 - 000287274	Tb927.1.1740	28.37|363|8e-28|120	hypothetical protein	gi|115504167;ref|XP_001218876.1;EXACT	Trypanosoma_ORTHOMCL2047	Trypanosome_ORTHOMCL6711	-0.598269	12.091	-6.58758	0.000535977	0.0227934	0.264706
TcIL3000_7_1980	16328900	16330078	hypothetical protein, conserved	hypothetical protein, conserved	T.congo.pschr.7;000700024 - 000701203 (reverse strand)	Tb927.7.2660	56.38|392|2e-136|399	zinc finger protein family member, putative	gi|72391190;ref|XP_845889.1;EXACT	Trypanosoma_ORTHOMCL464	Trypanosome_ORTHOMCL744	0.521995	13.1703	6.57595	0.000541177	0.0228346	0.25438
TcIL3000_7_200	15687320	15689056	hypothetical protein, conserved	hypothetical protein, conserved	T.congo.pschr.7;000058444 - 000060181 (reverse strand)	Tb927.7.480	65.29|510|0.0|697	hypothetical protein, conserved	gi|72390756;ref|XP_845672.1;EXACT	Trypanosoma_ORTHOMCL5687	Trypanosome_ORTHOMCL7454	-0.417778	11.7311	-6.56928	0.000544189	0.0228346	0.248442
TcIL3000_0_58370	31844144	31845313	Transferrin receptor-like, ESAG6-like	Transferrin receptor-like, ESAG6-like	T.congo_bin_contig_2358;000035664 - 000036834 (reverse strand)	Tb927.10.5690	28.52|291|1e-12|67.4	procyclin-associated gene 2 (PAG2) protein, putative	gi|71747516;ref|XP_822813.1;EXACT	Trypanosoma_ORTHOMCL26	Trypanosome_ORTHOMCL28	2.87437	6.0773	6.56917	0.000544236	0.0228346	0.248351
TcIL3000_6_2220	15046447	15051111	hypothetical protein, conserved	hypothetical protein, conserved	T.congo.pschr.6;000639851 - 000644516	Tb927.6.2760	53.56|1516|0.0|1560	hypothetical protein, conserved	gi|72390205;ref|XP_845397.1;EXACT	Trypanosoma_ORTHOMCL1199	Trypanosome_ORTHOMCL1144	-0.429829	13.6073	-6.56827	0.000544643	0.0228346	0.247551
TcIL3000_8_8130	20310865	20311272	hypothetical protein, unlikely	hypothetical protein, unlikely	T.congo.pschr.8;002417213 - 002417621 (reverse strand)	Tb927.8.5850	25.40|126|3.3|26.6	hypothetical protein, conserved	gi|72393229;ref|XP_847415.1;EXACT	Trypanosoma_ORTHOMCL8016	Trypanosome_ORTHOMCL10021	-0.456936	8.05789	-6.5344	0.00056024	0.0234058	0.217343
TcIL3000_0_19610	36313078	36314379	invariant surface glycoprotein, putative	invariant surface glycoprotein, putative	T.congo_bin_contig_784;000007263 - 000008565	Tb927.2.3270	23.42|427|8e-18|84.3	65 kDa invariant surface glycoprotein	gi|84043584;ref|XP_951582.1;EXACT	Trypanosoma_ORTHOMCL98	Trypanosome_ORTHOMCL120	1.84719	8.97077	6.52598	0.000564196	0.0234141	0.209812
TcIL3000_0_48330	29077426	29078415	expression site-associated gene (ESAG) protein, putative	expression site-associated gene (ESAG) protein, putative	T.congo_bin_contig_1954;000005720 - 000006710 (reverse strand)	Tb927.10.5690	27.62|239|4e-17|80.5	procyclin-associated gene 2 (PAG2) protein, putative	gi|71747516;ref|XP_822813.1;EXACT	Trypanosoma_ORTHOMCL26	Trypanosome_ORTHOMCL28	1.97198	6.00275	6.52558	0.000564385	0.0234141	0.209453
TcIL3000_0_16170	35332978	35334159	Transferrin receptor-like, ESAG6-like	Transferrin receptor-like, ESAG6-like	T.congo_bin_contig_626;000007404 - 000008586	Tb927.7.3260	25.07|339|7e-13|68.2	expression site-associated gene (ESAG) protein, putative	gi|72391310;ref|XP_845949.1;EXACT	Trypanosoma_ORTHOMCL26	Trypanosome_ORTHOMCL28	2.11684	5.66302	6.50561	0.000573899	0.0234946	0.191561
TcIL3000_0_57700	31646747	31647663	expression site-associated gene 2 (ESAG2) protein, putative (fragment)	expression site-associated gene 2 (ESAG2) protein, putative (fragment)	T.congo_bin_contig_2332;000001148 - 000002065	Tb927.4.3290	27.46|295|8e-17|79.3	hypothetical protein, conserved	gi|72388110;ref|XP_844479.1;EXACT	Trypanosoma_ORTHOMCL76	Trypanosome_ORTHOMCL96	1.18215	5.57593	6.5035	0.000574911	0.0234946	0.189674
TcIL3000_0_41620	27224711	27225433	hypothetical protein, conserved	hypothetical protein, conserved	T.congo_bin_contig_1716;000000096 - 000000819 (reverse strand)	Tb927.5.4870	30.95|84|0.28|31.2	variant surface glycoprotein (VSG, pseudogene), putative	gi|469606018;gb|AGH60125.1;BEST	Trypanosoma_ORTHOMCL19	Trypanosome_ORTHOMCL20	3.52749	2.82038	6.50126	0.000575993	0.0234946	0.187661
TcIL3000_0_26620	22917842	22918876	variant surface glycoprotein	variant surface glycoprotein	T.congo_bin_contig_1057;000007375 - 000008410	Tb927.9.7430	26.05|261|1e-08|55.1	variant surface glycoprotein (VSG)-related, putative	gi|71744932;ref|XP_827096.1;EXACT	Trypanosoma_ORTHOMCL19	Trypanosome_ORTHOMCL20	1.52938	5.9252	6.50093	0.000576155	0.0234946	0.18736
TcIL3000_0_05950	31693442	31694020	Trypanosomal VSG domain containing protein, putative	Trypanosomal VSG domain containing protein, putative	T.congo_bin_contig_234;000005218 - 000005797 (reverse strand)	Tb927.11.20270	32.73|55|0.004|36.6	variant surface glycoprotein (VSG, pseudogene), putative	gi|469604120;gb|AGH59176.1;BEST	Trypanosoma_ORTHOMCL19	Trypanosome_ORTHOMCL20	2.06276	6.09778	6.49231	0.000580334	0.0234946	0.179621
TcIL3000_0_00870	33104534	33108943	pantothenate kinase subunit, putative	pantothenate kinase subunit, putative	T.congo_bin_contig_31;000013918 - 000018328	Tb11.v5.0254	69.41|1458|0.0|2103	pantothenate kinase subunit, putative	gi|71755785;ref|XP_828807.1;EXACT	Trypanosoma_ORTHOMCL928	Trypanosome_ORTHOMCL712	-0.526911	15.3053	-6.49018	0.000581372	0.0234946	0.17771
TcIL3000_0_29330	23667880	23669061	Transferrin receptor-like, ESAG6-like	Transferrin receptor-like, ESAG6-like	T.congo_bin_contig_1168;000003506 - 000004688	Tb927.11.14600	24.50|298|4e-12|66.2	procyclin-associated gene 2-like protein, putative	gi|74025900;ref|XP_829516.1;BEST	Trypanosoma_ORTHOMCL26	Trypanosome_ORTHOMCL28	1.77982	8.13243	6.48851	0.000582188	0.0234946	0.176206
TcIL3000_0_58180	31789265	31791469	retrotransposon hot spot protein 2 (RHS2), putative	retrotransposon hot spot protein 2 (RHS2), putative	T.congo_bin_contig_2354;000002079 - 000004284 (reverse strand)	Tb927.2.280	35.82|751|9e-142|438	retrotransposon hot spot protein 2 (RHS2), putative	gi|84043376;ref|XP_951478.1;EXACT	Trypanosoma_ORTHOMCL16	Trypanosome_ORTHOMCL16	1.0978	14.5082	6.48669	0.000583082	0.0234946	0.174565
TcIL3000_0_07380	32930109	32931314	Trypanosomal VSG domain containing protein, putative	Trypanosomal VSG domain containing protein, putative	T.congo_bin_contig_286;000000106 - 000001312	Tb927.11.12710	24.22|289|7e-11|62.4	variant surface glycoprotein (VSG)-related, putative	gi|74025534;ref|XP_829333.1;EXACT	Trypanosoma_ORTHOMCL10	Trypanosome_ORTHOMCL11	2.38011	3.96403	6.48451	0.000584148	0.0234946	0.172609
TcIL3000_0_01560	34476067	34477242	Transferrin receptor-like, ESAG6-like	Transferrin receptor-like, ESAG6-like	T.congo_bin_contig_49;000016230 - 000017406 (reverse strand)	Tb927.10.10220	28.52|291|2e-20|91.3	procyclin-associated gene 2 (PAG2) protein	gi|71748376;ref|XP_823243.1;BEST	Trypanosoma_ORTHOMCL26	Trypanosome_ORTHOMCL28	2.07853	7.34055	6.47909	0.000586818	0.0235223	0.167725
TcIL3000_0_60970	32589845	32590912	variant surface glycoprotein	variant surface glycoprotein	T.congo_bin_contig_2450;000007440 - 000008508	Tb927.9.7430	22.05|127|4e-04|40.8	variant surface glycoprotein (VSG)-related, putative	gi|71744932;ref|XP_827096.1;EXACT	Trypanosoma_ORTHOMCL59	Trypanosome_ORTHOMCL74	1.79466	6.48719	6.46622	0.000593206	0.0235913	0.15613
TcIL3000_0_52560	30316219	30317394	Transferrin receptor-like, ESAG6-like	Transferrin receptor-like, ESAG6-like	T.congo_bin_contig_2121;000010241 - 000011417	Tb927.10.5690	26.90|316|1e-14|73.6	procyclin-associated gene 2 (PAG2) protein, putative	gi|71747516;ref|XP_822813.1;EXACT	Trypanosoma_ORTHOMCL26	Trypanosome_ORTHOMCL28	2.10192	6.53012	6.46381	0.000594408	0.0235913	0.153963
TcIL3000_0_48241	29062369	29063577	No protein product	NA	NA	NA	NA	NA	NA	Trypanosoma_ORTHOMCL49	Trypanosome_ORTHOMCL56	2.49518	8.59597	6.46231	0.000595163	0.0235913	0.152603
TcIL3000_0_43510	27686775	27690449	hypothetical protein	hypothetical protein	T.congo_bin_contig_1772;000000335 - 000004010 (reverse strand)	Tb927.11.15450	19.27|898|0.94|32.7	hypothetical protein	gi|74026074;ref|XP_829603.1;BEST	NA	NA	-0.521639	14.1408	-6.45966	0.000596494	0.0235913	0.15021
TcIL3000_0_05560	30432074	30436170	hypothetical protein, conserved (fragment)	hypothetical protein, conserved (fragment)	T.congo_bin_contig_214;000000062 - 000004159	Tb927.8.4780	31.62|408|6e-34|142	hypothetical protein, conserved	gi|72393015;ref|XP_847308.1;EXACT	Trypanosoma_ORTHOMCL554	Trypanosome_ORTHOMCL9119	-0.673409	13.0517	-6.45364	0.000599527	0.0236114	0.144777
TcIL3000_0_54740	30882966	30886502	hypothetical protein, conserved	hypothetical protein, conserved	T.congo_bin_contig_2210;000000083 - 000003620	Tb927.11.8410	31.82|110|0.14|35.0	hypothetical protein, conserved	gi|71756001;ref|XP_828915.1;EXACT	Trypanosoma_ORTHOMCL2047	Trypanosome_ORTHOMCL6711	-0.525973	12.5176	-6.44268	0.000605095	0.0236114	0.134874
TcIL3000_0_39980	26815315	26816112	variant surface glycoprotein	variant surface glycoprotein	T.congo_bin_contig_1641;000005992 - 000006790 (reverse strand)	Tb11.v5.0722	27.38|168|2e-04|41.6	variant surface glycoprotein (VSG)-related, putative	gi|469603922;gb|AGH59077.1;BEST	Trypanosoma_ORTHOMCL6	Trypanosome_ORTHOMCL5	1.82757	6.39658	6.44077	0.000606073	0.0236114	0.133145
TcIL3000_0_30350	23971831	23973126	variant surface glycoprotein	variant surface glycoprotein	T.congo_bin_contig_1204;000021773 - 000023069	Tb927.4.3280	23.56|382|3e-10|60.8	expression site-associated gene (ESAG) protein, putative	gi|72388108;ref|XP_844478.1;EXACT	Trypanosoma_ORTHOMCL10	Trypanosome_ORTHOMCL11	2.01931	5.22307	6.44015	0.000606394	0.0236114	0.132577
TcIL3000_0_02010	35993587	35993976	hypothetical protein, unlikely	hypothetical protein, unlikely	T.congo_bin_contig_73;000000800 - 000001190	Tb927.8.5020	32.81|64|0.47|28.9	hypothetical protein, conserved	gi|72393063;ref|XP_847332.1;EXACT	Trypanosoma_ORTHOMCL8200	Trypanosome_ORTHOMCL10209	-0.375459	6.33046	-6.43906	0.000606952	0.0236114	0.131593
TcIL3000_0_26400	22879612	22880475	C2H2-type zinc finger/Zinc finger, C2H2 type, putative	C2H2-type zinc finger/Zinc finger, C2H2 type, putative	T.congo_bin_contig_1050;000002719 - 000003583 (reverse strand)	Tb927.6.350	23.96|192|2e-04|41.2	hypothetical protein, conserved	gi|72389731;ref|XP_845160.1;EXACT	Trypanosoma_ORTHOMCL307	Trypanosome_ORTHOMCL852	1.49619	5.87878	6.43211	0.000610528	0.0236729	0.125297
TcIL3000_0_57300	31566614	31567207	Trypanosomal VSG domain containing protein, putative	Trypanosomal VSG domain containing protein, putative	T.congo_bin_contig_2317;000000176 - 000000770 (reverse strand)	Tb927.9.7310	25.12|207|0.011|35.0	variant surface glycoprotein (VSG, pseudogene)-related, putative	gi|71744924;ref|XP_827092.1;BEST	Trypanosoma_ORTHOMCL19	Trypanosome_ORTHOMCL20	1.27775	5.04344	6.42603	0.000613674	0.0236903	0.119791
TcIL3000_6_480	14560547	14561896	hypothetical protein, conserved	hypothetical protein, conserved	T.congo.pschr.6;000153951 - 000155301 (reverse strand)	Tb927.6.880	47.37|456|3e-116|352	hypothetical protein, conserved	gi|72389833;ref|XP_845211.1;BEST	Trypanosoma_ORTHOMCL3028	Trypanosome_ORTHOMCL4004	-0.492882	12.2231	-6.42354	0.000614969	0.0236903	0.117532
TcIL3000_0_05340	29428829	29429893	retrotransposon hot spot protein 2 (RHS2), putative	retrotransposon hot spot protein 2 (RHS2), putative	T.congo_bin_contig_200;000000062 - 000001127 (reverse strand)	Tb927.2.830	36.99|292|2e-46|163	retrotransposon hot spot protein (RHS, pseudogene), putative	gi|84043366;ref|XP_951473.1;BEST	Trypanosoma_ORTHOMCL16	Trypanosome_ORTHOMCL16	0.876582	10.003	6.4143	0.000619798	0.023799	0.109151
TcIL3000_2_140	9669398	9678136	phosphatidylinositol kinase related protein, putative (fragment)	phosphatidylinositol kinase related protein, putative (fragment)	T.congo.pschr.2;000107885 - 000116624 (reverse strand)	Tb927.2.2260	60.40|2952|0.0|3357	phosphatidylinositol kinase related protein, putative	gi|84043490;ref|XP_951535.1;EXACT	Trypanosoma_ORTHOMCL1449	Trypanosome_ORTHOMCL1718	-0.501621	15.8314	-6.40158	0.000626523	0.0238317	0.0975845
TcIL3000_8_3270	18760443	18760805	hypothetical protein, unlikely	hypothetical protein, unlikely	T.congo.pschr.8;000866791 - 000867154	Tb927.9.16260	33.33|69|3.5|26.2	expression site-associated gene 3 (ESAG3, pseudogene), putative	gi|71744888;ref|XP_827074.1;BEST	NA	NA	-0.468939	5.349	-6.40126	0.000626692	0.0238317	0.0972951
TcIL3000_5_2140	13761036	13774286	hypothetical protein, conserved	hypothetical protein, conserved	T.congo.pschr.5;000607171 - 000620422	Tb927.5.2330	45.67|4535|0.0|3432	hypothetical protein, conserved	gi|72389224;ref|XP_844907.1;EXACT	Trypanosoma_ORTHOMCL3317	Trypanosome_ORTHOMCL3704	-0.547933	15.7021	-6.39581	0.000629597	0.0238317	0.0923389
TcIL3000_0_03920	26307537	26308617	cAMP-specific phosphodiesterase (fragment)	cAMP-specific phosphodiesterase (fragment)	T.congo_bin_contig_157;000003959 - 000005040	Tb927.9.5100	81.13|355|0.0|604	cAMP-specific phosphodiesterase	gi|71744556;ref|XP_803815.1;EXACT	Trypanosoma_ORTHOMCL316	Trypanosome_ORTHOMCL264	-0.360037	10.2047	-6.39512	0.000629966	0.0238317	0.0917106
TcIL3000_0_53060	30451464	30452402	hypothetical protein, conserved	hypothetical protein, conserved	T.congo_bin_contig_2143;000007955 - 000008894 (reverse strand)	Tb11.v5.0624	30.66|137|2e-06|48.1	retrotransposon hot spot protein (PHS), putative	gi|18700065;gb|AAL14359.1;BEST	Trypanosoma_ORTHOMCL60	Trypanosome_ORTHOMCL75	2.5648	6.42248	6.39377	0.000630691	0.0238317	0.090477
TcIL3000_10_10090	3659032	3660054	NAD or NADP dependent oxidoreductase, putative, short chain dehydrogenase, putative	NAD or NADP dependent oxidoreductase, putative, short chain dehydrogenase, putative	T.congo.pschr.10;002753388 - 002754411	Tb927.10.11930	66.54|260|3e-127|368	beta-D-hydroxybutyrate dehydrogenase	gi|71748688;ref|XP_823399.1;EXACT	Trypanosoma_ORTHOMCL4975	Trypanosome_ORTHOMCL7118	-0.489354	13.0181	-6.38399	0.000635953	0.0239542	0.0815709
TcIL3000_10_8910	3329346	3329684	histone H2B, putative	histone H2B, putative	T.congo.pschr.10;002423702 - 002424041 (reverse strand)	Tb927.10.10590	81.25|112|8e-62|187	histone H2B, putative	gi|71748422;ref|XP_823266.1;EXACT	Trypanosoma_ORTHOMCL96	Trypanosome_ORTHOMCL76	0.566977	11.8678	6.364	0.000646868	0.0240985	0.0633253
TcIL3000.11.12650	8061013	8061897	hypothetical protein, conserved	hypothetical protein, conserved	T.congo.pschr.11;003315355 - 003316240 (reverse strand)	Tb927.11.12000	47.48|278|1e-75|236	hypothetical protein, conserved	gi|74025392;ref|XP_829262.1;EXACT	Trypanosoma_ORTHOMCL4342	Trypanosome_ORTHOMCL3122	1.59725	4.22089	6.36261	0.000647639	0.0240985	0.0620485
TcIL3000.11.1090	5066865	5069459	Pep3/Vps18/deep orange family/Region in Clathrin and VPS, putative (fragment)	Pep3/Vps18/deep orange family/Region in Clathrin and VPS, putative (fragment)	T.congo.pschr.11;000321207 - 000323802	Tb927.11.1160	59.77|860|0.0|1041	hypothetical protein, conserved	gi|71754585;ref|XP_828207.1;BEST	Trypanosoma_ORTHOMCL4359	Trypanosome_ORTHOMCL2919	-0.400066	12.6317	-6.35632	0.000651122	0.0240985	0.0562979
TcIL3000_4_380	11966285	11972932	TOR-like 1 (fragment)	TOR-like 1 (fragment)	T.congo.pschr.4;000128461 - 000135109 (reverse strand)	Tb927.4.800	75.00|2216|0.0|3410	1 TOR-like 1	gi|72387612;ref|XP_844230.1;EXACT	Trypanosoma_ORTHOMCL5158	Trypanosome_ORTHOMCL3465	-0.514625	15.7167	-6.35426	0.000652265	0.0240985	0.0544163
TcIL3000.11.810	4953804	4954337	cyclophilin type peptidyl-prolyl cis-trans isomeraseevidence%3DNot Recorded, cyclophilin a, putative	cyclophilin type peptidyl-prolyl cis-trans isomeraseevidence%3DNot Recorded, cyclophilin a, putative	T.congo.pschr.11;000208146 - 000208680	Tb927.11.880	88.14|177|6e-115|327	cyclophilin a	gi|71754533;ref|XP_828181.1;EXACT	Trypanosoma_ORTHOMCL6205	Trypanosome_ORTHOMCL5171	0.406799	12.8128	6.35185	0.00065361	0.0240985	0.0522074
TcIL3000_10_10210	3682562	3682990	hypothetical protein, conserved	hypothetical protein, conserved	T.congo.pschr.10;002776918 - 002777347	Tb927.10.12010	53.51|114|2e-32|113	hypothetical protein, conserved	gi|71748704;ref|XP_823407.1;EXACT	Trypanosoma_ORTHOMCL4968	Trypanosome_ORTHOMCL7117	-0.451312	9.58066	-6.3481	0.000655709	0.0240985	0.0487683
TcIL3000_0_34550	25214986	25215759	expression site-associated gene (ESAG) protein, putative	expression site-associated gene (ESAG) protein, putative	T.congo_bin_contig_1403;000000031 - 000000805 (reverse strand)	Tb927.7.3260	28.68|258|7e-13|66.2	expression site-associated gene (ESAG) protein, putative	gi|72391310;ref|XP_845949.1;EXACT	Trypanosoma_ORTHOMCL26	Trypanosome_ORTHOMCL28	3.63337	2.92399	6.34807	0.000655726	0.0240985	0.0487417
TcIL3000_0_08180	33151724	33155752	hypothetical protein, conserved	hypothetical protein, conserved	T.congo_bin_contig_317;000000028 - 000004057	Tb927.5.1850	29.37|926|3e-95|339	hypothetical protein, conserved	gi|72389128;ref|XP_844859.1;EXACT	Trypanosoma_ORTHOMCL5861	Trypanosome_ORTHOMCL7482	-0.479099	13.2608	-6.34752	0.000656031	0.0240985	0.0482416
TcIL3000.11.3000	5677500	5677820	60S ribosomal protein L44, putative	60S ribosomal protein L44, putative	T.congo.pschr.11;000931842 - 000932163	Tb927.11.3230	99.06|106|1e-73|216	60S ribosomal protein L44	gi|71754981;ref|XP_828405.1;EXACT	Trypanosoma_ORTHOMCL636	Trypanosome_ORTHOMCL296	0.483748	10.4467	6.32906	0.000666469	0.0244064	0.0313108
TcIL3000_0_56410	31292350	31293780	hypothetical protein, conserved	hypothetical protein, conserved	T.congo_bin_contig_2263;000001170 - 000002601 (reverse strand)	Tb927.7.6690	36.27|386|5e-35|134	hypothetical protein	gi|72391990;ref|XP_846289.1;EXACT	Trypanosoma_ORTHOMCL7769	Trypanosome_ORTHOMCL9727	0.545119	11.6695	6.32429	0.000669197	0.0244309	0.0269286
TcIL3000_0_33270	24846552	24847382	kinetoplastid kinetochore protein 8, putative	kinetoplastid kinetochore protein 8, putative	T.congo_bin_contig_1331;000000095 - 000000926	Tb927.4.5110	36.43|258|1e-29|115	hypothetical protein, conserved	gi|72388470;ref|XP_844659.1;EXACT	Trypanosoma_ORTHOMCL599	Trypanosome_ORTHOMCL539	0.507045	9.24407	6.32004	0.00067164	0.0244448	0.0230205
TcIL3000_10_13510	4609546	4619811	No protein product	NA	NA	NA	NA	NA	NA	Trypanosoma_ORTHOMCL4786	Trypanosome_ORTHOMCL3575	-0.480257	16.5004	-6.30942	0.000677783	0.024593	0.0132521
TcIL3000_0_26450	22889342	22889827	hypothetical protein, conserved	hypothetical protein, conserved	T.congo_bin_contig_1053;000000169 - 000000655	Tb927.9.16260	44.00|25|6.6|26.2	expression site-associated gene 3 (ESAG3, pseudogene), putative	gi|71744888;ref|XP_827074.1;BEST	Trypanosoma_ORTHOMCL41	Trypanosome_ORTHOMCL48	1.13506	8.59742	6.30347	0.000681255	0.0246436	0.00777062
TcIL3000_8_5930	19617255	19618751	3-hydroxy-3-methylglutaryl-CoA synthase, putative	3-hydroxy-3-methylglutaryl-CoA synthase, putative	T.congo.pschr.8;001723603 - 001725100	Tb927.8.6110	75.75|499|0.0|801	hypothetical protein, conserved	gi|72393281;ref|XP_847441.1;EXACT	Trypanosoma_ORTHOMCL2475	Trypanosome_ORTHOMCL3134	-0.528689	13.3145	-6.29524	0.000686091	0.0247431	0.000179969
TcIL3000_0_28130	23361528	23362574	No protein product	NA	NA	NA	NA	NA	NA	Trypanosoma_ORTHOMCL6	Trypanosome_ORTHOMCL5	2.4811	8.399	6.2903	0.000689013	0.0247731	-0.00438036
TcIL3000_0_22750	37130795	37131625	hypothetical protein, conserved	hypothetical protein, conserved	T.congo_bin_contig_903;000011018 - 000011849	Tb927.11.13540	28.57|63|0.18|32.0	hypothetical protein, conserved	gi|74025688;ref|XP_829410.1;EXACT	Trypanosoma_ORTHOMCL15	Trypanosome_ORTHOMCL15	1.50894	7.29864	6.28472	0.000692326	0.0248171	-0.00952793
TcIL3000_0_43840	27762949	27764151	expression site-associated gene (ESAG) protein, putative	expression site-associated gene (ESAG) protein, putative	T.congo_bin_contig_1788;000001461 - 000002664 (reverse strand)	Tb927.7.3260	29.10|299|4e-19|86.7	expression site-associated gene (ESAG) protein, putative	gi|72391310;ref|XP_845949.1;EXACT	Trypanosoma_ORTHOMCL26	Trypanosome_ORTHOMCL28	2.58272	6.19823	6.27338	0.000699124	0.0249708	-0.0200156
TcIL3000_6_3320	15364628	15365797	hypothetical protein, conserved	hypothetical protein, conserved	T.congo.pschr.6;000958032 - 000959202 (reverse strand)	Tb927.6.3860	48.24|369|6e-124|366	hypothetical protein, conserved	gi|72390419;ref|XP_845504.1;EXACT	Trypanosoma_ORTHOMCL3093	Trypanosome_ORTHOMCL2566	-0.400991	10.8996	-6.2684	0.000702134	0.0249708	-0.0246266
TcIL3000_0_60980	32591027	32592046	variant surface glycoprotein	variant surface glycoprotein	T.congo_bin_contig_2450;000008622 - 000009642	Tb11.v5.0722	27.27|165|4e-05|43.9	variant surface glycoprotein (VSG)-related, putative	gi|469603922;gb|AGH59077.1;BEST	Trypanosoma_ORTHOMCL6	Trypanosome_ORTHOMCL5	2.18699	6.45133	6.26352	0.000705095	0.0249708	-0.0291443
TcIL3000_8_7400	19970832	19971992	kinetoplastid kinetochore protein 8, putative	kinetoplastid kinetochore protein 8, putative	T.congo.pschr.8;002077180 - 002078341	Tb927.4.5110	34.66|401|3e-46|164	hypothetical protein, conserved	gi|72388470;ref|XP_844659.1;EXACT	Trypanosoma_ORTHOMCL599	Trypanosome_ORTHOMCL539	0.523792	10.9195	6.25931	0.000707661	0.0249708	-0.0330429
TcIL3000_0_52170	30181833	30182255	T. congolense-specific, putative cell surface-expressed gene family	T. congolense-specific, putative cell surface-expressed gene family	T.congo_bin_contig_2108;000018489 - 000018912 (reverse strand)	Tb927.10.15730	28.09|89|5.3|26.2	hypothetical protein, conserved	gi|71749408;ref|XP_828043.1;EXACT	Trypanosoma_ORTHOMCL131	Trypanosome_ORTHOMCL187	-0.543231	6.63971	-6.25857	0.000708111	0.0249708	-0.0337254
TcIL3000_0_44610	28037887	28038909	variant surface glycoprotein	variant surface glycoprotein	T.congo_bin_contig_1827;000002429 - 000003452 (reverse strand)	Tb927.3.1520	28.93|121|3e-04|41.2	variant surface glycoprotein (VSG)-related, putative	gi|72386633;ref|XP_843741.1;EXACT	Trypanosoma_ORTHOMCL6	Trypanosome_ORTHOMCL5	0.906017	4.2796	6.25673	0.000709242	0.0249708	-0.0354389
TcIL3000_0_40450	26922097	26924095	hypothetical protein, conserved (fragment)	hypothetical protein, conserved (fragment)	T.congo_bin_contig_1659;000000000 - 000001999 (reverse strand)	Tb927.3.1330	36.90|691|9e-102|340	hypothetical protein, conserved	gi|72386605;ref|XP_843727.1;EXACT	Trypanosoma_ORTHOMCL1406	Trypanosome_ORTHOMCL1272	-0.634861	9.14907	-6.24626	0.000715689	0.0250846	-0.0451546
TcIL3000_0_41550	27205429	27206727	Trypanosomal VSG domain containing protein, putative	Trypanosomal VSG domain containing protein, putative	T.congo_bin_contig_1713;000008145 - 000009444 (reverse strand)	Tb927.1.4890	26.96|408|1e-17|83.6	expression site-associated gene 2 (ESAG2) protein, putative	gi|115504775;ref|XP_001219180.1;EXACT	Trypanosoma_ORTHOMCL49	Trypanosome_ORTHOMCL56	1.19516	14.7526	6.24327	0.000717537	0.0250846	-0.0479231
TcIL3000_0_26190	22834074	22834778	hypothetical protein	hypothetical protein	T.congo_bin_contig_1042;000008196 - 000008901 (reverse strand)	Tb927.11.10630	38.89|72|0.003|37.7	hypothetical protein, conserved	gi|74025122;ref|XP_829127.1;EXACT	NA	NA	-0.416129	9.29568	-6.24121	0.000718817	0.0250846	-0.0498366
TcIL3000_8_ncRNA001	18065446	18065539	No protein product	NA	NA	NA	NA	NA	NA	NA	NA	-0.429179	3.48585	-6.23738	0.000721209	0.0250943	-0.0534037
TcIL3000_0_26480	22892983	22893459	hypothetical protein, conserved	hypothetical protein, conserved	T.congo_bin_contig_1053;000003810 - 000004287	Tb927.1.220	28.91|128|8e-05|40.8	retrotransposon hot spot protein 1 (RHS1), putative	gi|72385449;ref|XP_846392.1;EXACT	Trypanosoma_ORTHOMCL701	Trypanosome_ORTHOMCL6038	1.79044	4.71229	6.21675	0.000734222	0.0254723	-0.0726066
TcIL3000_8_6310	19700464	19700802	hypothetical protein, unlikely	hypothetical protein, unlikely	T.congo.pschr.8;001806812 - 001807151 (reverse strand)	Tb927.9.16260	32.73|55|0.15|30.0	expression site-associated gene 3 (ESAG3, pseudogene), putative	gi|71744888;ref|XP_827074.1;BEST	NA	NA	-0.971261	6.76592	-6.2127	0.000736808	0.0254875	-0.0763827
TcIL3000_0_01540	34472617	34473135	expression site-associated gene (ESAG) protein, putative	expression site-associated gene (ESAG) protein, putative	T.congo_bin_contig_49;000012780 - 000013299 (reverse strand)	Tb927.10.10230	25.88|170|3e-05|42.0	procyclin-associated gene 5 (PAG5) protein	gi|71748378;ref|XP_823244.1;EXACT	Trypanosoma_ORTHOMCL26	Trypanosome_ORTHOMCL28	3.30629	2.5148	6.2072	0.000740333	0.025535	-0.0815091
TcIL3000_10_13480	4593658	4600251	hypothetical protein, conserved	hypothetical protein, conserved	T.congo.pschr.10;003688014 - 003694608	Tb927.10.15700	41.00|522|3e-94|341	hypothetical protein, conserved	gi|71749402;ref|XP_828040.1;EXACT	Trypanosoma_ORTHOMCL6744	Trypanosome_ORTHOMCL7602	-0.43103	14.9704	-6.1999	0.000745047	0.0255702	-0.0883263
TcIL3000_0_60610	32506686	32509697	hypothetical protein, conserved	hypothetical protein, conserved	T.congo_bin_contig_2443;000008085 - 000011097 (reverse strand)	Tb11.v5.0624	27.97|143|3e-06|50.1	retrotransposon hot spot protein (PHS), putative	gi|18700065;gb|AAL14359.1;BEST	Trypanosoma_ORTHOMCL60	Trypanosome_ORTHOMCL75	1.76589	8.93811	6.19895	0.000745663	0.0255702	-0.0892143
TcIL3000_0_44800	28087501	28088565	Trypanosomal VSG domain containing protein, putative (fragment)	Trypanosomal VSG domain containing protein, putative (fragment)	T.congo_bin_contig_1834;000004351 - 000005416	Tb927.9.820	24.06|266|1e-07|52.0	variant surface glycoprotein (VSG, pseudogene), putative	gi|523581402;gb|AGQ49890.1;BEST	Trypanosoma_ORTHOMCL10	Trypanosome_ORTHOMCL11	2.59742	3.26767	6.15964	0.000771664	0.0263856	-0.126041
TcIL3000_0_29130	23619486	23620205	hypothetical protein, conserved	hypothetical protein, conserved	T.congo_bin_contig_1162;000001436 - 000002156 (reverse strand)	Tb11.v5.0880	55.88|204|3e-75|235	UDP-Gal or UDP-GlcNAc-dependent glycosyltransferase, putative	gi|72388500;ref|XP_844674.1;BEST	Trypanosoma_ORTHOMCL7473	Trypanosome_ORTHOMCL9522	2.13291	4.29994	6.15116	0.000777408	0.0265056	-0.13401
TcIL3000_6_2190	15034049	15036145	hypothetical protein, conserved (fragment)	hypothetical protein, conserved (fragment)	T.congo.pschr.6;000627453 - 000629550	Tb927.6.2730	43.98|714|9e-178|555	hypothetical protein, conserved	gi|72390199;ref|XP_845394.1;BEST	Trypanosoma_ORTHOMCL1201	Trypanosome_ORTHOMCL6272	-0.571242	8.55236	-6.14583	0.000781042	0.0265071	-0.139023
TcIL3000_10_8920	3330015	3330353	histone H2B, putative	histone H2B, putative	T.congo.pschr.10;002424371 - 002424710 (reverse strand)	Tb927.10.10590	81.25|112|8e-62|187	histone H2B, putative	gi|71748422;ref|XP_823266.1;EXACT	Trypanosoma_ORTHOMCL96	Trypanosome_ORTHOMCL76	0.558748	11.5213	6.14325	0.000782811	0.0265071	-0.141453
TcIL3000_0_24850	37731130	37732866	hypothetical protein, conserved	hypothetical protein, conserved	T.congo_bin_contig_984;000002406 - 000004143 (reverse strand)	Tb927.11.12490	52.28|593|0.0|555	hypothetical protein, conserved	gi|74025490;ref|XP_829311.1;EXACT	Trypanosoma_ORTHOMCL1609	Trypanosome_ORTHOMCL1607	-0.485964	10.621	-6.14125	0.000784187	0.0265071	-0.143341
TcIL3000_0_04030	26460989	26461513	hypothetical protein, conserved	hypothetical protein, conserved	T.congo_bin_contig_159;000017231 - 000017756 (reverse strand)	Tb927.2.1100	25.71|105|0.012|34.7	retrotransposon hot spot protein (RHS, pseudogene), putative	gi|84043378;ref|XP_951479.1;BEST	Trypanosoma_ORTHOMCL15	Trypanosome_ORTHOMCL15	1.6709	4.43521	6.13804	0.00078639	0.0265071	-0.146356
TcIL3000_10_690	1090429	1096977	hypothetical protein, conserved	hypothetical protein, conserved	T.congo.pschr.10;000184785 - 000191334	Tb927.10.840	37.41|1644|0.0|1021	hypothetical protein, conserved	gi|71746574;ref|XP_822342.1;EXACT	Trypanosoma_ORTHOMCL1777	Trypanosome_ORTHOMCL1358	-0.483202	16.8181	-6.13458	0.000788784	0.0265125	-0.149624
TcIL3000_0_27510	23195266	23196816	No protein product	NA	NA	NA	NA	NA	NA	Trypanosoma_ORTHOMCL76	Trypanosome_ORTHOMCL96	2.85401	5.63191	6.12678	0.000794197	0.0266191	-0.156975
TcIL3000_0_16180	35334310	35335491	Transferrin receptor-like, ESAG6-like	Transferrin receptor-like, ESAG6-like	T.congo_bin_contig_626;000008736 - 000009918	Tb927.10.10220	29.47|285|8e-22|95.1	procyclin-associated gene 2 (PAG2) protein	gi|71748376;ref|XP_823243.1;BEST	Trypanosoma_ORTHOMCL26	Trypanosome_ORTHOMCL28	2.0951	6.32597	6.11191	0.000804638	0.0268447	-0.171017
TcIL3000_0_21860	36895935	36896483	VSG-associated, congolense-specific ORF	VSG-associated, congolense-specific ORF	T.congo_bin_contig_873;000021718 - 000022267 (reverse strand)	Tb11.v5.1020	29.21|89|0.029|33.5	retrotransposon hot spot (RHS) protein, putative	gi|84043412;ref|XP_951496.1;BEST	Trypanosoma_ORTHOMCL15	Trypanosome_ORTHOMCL15	1.10731	1.94363	6.1087	0.000806914	0.0268447	-0.174054
TcIL3000_0_59490	32136011	32141173	hypothetical protein, conserved	hypothetical protein, conserved	T.congo_bin_contig_2396;000000045 - 000005208	Tb927.10.7180	8.70|966|3e-59|223	cysteine-rich, acidic integral membrane protein precursor	gi|71747796;ref|XP_822953.1;BEST	Trypanosoma_ORTHOMCL7039	Trypanosome_ORTHOMCL7269	-0.496241	13.1638	-6.10757	0.000807716	0.0268447	-0.175122
TcIL3000_0_05760	31317481	31318227	hypothetical protein, conserved (fragment)	hypothetical protein, conserved (fragment)	T.congo_bin_contig_227;000002265 - 000003012	Tb927.5.4610	29.92|127|6e-06|45.8	variant surface glycoprotein (VSG, pseudogene)- related, putative	gi|343033678;gb|AEL79568.1;BEST	Trypanosoma_ORTHOMCL59	Trypanosome_ORTHOMCL74	1.66131	6.51387	6.09805	0.000814516	0.0269951	-0.184136
TcIL3000_BAC1H7_005	45499	46260	Transferrin receptor-like protein	Transferrin receptor-like protein	BAC1h7;000009611 - 000010373	Tb927.7.3250	25.57|176|6e-07|48.9	expression site-associated gene (ESAG) protein, putative	gi|72391308;ref|XP_845948.1;EXACT	Trypanosoma_ORTHOMCL26	Trypanosome_ORTHOMCL28	1.63469	4.75313	6.09109	0.00081952	0.0270852	-0.190722
TcIL3000_0_52070	30164248	30164715	hypothetical protein, conserved	hypothetical protein, conserved	T.congo_bin_contig_2108;000000904 - 000001372 (reverse strand)	No BLASTP hit	-|-|-|-	NA	NA;NA;NA	Trypanosoma_ORTHOMCL82	Trypanosome_ORTHOMCL101	-0.528971	7.58491	-6.08358	0.000824972	0.0271897	-0.197853
TcIL3000_0_12960	34440790	34441200	hypothetical protein, unlikely	hypothetical protein, unlikely	T.congo_bin_contig_488;000005118 - 000005529 (reverse strand)	Tb927.5.296b	27.00|100|6e-06|42.4	hypothetical protein	gi|188592998;emb|CAQ55506.1;EXACT	Trypanosoma_ORTHOMCL8205	Trypanosome_ORTHOMCL10214	-0.417214	7.0908	-6.07676	0.000829947	0.0272607	-0.204319
TcIL3000_0_14260	34788590	34791235	Unc104-like kinesin, putative	Unc104-like kinesin, putative	T.congo_bin_contig_535;000000197 - 000002843	Tb927.11.2490	56.47|889|0.0|1001	Unc104-like kinesin, putative	gi|71754835;ref|XP_828332.1;EXACT	Trypanosoma_ORTHOMCL1560	Trypanosome_ORTHOMCL1018	-0.51625	13.233	-6.06341	0.000839803	0.0272607	-0.217017
TcIL3000_0_48870	29228688	29229878	variant surface glycoprotein	variant surface glycoprotein	T.congo_bin_contig_1977;000003435 - 000004626 (reverse strand)	Tb927.9.16260	23.86|415|1e-09|59.3	expression site-associated gene 3 (ESAG3, pseudogene), putative	gi|71744888;ref|XP_827074.1;BEST	Trypanosoma_ORTHOMCL10	Trypanosome_ORTHOMCL11	3.82881	3.30438	6.06319	0.000839965	0.0272607	-0.217224
TcIL3000_7_330	15735230	15736228	hypothetical protein, conserved	hypothetical protein, conserved	T.congo.pschr.7;000106354 - 000107353 (reverse strand)	Tb927.7.640	71.25|320|1e-169|478	hypothetical protein, conserved	gi|72390788;ref|XP_845688.1;EXACT	Trypanosoma_ORTHOMCL2767	Trypanosome_ORTHOMCL2995	-0.441542	10.2467	-6.06293	0.000840154	0.0272607	-0.217466
TcIL3000_0_30950	24136234	24137529	protein phosphatase 2C, putative	protein phosphatase 2C, putative	T.congo_bin_contig_1228;000002131 - 000003427 (reverse strand)	Tb927.11.14910	68.62|376|0.0|567	protein phosphatase 2C, putative	gi|74025966;ref|XP_829549.1;EXACT	Trypanosoma_ORTHOMCL4206	Trypanosome_ORTHOMCL2433	-0.44062	11.0078	-6.05988	0.000842426	0.0272607	-0.220371
TcIL3000_0_24790	37719384	37720217	hypothetical protein, conserved (fragment)	hypothetical protein, conserved (fragment)	T.congo_bin_contig_983;000000000 - 000000834 (reverse strand)	Tb927.5.2480	33.47|248|7e-19|84.0	hypothetical protein, conserved	gi|72389252;ref|XP_844921.1;EXACT	Trypanosoma_ORTHOMCL7176	Trypanosome_ORTHOMCL9221	-0.456175	8.07715	-6.05982	0.000842473	0.0272607	-0.220431
TcIL3000_4_160	11881918	11883492	hypothetical protein, conserved	hypothetical protein, conserved	T.congo.pschr.4;000044094 - 000045669 (reverse strand)	Tb927.4.540	56.30|508|0.0|587	hypothetical protein, conserved	gi|72387560;ref|XP_844204.1;EXACT	Trypanosoma_ORTHOMCL5892	Trypanosome_ORTHOMCL5362	-0.486096	12.2331	-6.05883	0.000843208	0.0272607	-0.221369
TcIL3000_0_45050	28157972	28159162	variant surface glycoprotein	variant surface glycoprotein	T.congo_bin_contig_1844;000001018 - 000002209	Tb927.9.820	26.05|215|1e-10|62.0	variant surface glycoprotein (VSG, pseudogene), putative	gi|523581402;gb|AGQ49890.1;BEST	Trypanosoma_ORTHOMCL10	Trypanosome_ORTHOMCL11	2.51777	2.98219	6.03163	0.000863788	0.0278501	-0.247312
TcIL3000.11.3280	5758858	5772237	Concanavalin A-like lectin/glucanases superfamily/SPRY domain/HECT-domain (ubiquitin-transferase), putative	Concanavalin A-like lectin/glucanases superfamily/SPRY domain/HECT-domain (ubiquitin-transferase), putative	T.congo.pschr.11;001013200 - 001026580	Tb927.11.3390	64.63|4490|0.0|5784	hypothetical protein, conserved	gi|71755013;ref|XP_828421.1;EXACT	Trypanosoma_ORTHOMCL4007	Trypanosome_ORTHOMCL3941	-0.487818	16.5228	-6.02773	0.000866786	0.0278711	-0.25104
TcIL3000_0_57960	31723470	31724768	variant surface glycoprotein	variant surface glycoprotein	T.congo_bin_contig_2343;000004553 - 000005852 (reverse strand)	Tb11.v5.0816	27.30|370|3e-18|85.1	expression site-associated gene 2 (ESAG2) protein, putative	gi|261328559;emb|CBH11537.1;BEST	Trypanosoma_ORTHOMCL49	Trypanosome_ORTHOMCL56	1.23903	11.5715	6.01705	0.000875059	0.0280153	-0.261262
TcIL3000_0_36760	25843964	25845052	variant surface glycoprotein	variant surface glycoprotein	T.congo_bin_contig_1490;000004586 - 000005675	Tb927.3.2540	24.58|354|9e-05|43.1	variant surface glycoprotein (VSG)-related, putative	gi|72386845;ref|XP_843847.1;EXACT	Trypanosoma_ORTHOMCL19	Trypanosome_ORTHOMCL20	1.50359	10.7236	6.01584	0.000875996	0.0280153	-0.262413
TcIL3000_0_61110	32650239	32651489	hypothetical protein, conserved	hypothetical protein, conserved	T.congo_bin_contig_2457;000000763 - 000002014	Tb927.4.1450	45.48|420|1e-116|350	hypothetical protein, conserved	gi|72387742;ref|XP_844295.1;EXACT	Trypanosoma_ORTHOMCL3458	Trypanosome_ORTHOMCL6925	-0.400433	10.7046	-6.00728	0.0008827	0.0281105	-0.270618
TcIL3000_0_48250	29064977	29065618	expression site-associated gene 2 (ESAG2) protein, putative	expression site-associated gene 2 (ESAG2) protein, putative	T.congo_bin_contig_1951;000036567 - 000037209 (reverse strand)	Tb11.v5.0788	29.87|154|1e-13|67.0	expression site-associated gene 2 (ESAG2) protein, putative	gi|74025904;ref|XP_829518.1;BEST	Trypanosoma_ORTHOMCL76	Trypanosome_ORTHOMCL96	0.991615	6.27278	6.006	0.000883711	0.0281105	-0.271849
TcIL3000_0_51840	30102378	30103061	hypothetical protein, conserved	hypothetical protein, conserved	T.congo_bin_contig_2097;000001102 - 000001786	Tb927.4.5240	45.51|156|4e-38|137	UDP-Gal or UDP-GlcNAc-dependent glycosyltransferase, putative	gi|72388496;ref|XP_844672.1;EXACT	Trypanosoma_ORTHOMCL7473	Trypanosome_ORTHOMCL9522	1.15908	6.13878	6.00162	0.000887167	0.028145	-0.27605
TcIL3000_0_25860	22729250	22731016	hypothetical protein, conserved	hypothetical protein, conserved	T.congo_bin_contig_1027;000001431 - 000003198 (reverse strand)	Tb927.5.1850	34.02|582|1e-89|306	hypothetical protein, conserved	gi|72389128;ref|XP_844859.1;EXACT	Trypanosoma_ORTHOMCL5861	Trypanosome_ORTHOMCL7482	-0.387051	9.96903	-5.98874	0.000897415	0.0283942	-0.288412
TcIL3000_7_190	15686314	15687276	hypothetical protein	hypothetical protein	T.congo.pschr.7;000057438 - 000058401 (reverse strand)	Tb927.7.480	66.98|318|5e-145|435	hypothetical protein, conserved	gi|72390756;ref|XP_845672.1;EXACT	NA	NA	-0.414567	10.4064	-5.98153	0.00090321	0.0285016	-0.295341
TcIL3000_0_45760	28342729	28343445	variant surface glycoprotein	variant surface glycoprotein	T.congo_bin_contig_1868;000002361 - 000003078	Tb927.11.17760	26.29|213|3e-06|46.6	variant surface glycoprotein (VSG, atypical), putative	gi|74026402;ref|XP_829767.1;EXACT	Trypanosoma_ORTHOMCL19	Trypanosome_ORTHOMCL20	1.90687	5.46064	5.96915	0.000913267	0.0286571	-0.307262
TcIL3000_0_53880	30656233	30656622	hypothetical protein, unlikely	hypothetical protein, unlikely	T.congo_bin_contig_2171;000005815 - 000006205	No BLASTP hit	-|-|-|-	NA	NA;NA;NA	NA	NA	-0.400426	7.9063	-5.9671	0.000914944	0.0286571	-0.309237
TcIL3000_0_07000	32795008	32796543	hypothetical protein, conserved	hypothetical protein, conserved	T.congo_bin_contig_269;000000129 - 000001665	Tb927.11.10660	31.35|488|4e-60|217	hypothetical protein, conserved	gi|261335082;emb|CBH18076.1;BEST	Trypanosoma_ORTHOMCL195	Trypanosome_ORTHOMCL175	-0.593113	9.9168	-5.96656	0.000915385	0.0286571	-0.309756
TcIL3000_8_580	18063357	18064736	chaperone protein DNAj, putative	chaperone protein DNAj, putative	T.congo.pschr.8;000169705 - 000171085 (reverse strand)	Tb927.8.1010	58.27|417|5e-162|470	chaperone protein DNAj, putative	gi|72392275;ref|XP_846938.1;EXACT	Trypanosoma_ORTHOMCL2697	Trypanosome_ORTHOMCL4199	-0.383251	10.3582	-5.9557	0.000924341	0.0288078	-0.32024
TcIL3000.11.16170	9311249	9317563	SPRY domain containing protein, putative (fragment)	SPRY domain containing protein, putative (fragment)	T.congo.pschr.11;004565591 - 004571906 (reverse strand)	Tb927.11.16260	45.93|2062|0.0|1739	hypothetical protein, conserved	gi|74026234;ref|XP_829683.1;EXACT	Trypanosoma_ORTHOMCL1567	Trypanosome_ORTHOMCL1044	-0.393496	13.9058	-5.94612	0.000932316	0.0288078	-0.329489
TcIL3000_0_31080	24169051	24170616	paraflagellar rod protein	paraflagellar rod protein	T.congo_bin_contig_1238;000001607 - 000003173 (reverse strand)	Tb927.3.5310	41.41|396|4e-93|313	paraflagellar rod protein	gi|72387393;ref|XP_844121.1;EXACT	Trypanosoma_ORTHOMCL1373	Trypanosome_ORTHOMCL1181	-0.358997	11.1292	-5.94553	0.000932804	0.0288078	-0.330054
TcIL3000_0_53020	30446991	30447953	variant surface glycoprotein	variant surface glycoprotein	T.congo_bin_contig_2143;000003482 - 000004445 (reverse strand)	Tb11.v5.1032	26.79|168|1e-05|45.1	variant surface glycoprotein (VSG), putative	gi|469608272;gb|AGH61252.1;BEST	Trypanosoma_ORTHOMCL6	Trypanosome_ORTHOMCL5	3.20987	8.75082	5.94443	0.000933732	0.0288078	-0.331123
TcIL3000_0_52060	30163588	30164124	hypothetical protein, conserved	hypothetical protein, conserved	T.congo_bin_contig_2108;000000244 - 000000781 (reverse strand)	Tb927.10.16140	30.00|50|3.2|26.9	Adenylate/guanylate cyclase, putative	gi|71749488;ref|XP_828083.1;EXACT	Trypanosoma_ORTHOMCL82	Trypanosome_ORTHOMCL101	-0.414104	7.05935	-5.94091	0.000936687	0.0288078	-0.334527
TcIL3000_0_60600	32505851	32506453	hypothetical protein, conserved	hypothetical protein, conserved	T.congo_bin_contig_2443;000007250 - 000007853 (reverse strand)	Tb11.v5.0214	26.32|114|2e-05|43.9	retrotransposon hot spot (RHS) protein, putative	gi|188592997;emb|CAQ55505.1;EXACT	Trypanosoma_ORTHOMCL6964	Trypanosome_ORTHOMCL9103	2.69985	3.28571	5.94004	0.000937418	0.0288078	-0.335367
TcIL3000_0_01850	35585309	35586004	expression site-associated gene (ESAG) protein, putative	expression site-associated gene (ESAG) protein, putative	T.congo_bin_contig_67;000010939 - 000011635	Tb927.7.3260	27.84|176|1e-13|68.2	expression site-associated gene (ESAG) protein, putative	gi|72391310;ref|XP_845949.1;EXACT	Trypanosoma_ORTHOMCL26	Trypanosome_ORTHOMCL28	1.84965	5.95376	5.93706	0.000939933	0.0288078	-0.338251
TcIL3000_0_26340	22867153	22868301	No protein product	NA	NA	NA	NA	NA	NA	Trypanosoma_ORTHOMCL6	Trypanosome_ORTHOMCL5	2.27762	6.1967	5.93657	0.000940347	0.0288078	-0.338727
TcIL3000_0_35050	25330490	25330933	hypothetical protein, unlikely	hypothetical protein, unlikely	T.congo_bin_contig_1421;000002969 - 000003413	Tb927.10.1110	40.91|44|0.40|29.6	kinesin, putative	gi|71746628;ref|XP_822369.1;EXACT	Trypanosoma_ORTHOMCL185	Trypanosome_ORTHOMCL342	-0.56693	6.88414	-5.93455	0.000942051	0.0288078	-0.340677
TcIL3000_0_48340	29079638	29080702	variant surface glycoprotein	variant surface glycoprotein	T.congo_bin_contig_1955;000001123 - 000002188	Tb11.v5.0595	24.86|181|9e-06|46.2	variant surface glycoprotein (VSG), putative	gi|469607546;gb|AGH60889.1;BEST	Trypanosoma_ORTHOMCL6	Trypanosome_ORTHOMCL5	0.756519	6.0293	5.93032	0.000945645	0.0288434	-0.344776
TcIL3000_0_55680	31102351	31103628	variant surface glycoprotein	variant surface glycoprotein	T.congo_bin_contig_2244;000005207 - 000006485 (reverse strand)	Tb927.9.17770	25.38|327|2e-11|64.3	variant surface glycoprotein (VSG, pseudogene), putative	gi|469605472;gb|AGH59852.1;BEST	Trypanosoma_ORTHOMCL10	Trypanosome_ORTHOMCL11	2.00557	4.70037	5.9257	0.000949584	0.0288733	-0.349254
TcIL3000_0_03820	26056705	26057451	eukaryotic translation initiation factor 4e, putative	eukaryotic translation initiation factor 4e, putative	T.congo_bin_contig_153;000019783 - 000020530	Tb927.10.16070	66.14|251|8e-110|320	eukaryotic translation initiation factor 4e, putative	gi|71749474;ref|XP_828076.1;EXACT	Trypanosoma_ORTHOMCL4773	Trypanosome_ORTHOMCL1436	0.37515	9.06861	5.92347	0.000951492	0.0288733	-0.351416
TcIL3000_0_00240	23176372	23177058	hypothetical protein, conserved	hypothetical protein, conserved	T.congo_bin_contig_11;000015506 - 000016193 (reverse strand)	Tb927.1.560	23.98|171|0.35|30.8	hypothetical protein, conserved	gi|115503933;ref|XP_001218759.1;EXACT	Trypanosoma_ORTHOMCL94	Trypanosome_ORTHOMCL113	0.434081	5.46363	5.90985	0.000963238	0.029138	-0.364631
TcIL3000_0_39990	26816227	26817288	variant surface glycoprotein	variant surface glycoprotein	T.congo_bin_contig_1641;000006904 - 000007966 (reverse strand)	Tb927.9.7430	20.97|124|2e-04|41.6	variant surface glycoprotein (VSG)-related, putative	gi|71744932;ref|XP_827096.1;EXACT	Trypanosoma_ORTHOMCL59	Trypanosome_ORTHOMCL74	2.01968	7.30559	5.90768	0.000965126	0.029138	-0.366741
TcIL3000_0_06710	32699484	32700725	variant surface glycoprotein	variant surface glycoprotein	T.congo_bin_contig_256;000000923 - 000002165	Tb927.3.1520	23.08|286|1e-05|46.2	variant surface glycoprotein (VSG)-related, putative	gi|72386633;ref|XP_843741.1;EXACT	Trypanosoma_ORTHOMCL41	Trypanosome_ORTHOMCL48	1.1477	6.21982	5.90219	0.000969913	0.0291693	-0.37207
TcIL3000_0_02720	37630405	37630908	hypothetical protein, conserved	hypothetical protein, conserved	T.congo_bin_contig_97;000031922 - 000032426 (reverse strand)	Tb927.9.16260	45.45|33|0.059|32.7	expression site-associated gene 3 (ESAG3, pseudogene), putative	gi|71744888;ref|XP_827074.1;BEST	Trypanosoma_ORTHOMCL8196	Trypanosome_ORTHOMCL10205	-0.377146	6.92966	-5.90086	0.000971081	0.0291693	-0.373367
TcIL3000_0_12910	34430013	34435313	protein kinase, putative	protein kinase, putative	T.congo_bin_contig_487;000000035 - 000005336	Tb927.1.1530	39.30|1687|0.0|1101	protein kinase, putative	gi|115504125;ref|XP_001218855.1;EXACT	Trypanosoma_ORTHOMCL908	Trypanosome_ORTHOMCL752	-0.402909	13.0281	-5.87876	0.000990676	0.0294636	-0.394891
TcIL3000_0_47520	28844379	28844969	hypothetical protein, conserved	hypothetical protein, conserved	T.congo_bin_contig_1924;000013136 - 000013727 (reverse strand)	Tb927.4.4260	50.00|118|7e-27|104	hypothetical protein, conserved	gi|72388300;ref|XP_844574.1;EXACT	Trypanosoma_ORTHOMCL609	Trypanosome_ORTHOMCL5771	-0.420177	8.80477	-5.87374	0.000995187	0.0294636	-0.399786
TcIL3000_10_11340	3983441	3989065	hypothetical protein, conserved	hypothetical protein, conserved	T.congo.pschr.10;003077797 - 003083422 (reverse strand)	Tb927.10.13250	38.25|1890|0.0|1082	hypothetical protein, conserved	gi|71748942;ref|XP_827810.1;BEST	Trypanosoma_ORTHOMCL4887	Trypanosome_ORTHOMCL3620	-0.450001	14.9315	-5.87352	0.000995388	0.0294636	-0.400004
TcIL3000_0_49200	29316851	29317246	hypothetical protein, unlikely	hypothetical protein, unlikely	T.congo_bin_contig_1985;000000892 - 000001288	Tb927.3.5800	34.88|43|2.5|26.6	expression site-associated gene (ESAG, pseudogene), putative	gi|162060;gb|AAA30186.1;BEST	NA	NA	1.20645	10.0098	5.86916	0.000999328	0.0294636	-0.40426
TcIL3000_0_41900	27288469	27289179	Trypanosomal VSG domain containing protein, putative	Trypanosomal VSG domain containing protein, putative	T.congo_bin_contig_1722;000014814 - 000015525	Tb927.11.19050	23.97|146|7e-06|45.4	variant surface glycoprotein (VSG, pseudogene), putative	gi|469607828;gb|AGH61030.1;BEST	Trypanosoma_ORTHOMCL6	Trypanosome_ORTHOMCL5	1.79787	8.29069	5.8676	0.00100074	0.0294636	-0.405779
TcIL3000_0_00790	32876772	32878043	variant surface glycoprotein	variant surface glycoprotein	T.congo_bin_contig_28;000004901 - 000006173 (reverse strand)	Tb927.4.3280	25.57|352|6e-13|68.9	expression site-associated gene (ESAG) protein, putative	gi|72388108;ref|XP_844478.1;EXACT	Trypanosoma_ORTHOMCL49	Trypanosome_ORTHOMCL56	1.02872	5.18091	5.86175	0.00100606	0.0294636	-0.411493
TcIL3000_0_44120	27853624	27854364	expression site-associated gene (ESAG) protein, putative	expression site-associated gene (ESAG) protein, putative	T.congo_bin_contig_1802;000004432 - 000005173 (reverse strand)	Tb927.7.3250	26.73|217|4e-08|52.4	expression site-associated gene (ESAG) protein, putative	gi|72391308;ref|XP_845948.1;EXACT	Trypanosoma_ORTHOMCL26	Trypanosome_ORTHOMCL28	2.51501	4.52877	5.85878	0.00100878	0.0294636	-0.4144
TcIL3000_0_15970	35281945	35282391	hypothetical protein, unlikely	hypothetical protein, unlikely	T.congo_bin_contig_618;000000981 - 000001428 (reverse strand)	Tb927.2.510	30.30|99|2e-05|42.0	retrotransposon hot spot protein 4 (RHS4), putative	gi|84043390;ref|XP_951485.1;EXACT	Trypanosoma_ORTHOMCL701	Trypanosome_ORTHOMCL6038	1.75622	6.11705	5.85808	0.00100942	0.0294636	-0.415088
TcIL3000_0_11610	34082960	34084822	small GTP-binding rab protein, putative	small GTP-binding rab protein, putative	T.congo_bin_contig_437;000006231 - 000008094	Tb927.8.8140	38.54|672|1e-106|337	small GTP-binding rab protein, putative	gi|72393673;ref|XP_847637.1;EXACT	Trypanosoma_ORTHOMCL478	Trypanosome_ORTHOMCL686	-0.535749	10.9749	-5.85664	0.00101074	0.0294636	-0.416493
TcIL3000_0_35940	25603893	25606764	hypothetical protein, conserved (fragment)	hypothetical protein, conserved (fragment)	T.congo_bin_contig_1450;000000000 - 000002872 (reverse strand)	Tb927.7.3330	22.65|415|2e-04|44.3	hypothetical protein, conserved	gi|72391324;ref|XP_845956.1;EXACT	Trypanosoma_ORTHOMCL554	Trypanosome_ORTHOMCL9119	-0.878376	11.1725	-5.85003	0.00101682	0.0294636	-0.422965
TcIL3000_0_44330	27947538	27947930	hypothetical protein, unlikely	hypothetical protein, unlikely	T.congo_bin_contig_1811;000000025 - 000000418 (reverse strand)	Tb927.10.9510	42.86|28|2.2|26.6	hypothetical protein	gi|71748238;ref|XP_823174.1;EXACT	NA	NA	-0.387745	6.40969	-5.84869	0.00101806	0.0294636	-0.424269
TcIL3000_0_43260	27624101	27625387	variant surface glycoprotein	variant surface glycoprotein	T.congo_bin_contig_1758;000000842 - 000002129 (reverse strand)	Tb927.9.820	26.77|269|2e-10|61.2	variant surface glycoprotein (VSG, pseudogene), putative	gi|523581402;gb|AGQ49890.1;BEST	Trypanosoma_ORTHOMCL10	Trypanosome_ORTHOMCL11	1.41567	5.35166	5.8485	0.00101824	0.0294636	-0.42446
TcIL3000_0_44890	28115615	28116883	variant surface glycoprotein	variant surface glycoprotein	T.congo_bin_contig_1840;000001041 - 000002310 (reverse strand)	Tb927.4.3280	28.67|286|8e-17|80.9	expression site-associated gene (ESAG) protein, putative	gi|72388108;ref|XP_844478.1;EXACT	Trypanosoma_ORTHOMCL49	Trypanosome_ORTHOMCL56	1.12331	10.936	5.84739	0.00101926	0.0294636	-0.425548
TcIL3000_0_27820	23283511	23284920	variant surface glycoprotein	variant surface glycoprotein	T.congo_bin_contig_1119;000001754 - 000003164	Tb927.9.16270	34.00|100|0.014|36.6	variant surface glycoprotein (VSG, pseudogene), putative	gi|469606774;gb|AGH60503.1;EXACT	Trypanosoma_ORTHOMCL41	Trypanosome_ORTHOMCL48	2.01679	6.93415	5.84584	0.0010207	0.0294636	-0.427061
TcIL3000_7_220	15706447	15711135	hypothetical protein, conserved	hypothetical protein, conserved	T.congo.pschr.7;000077571 - 000082260 (reverse strand)	Tb927.7.530	61.67|1555|0.0|1928	hypothetical protein, conserved	gi|72390766;ref|XP_845677.1;EXACT	Trypanosoma_ORTHOMCL2814	Trypanosome_ORTHOMCL2989	-0.408364	15.0105	-5.84333	0.00102303	0.0294636	-0.429522
TcIL3000_0_26210	22837928	22838320	hypothetical protein, unlikely	hypothetical protein, unlikely	T.congo_bin_contig_1042;000012050 - 000012443 (reverse strand)	Tb927.9.16260	30.77|39|2.6|26.9	expression site-associated gene 3 (ESAG3, pseudogene), putative	gi|71744888;ref|XP_827074.1;BEST	Trypanosoma_ORTHOMCL8229	Trypanosome_ORTHOMCL10238	-0.54993	6.47905	-5.84206	0.00102422	0.0294636	-0.430771
TcIL3000_3_970	10694682	10695578	3-oxo-5-alpha-steroid 4-dehydrogenase, putative	3-oxo-5-alpha-steroid 4-dehydrogenase, putative	T.congo.pschr.3;000337699 - 000338596 (reverse strand)	Tb927.3.1840	81.21|298|0.0|513	3-oxo-5-alpha-steroid 4-dehydrogenase, putative	gi|72386707;ref|XP_843778.1;EXACT	Trypanosoma_ORTHOMCL3644	Trypanosome_ORTHOMCL3071	-0.861489	12.112	-5.8406	0.00102557	0.0294636	-0.432196
TcIL3000_0_46780	28618460	28619650	Transferrin receptor-like, ESAG6-like	Transferrin receptor-like, ESAG6-like	T.congo_bin_contig_1897;000002673 - 000003864	Tb927.7.3260	25.71|354|2e-13|70.1	expression site-associated gene (ESAG) protein, putative	gi|72391310;ref|XP_845949.1;EXACT	Trypanosoma_ORTHOMCL26	Trypanosome_ORTHOMCL28	1.85606	6.91496	5.8406	0.00102558	0.0294636	-0.432203
TcIL3000_0_15020	35036033	35037214	variant surface glycoprotein	variant surface glycoprotein	T.congo_bin_contig_578;000016064 - 000017246 (reverse strand)	Tb927.11.12710	24.83|298|7e-11|62.4	variant surface glycoprotein (VSG)-related, putative	gi|74025534;ref|XP_829333.1;EXACT	Trypanosoma_ORTHOMCL10	Trypanosome_ORTHOMCL11	3.09846	2.41089	5.8366	0.00102931	0.0294994	-0.436118
TcIL3000_7_2960	16647717	16648064	hypothetical protein, unlikely	hypothetical protein, unlikely	T.congo.pschr.7;001018841 - 001019189	Tb927.9.16260	23.53|68|0.68|28.1	expression site-associated gene 3 (ESAG3, pseudogene), putative	gi|71744888;ref|XP_827074.1;BEST	NA	NA	-0.49927	7.33821	-5.82902	0.00103644	0.0296161	-0.443562
TcIL3000_6_3130	15271520	15275128	phospholipid-translocating P-type ATPase (flippase), putative	phospholipid-translocating P-type ATPase (flippase), putative	T.congo.pschr.6;000864924 - 000868533 (reverse strand)	Tb927.6.3550	59.40|1197|0.0|1432	phospholipid-translocating P-type ATPase (flippase), putative	gi|72390357;ref|XP_845473.1;EXACT	Trypanosoma_ORTHOMCL3108	Trypanosome_ORTHOMCL2579	-0.626017	13.9142	-5.82698	0.00103837	0.0296161	-0.445567
TcIL3000_0_48100	28985848	28986291	hypothetical protein, unlikely	hypothetical protein, unlikely	T.congo_bin_contig_1949;000022652 - 000023096	Tb927.9.16260	26.00|100|0.26|30.4	expression site-associated gene 3 (ESAG3, pseudogene), putative	gi|71744888;ref|XP_827074.1;BEST	Trypanosoma_ORTHOMCL8132	Trypanosome_ORTHOMCL10142	0.956354	9.74317	5.8181	0.00104681	0.0297191	-0.454292
TcIL3000_9_3990	21725165	21727288	hypothetical protein, conserved	hypothetical protein, conserved	T.congo.pschr.9;001362127 - 001364251 (reverse strand)	Tb927.9.10450	49.50|707|0.0|703	hypothetical protein, conserved	gi|71745398;ref|XP_827329.1;EXACT	Trypanosoma_ORTHOMCL1063	Trypanosome_ORTHOMCL959	-0.49812	12.676	-5.81737	0.0010475	0.0297191	-0.455004
TcIL3000_0_33220	24833869	24834423	T. congolense-specific, putative cell surface-expressed gene family	T. congolense-specific, putative cell surface-expressed gene family	T.congo_bin_contig_1329;000003823 - 000004378	Tb927.9.8620	37.50|40|1.4|28.5	hypothetical protein, conserved	gi|71745118;ref|XP_827189.1;EXACT	Trypanosoma_ORTHOMCL368	Trypanosome_ORTHOMCL1738	-0.373397	7.58112	-5.81303	0.00105167	0.0297191	-0.459281
TcIL3000_0_52700	30350885	30352162	variant surface glycoprotein	variant surface glycoprotein	T.congo_bin_contig_2126;000003068 - 000004346	Tb927.4.5690	23.50|400|5e-16|79.0	variant surface glycoprotein (VSG, pseudogene), putative	gi|469607602;gb|AGH60917.1;BEST	Trypanosoma_ORTHOMCL10	Trypanosome_ORTHOMCL11	0.973545	10.3078	5.81267	0.001052	0.0297191	-0.459626
TcIL3000_6_470	14560049	14560402	hypothetical protein, unlikely	hypothetical protein, unlikely	T.congo.pschr.6;000153453 - 000153807 (reverse strand)	Tb927.9.16260	29.17|96|0.83|28.1	expression site-associated gene 3 (ESAG3, pseudogene), putative	gi|71744888;ref|XP_827074.1;BEST	NA	NA	-0.496333	7.43757	-5.79625	0.00106791	0.0300747	-0.475806
TcIL3000_0_11140	33945081	33945995	variant surface glycoprotein	variant surface glycoprotein	T.congo_bin_contig_423;000018662 - 000019577 (reverse strand)	Tb11.v5.0595	30.67|150|2e-10|60.1	variant surface glycoprotein (VSG), putative	gi|469607546;gb|AGH60889.1;BEST	Trypanosoma_ORTHOMCL6	Trypanosome_ORTHOMCL5	1.54861	6.75243	5.7937	0.0010704	0.0300747	-0.478321
TcIL3000_0_50585	29741492	29742614	No protein product	NA	NA	NA	NA	NA	NA	Trypanosoma_ORTHOMCL59	Trypanosome_ORTHOMCL74	2.32409	3.35703	5.79187	0.00107219	0.0300747	-0.480124
TcIL3000_0_60660	32517574	32518311	hypothetical protein, conserved	hypothetical protein, conserved	T.congo_bin_contig_2443;000018973 - 000019711	Tb927.7.6590	22.52|151|8e-05|42.4	hypothetical protein, conserved	gi|72391970;ref|XP_846279.1;EXACT	Trypanosoma_ORTHOMCL709	Trypanosome_ORTHOMCL6046	1.56683	9.68023	5.77929	0.00108462	0.030332	-0.492554
TcIL3000_0_35830	25556814	25557839	ribonucleoside-diphosphate reductase small chain	ribonucleoside-diphosphate reductase small chain	T.congo_bin_contig_1446;000026543 - 000027569	Tb927.11.12780	81.52|341|0.0|581	ribonucleoside-diphosphate reductase small chain, putative	gi|74025550;ref|XP_829341.1;BEST	Trypanosoma_ORTHOMCL258	Trypanosome_ORTHOMCL167	0.395515	8.98553	5.7763	0.0010876	0.030332	-0.495509
TcIL3000_0_15550	35181630	35182772	chaperone protein DNAj, putative	chaperone protein DNAj, putative	T.congo_bin_contig_597;000009394 - 000010537 (reverse strand)	Tb927.3.1430	69.47|380|0.0|513	chaperone protein DNAj, putative	gi|72386625;ref|XP_843737.1;EXACT	Trypanosoma_ORTHOMCL3658	Trypanosome_ORTHOMCL3103	-0.417541	12.4551	-5.77418	0.00108971	0.030332	-0.497598
TcIL3000_8_3350	18791527	18792033	hypothetical protein	hypothetical protein	T.congo.pschr.8;000897875 - 000898382	Tb927.5.4000	25.61|82|2.0|27.3	hypothetical protein	gi|72389550;ref|XP_845070.1;EXACT	NA	NA	-0.661296	7.59201	-5.7723	0.00109159	0.030332	-0.49946
TcIL3000_1_1790	831059	832849	Ion channel, putative (fragment)	Ion channel, putative (fragment)	T.congo.pschr.1;000768022 - 000769813	Tb927.1.4450	65.11|556|0.0|669	hypothetical protein, conserved	gi|115504691;ref|XP_001219138.1;EXACT	Trypanosoma_ORTHOMCL1709	Trypanosome_ORTHOMCL1401	-0.382561	11.7064	-5.76851	0.0010954	0.0303666	-0.503213
TcIL3000_0_40410	26912963	26915389	retrotransposon hot spot protein 2 (RHS2), putative	retrotransposon hot spot protein 2 (RHS2), putative	T.congo_bin_contig_1657;000000243 - 000002670 (reverse strand)	Tb927.2.280	37.04|764|1e-152|469	retrotransposon hot spot protein 2 (RHS2), putative	gi|84043376;ref|XP_951478.1;EXACT	Trypanosoma_ORTHOMCL16	Trypanosome_ORTHOMCL16	1.05643	12.7474	5.75565	0.00110841	0.0306557	-0.515949
TcIL3000_0_11250	33979005	33983989	calpain, putative (fragment)	calpain, putative (fragment)	T.congo_bin_contig_424;000000000 - 000004985 (reverse strand)	Tb927.11.1130	70.23|1663|0.0|2469	calpain-like cysteine peptidase, putative	gi|71754579;ref|XP_828204.1;BEST	Trypanosoma_ORTHOMCL85	Trypanosome_ORTHOMCL69	-0.573203	12.7692	-5.75042	0.00111376	0.030732	-0.521143
TcIL3000_0_51010	29865247	29868728	hypothetical protein, conserved (fragment)	hypothetical protein, conserved (fragment)	T.congo_bin_contig_2066;000000000 - 000003482 (reverse strand)	Tb927.7.3830	30.17|981|1e-05|48.5	kinesin K39, putative	gi|72391424;ref|XP_846006.1;EXACT	Trypanosoma_ORTHOMCL2047	Trypanosome_ORTHOMCL6711	-0.533385	13.8963	-5.74522	0.0011191	0.0307378	-0.526306
TcIL3000_0_15460	35153038	35155449	retrotransposon hot spot protein 2 (RHS2), putative	retrotransposon hot spot protein 2 (RHS2), putative	T.congo_bin_contig_593;000007718 - 000010130 (reverse strand)	Tb927.2.280	36.84|760|9e-146|451	retrotransposon hot spot protein 2 (RHS2), putative	gi|84043376;ref|XP_951478.1;EXACT	Trypanosoma_ORTHOMCL16	Trypanosome_ORTHOMCL16	0.778939	13.4498	5.74517	0.00111915	0.0307378	-0.526353
TcIL3000.11.10060	7442218	7442667	hypothetical protein, unlikely	hypothetical protein, unlikely	T.congo.pschr.11;002696560 - 002697010 (reverse strand)	Tb927.11.9590	92.62|149|1e-100|298	S-adenosylhomocysteine hydrolase, putative	gi|71756217;ref|XP_829023.1;EXACT	NA	NA	0.446837	11.2091	5.74184	0.00112259	0.0307611	-0.529663
TcIL3000_0_50240	29631324	29632596	No protein product	NA	NA	NA	NA	NA	NA	Trypanosoma_ORTHOMCL6	Trypanosome_ORTHOMCL5	2.01204	6.91822	5.73859	0.00112596	0.0307822	-0.53289
TcIL3000_3_1350	10805394	10806302	succinyl-CoA synthetase alpha subunit, putative	succinyl-CoA synthetase alpha subunit, putative	T.congo.pschr.3;000448411 - 000449320 (reverse strand)	Tb927.3.2230	95.65|299|0.0|533	succinyl-CoA synthetase alpha subunit, putative	gi|72386785;ref|XP_843817.1;EXACT	Trypanosoma_ORTHOMCL6113	Trypanosome_ORTHOMCL574	0.37619	14.6095	5.72819	0.0011368	0.0308815	-0.543233
TcIL3000_0_49210	29320152	29320664	hypothetical protein, conserved	hypothetical protein, conserved	T.congo_bin_contig_1986;000002062 - 000002575 (reverse strand)	Tb927.1.220	23.88|134|0.35|30.0	retrotransposon hot spot protein 1 (RHS1), putative	gi|72385449;ref|XP_846392.1;EXACT	Trypanosoma_ORTHOMCL701	Trypanosome_ORTHOMCL6038	1.89476	3.60647	5.7246	0.00114058	0.0308815	-0.546808
TcIL3000_0_41030	27070254	27070703	hypothetical protein, unlikely	hypothetical protein, unlikely	T.congo_bin_contig_1691;000010227 - 000010677	No BLASTP hit	-|-|-|-	NA	NA;NA;NA	NA	NA	1.13618	9.52574	5.72295	0.00114231	0.0308815	-0.548447
TcIL3000_0_59750	32208100	32209215	variant surface glycoprotein	variant surface glycoprotein	T.congo_bin_contig_2407;000007434 - 000008550 (reverse strand)	Tb927.5.4970	24.54|163|0.004|38.1	variant surface glycoprotein (VSG, pseudogene), putative	gi|469604404;gb|AGH59318.1;BEST	Trypanosoma_ORTHOMCL19	Trypanosome_ORTHOMCL20	2.11727	3.45852	5.71982	0.00114562	0.0308815	-0.551564
TcIL3000_0_27530	23200049	23204648	hypothetical protein, conserved (fragment)	hypothetical protein, conserved (fragment)	T.congo_bin_contig_1106;000000095 - 000004695	Tb927.7.3330	22.47|1086|5e-14|76.6	hypothetical protein, conserved	gi|72391324;ref|XP_845956.1;EXACT	Trypanosoma_ORTHOMCL554	Trypanosome_ORTHOMCL9119	-0.881285	11.9771	-5.71674	0.00114889	0.0308815	-0.554639
TcIL3000_0_52590	30320692	30321756	variant surface glycoprotein	variant surface glycoprotein	T.congo_bin_contig_2121;000014714 - 000015779	Tb927.2.2060	24.09|274|1e-04|42.4	variant surface glycoprotein (VSG)-related, putative	gi|84043462;ref|XP_951521.1;EXACT	Trypanosoma_ORTHOMCL6	Trypanosome_ORTHOMCL5	2.38042	3.05186	5.71564	0.00115005	0.0308815	-0.555729
TcIL3000_8_3340	18787887	18791507	DNA polymerase zeta catalytic subunit, putative	DNA polymerase zeta catalytic subunit, putative	T.congo.pschr.8;000894235 - 000897856	Tb927.8.3290	59.06|1197|0.0|1324	DNA polymerase zeta catalytic subunit, putative	gi|72392719;ref|XP_847160.1;EXACT	Trypanosoma_ORTHOMCL2608	Trypanosome_ORTHOMCL3227	-0.611122	13.9652	-5.71557	0.00115012	0.0308815	-0.555799
TcIL3000_0_09270	33439770	33444123	hypothetical protein, conserved (fragment)	hypothetical protein, conserved (fragment)	T.congo_bin_contig_355;000000177 - 000004531	Tb927.11.10660	38.22|1481|0.0|899	hypothetical protein, conserved	gi|261335082;emb|CBH18076.1;BEST	Trypanosoma_ORTHOMCL195	Trypanosome_ORTHOMCL175	-0.620024	11.2796	-5.7153	0.00115041	0.0308815	-0.55607
TcIL3000_9_6480	22535418	22539437	ankyrin-repeat protein, putative (fragment)	ankyrin-repeat protein, putative (fragment)	T.congo.pschr.9;002172380 - 002176400	Tb927.9.15400	57.55|1338|0.0|1472	ankyrin-repeat protein, putative	gi|71746246;ref|XP_827680.1;BEST	Trypanosoma_ORTHOMCL1043	Trypanosome_ORTHOMCL978	-0.442817	13.0596	-5.70429	0.00116219	0.0310818	-0.56706
TcIL3000_0_18010	35836484	35836903	hypothetical protein, unlikely	hypothetical protein, unlikely	T.congo_bin_contig_702;000000263 - 000000683 (reverse strand)	Tb927.4.1840	34.78|46|0.55|28.9	zinc carboxypeptidase, putative	gi|72387820;ref|XP_844334.1;EXACT	Trypanosoma_ORTHOMCL1007	Trypanosome_ORTHOMCL6237	-0.331691	8.05641	-5.70343	0.00116311	0.0310818	-0.567919
TcIL3000_1_10	63639	64280	hypothetical protein, conserved	hypothetical protein, conserved	T.congo.pschr.1;000000602 - 000001244 (reverse strand)	Tb927.8.7140	50.70|213|1e-70|223	UDP-Gal or UDP-GlcNAc-dependent glycosyltransferase, putative	gi|72393487;ref|XP_847544.1;EXACT	Trypanosoma_ORTHOMCL7490	Trypanosome_ORTHOMCL9540	2.10898	3.55177	5.69817	0.00116879	0.0311633	-0.57317
TcIL3000_0_52570	30317542	30318006	expression site-associated gene (ESAG) protein, putative	expression site-associated gene (ESAG) protein, putative	T.congo_bin_contig_2121;000011564 - 000012029	Tb927.10.5680	33.33|111|5e-09|53.1	procyclin-associated gene 1 (PAG1) protein, putative	gi|261332609;emb|CBH15604.1;EXACT	Trypanosoma_ORTHOMCL26	Trypanosome_ORTHOMCL28	2.0164	3.94613	5.69057	0.00117704	0.0312446	-0.580765
TcIL3000_0_60640	32515487	32516083	hypothetical protein, conserved	hypothetical protein, conserved	T.congo_bin_contig_2443;000016886 - 000017483	Tb11.v5.0214	26.42|106|4e-04|39.7	retrotransposon hot spot (RHS) protein, putative	gi|188592997;emb|CAQ55505.1;EXACT	Trypanosoma_ORTHOMCL6964	Trypanosome_ORTHOMCL9103	2.33458	2.02895	5.69029	0.00117735	0.0312446	-0.58105
TcIL3000_10_11520	4034662	4035834	lipase domain protein, putative	lipase domain protein, putative	T.congo.pschr.10;003129018 - 003130191 (reverse strand)	Tb927.10.13680	59.01|383|2e-154|455	lipase domain protein, putative	gi|71749024;ref|XP_827851.1;EXACT	Trypanosoma_ORTHOMCL903	Trypanosome_ORTHOMCL783	-0.329055	10.4068	-5.68811	0.00117974	0.0312446	-0.583232
TcIL3000_7_1970	16327697	16328230	hypothetical protein	hypothetical protein	T.congo.pschr.7;000698821 - 000699355 (reverse strand)	Tb927.5.4040	50.00|24|1.9|28.1	hypothetical protein, conserved	gi|72389558;ref|XP_845074.1;EXACT	NA	NA	0.410548	10.6655	5.68279	0.00118557	0.0312846	-0.588555
TcIL3000_0_43130	27598935	27600146	Transferrin receptor-like, ESAG6-like	Transferrin receptor-like, ESAG6-like	T.congo_bin_contig_1754;000001694 - 000002906	Tb927.7.3260	28.05|303|9e-21|91.3	expression site-associated gene (ESAG) protein, putative	gi|72391310;ref|XP_845949.1;EXACT	Trypanosoma_ORTHOMCL26	Trypanosome_ORTHOMCL28	1.2228	6.37171	5.68193	0.00118652	0.0312846	-0.58942
TcIL3000_0_01830	35580630	35581706	No protein product	NA	NA	NA	NA	NA	NA	Trypanosoma_ORTHOMCL19	Trypanosome_ORTHOMCL20	0.924923	8.20186	5.67065	0.00119901	0.0313826	-0.600722
TcIL3000_0_11180	33954189	33955199	cysteine peptidase C (CPC)	cysteine peptidase C (CPC)	T.congo_bin_contig_423;000027770 - 000028781 (reverse strand)	Tb927.6.560	58.39|310|3e-130|379	cysteine peptidase C (CPC)	gi|72389769;ref|XP_845179.1;EXACT	Trypanosoma_ORTHOMCL212	Trypanosome_ORTHOMCL217	0.592288	10.0936	5.6684	0.00120152	0.0313826	-0.602974
TcIL3000_0_35060	25331945	25334467	hypothetical protein, conserved	hypothetical protein, conserved	T.congo_bin_contig_1422;000000240 - 000002763 (reverse strand)	Tb927.7.6590	28.10|662|8e-16|81.3	hypothetical protein, conserved	gi|72391970;ref|XP_846279.1;EXACT	Trypanosoma_ORTHOMCL8173	Trypanosome_ORTHOMCL9212	-0.424434	11.9688	-5.66755	0.00120247	0.0313826	-0.603832
TcIL3000_0_26630	22919116	22920138	variant surface glycoprotein	variant surface glycoprotein	T.congo_bin_contig_1057;000008649 - 000009672	Tb927.3.1520	28.10|121|8e-04|39.7	variant surface glycoprotein (VSG)-related, putative	gi|72386633;ref|XP_843741.1;EXACT	Trypanosoma_ORTHOMCL6	Trypanosome_ORTHOMCL5	2.07664	4.50243	5.66493	0.00120541	0.0313826	-0.606465
TcIL3000_0_35460	25436720	25437802	variant surface glycoprotein	variant surface glycoprotein	T.congo_bin_contig_1432;000016510 - 000017593	Tb927.5.660	35.29|51|0.024|35.4	hypothetical protein	gi|72388890;ref|XP_844740.1;BEST	Trypanosoma_ORTHOMCL59	Trypanosome_ORTHOMCL74	2.59481	5.72084	5.66361	0.00120689	0.0313826	-0.60779
TcIL3000_0_60590	32504427	32505629	variant surface glycoprotein	variant surface glycoprotein	T.congo_bin_contig_2443;000005826 - 000007029 (reverse strand)	Tb11.v5.0945	25.54|278|1e-08|55.5	variant surface glycoprotein (VSG, atypical), putative	gi|72389694;ref|XP_845142.1;EXACT	Trypanosoma_ORTHOMCL5304	Trypanosome_ORTHOMCL7348	0.518385	12.4115	5.66267	0.00120794	0.0313826	-0.608728
TcIL3000_0_57530	31616187	31616936	hypothetical protein	hypothetical protein	T.congo_bin_contig_2323;000003891 - 000004641 (reverse strand)	Tb927.11.12470	53.75|253|9e-68|229	hypothetical protein, conserved	gi|74025486;ref|XP_829309.1;EXACT	NA	NA	-0.435943	8.23319	-5.66195	0.00120875	0.0313826	-0.609457
TcIL3000_10_12300	4248986	4251073	Serine/threonine-protein kinase Nek1-related, putative (fragment)	Serine/threonine-protein kinase Nek1-related, putative (fragment)	T.congo.pschr.10;003343342 - 003345430 (reverse strand)	Tb927.10.14420	61.67|720|0.0|791	protein kinase, putative	gi|71749166;ref|XP_827922.1;EXACT	Trypanosoma_ORTHOMCL6766	Trypanosome_ORTHOMCL4818	-0.339187	12.6847	-5.64461	0.00122843	0.0318239	-0.626887
TcIL3000_6_2610	15137796	15138152	hypothetical protein, unlikely	hypothetical protein, unlikely	T.congo.pschr.6;000731200 - 000731557 (reverse strand)	Tb927.5.1120	34.92|63|0.13|30.4	hypothetical protein, conserved	gi|72388982;ref|XP_844786.1;EXACT	NA	NA	-0.4701	6.86163	-5.64119	0.00123235	0.0318559	-0.63033
TcIL3000_0_11320	33999466	34001916	retrotransposon hot spot protein 2 (RHS2), putative	retrotransposon hot spot protein 2 (RHS2), putative	T.congo_bin_contig_427;000006501 - 000008952 (reverse strand)	Tb927.2.280	36.92|772|4e-152|468	retrotransposon hot spot protein 2 (RHS2), putative	gi|84043376;ref|XP_951478.1;EXACT	Trypanosoma_ORTHOMCL16	Trypanosome_ORTHOMCL16	0.731755	12.9806	5.62517	0.00125092	0.0322657	-0.646477
TcIL3000_8_3260	18758069	18759754	hypothetical protein, conserved	hypothetical protein, conserved	T.congo.pschr.8;000864417 - 000866103	Tb927.8.3230	45.98|585|7e-157|464	hypothetical protein, conserved	gi|72392707;ref|XP_847154.1;EXACT	Trypanosoma_ORTHOMCL2610	Trypanosome_ORTHOMCL6797	-0.419096	11.4538	-5.62221	0.00125439	0.032285	-0.649466
TcIL3000_0_08580	33262067	33263296	65 kDa invariant surface glycoprotein-like protein	65 kDa invariant surface glycoprotein-like protein	T.congo_bin_contig_331;000000625 - 000001855	Tb927.11.1470	33.58|399|4e-52|182	65 kDa invariant surface glycoprotein-like protein	gi|71754647;ref|XP_828238.1;BEST	Trypanosoma_ORTHOMCL7833	Trypanosome_ORTHOMCL9778	-0.500977	10.932	-5.60876	0.00127028	0.032623	-0.663054
TcIL3000_8_4840	19307260	19309041	hypothetical protein, conserved	hypothetical protein, conserved	T.congo.pschr.8;001413608 - 001415390	Tb927.8.5080	69.34|574|0.0|789	hypothetical protein, conserved	gi|72393075;ref|XP_847338.1;EXACT	Trypanosoma_ORTHOMCL2531	Trypanosome_ORTHOMCL3761	-0.677211	12.9667	-5.60134	0.00127914	0.0327487	-0.670565
TcIL3000_0_34400	25157583	25159461	paraflagellar rod component, putative (fragment)	paraflagellar rod component, putative (fragment)	T.congo_bin_contig_1394;000000000 - 000001879 (reverse strand)	Tb927.6.3670	62.60|607|0.0|780	paraflagellar rod component, putative	gi|72390381;ref|XP_845485.1;EXACT	Trypanosoma_ORTHOMCL587	Trypanosome_ORTHOMCL554	-0.428439	10.3432	-5.60005	0.00128069	0.0327487	-0.671869
TcIL3000_0_00020	33795533	33796093	ribosomal protein L21, putative	ribosomal protein L21, putative	T.congo_bin_contig_4;000008101 - 000008662 (reverse strand)	Tb927.7.4140	81.08|185|1e-109|314	hypothetical protein, conserved	gi|72391486;ref|XP_846037.1;EXACT	Trypanosoma_ORTHOMCL2862	Trypanosome_ORTHOMCL3903	-0.36959	8.72333	-5.59661	0.00128483	0.0327838	-0.675353
TcIL3000_0_33690	24961361	24963877	hypothetical protein, conserved	hypothetical protein, conserved	T.congo_bin_contig_1353;000001296 - 000003813	Tb927.7.6630	33.26|893|8e-84|287	hypothetical protein, conserved	gi|72391978;ref|XP_846283.1;EXACT	Trypanosoma_ORTHOMCL2757	Trypanosome_ORTHOMCL6819	0.446939	13.1603	5.58553	0.00129827	0.0330557	-0.686591
TcIL3000_6_3230	15313740	15317531	hypothetical protein, conserved	hypothetical protein, conserved	T.congo.pschr.6;000907144 - 000910936 (reverse strand)	Tb927.6.3670	54.80|1250|0.0|1346	paraflagellar rod component, putative	gi|72390381;ref|XP_845485.1;EXACT	Trypanosoma_ORTHOMCL587	Trypanosome_ORTHOMCL554	-0.466367	12.1324	-5.57985	0.00130521	0.033115	-0.692351
TcIL3000_6_3380	15388682	15389158	Triose-phosphate Transporter family, putative	Triose-phosphate Transporter family, putative	T.congo.pschr.6;000982086 - 000982563 (reverse strand)	Tb927.6.3960	69.23|156|7e-73|224	hypothetical protein, conserved	gi|72390439;ref|XP_845514.1;EXACT	NA	NA	-0.342799	7.97154	-5.57517	0.00131098	0.033115	-0.697113
TcIL3000_5_3530	14033613	14033957	hypothetical protein, unlikely	hypothetical protein, unlikely	T.congo.pschr.5;000879748 - 000880093 (reverse strand)	Tb11.02.5050b	34.29|35|0.14|30.0	protein kinase, putative	gi|71755755;ref|XP_828792.1;EXACT	NA	NA	-0.389407	8.03938	-5.57379	0.00131267	0.033115	-0.698505
TcIL3000_0_22740	37129431	37130681	variant surface glycoprotein	variant surface glycoprotein	T.congo_bin_contig_903;000009654 - 000010905	Tb11.v5.0945	24.11|282|0.004|38.1	variant surface glycoprotein (VSG, atypical), putative	gi|72389694;ref|XP_845142.1;EXACT	Trypanosoma_ORTHOMCL41	Trypanosome_ORTHOMCL48	1.11883	11.9637	5.57368	0.00131281	0.033115	-0.69862
TcIL3000_0_60190	32331188	32332987	hypothetical protein, conserved	hypothetical protein, conserved	T.congo_bin_contig_2424;000004811 - 000006611 (reverse strand)	Tb927.8.2370	31.58|76|4.8|29.3	dicer-like protein	gi|72392539;ref|XP_847070.1;EXACT	Trypanosoma_ORTHOMCL121	Trypanosome_ORTHOMCL153	2.15677	4.47582	5.57227	0.00131455	0.033115	-0.700053
TcIL3000_0_53070	30452930	30454087	variant surface glycoprotein	variant surface glycoprotein	T.congo_bin_contig_2143;000009421 - 000010579 (reverse strand)	Tb927.9.16260	21.71|327|1e-06|49.7	expression site-associated gene 3 (ESAG3, pseudogene), putative	gi|71744888;ref|XP_827074.1;BEST	Trypanosoma_ORTHOMCL19	Trypanosome_ORTHOMCL20	2.05391	11.9326	5.56943	0.00131808	0.0331334	-0.702945
TcIL3000_0_26350	22868508	22869098	expression site-associated gene (ESAG) protein, putative	expression site-associated gene (ESAG) protein, putative	T.congo_bin_contig_1049;000005645 - 000006236 (reverse strand)	Tb927.7.3260	27.93|111|3e-08|51.6	expression site-associated gene (ESAG) protein, putative	gi|72391310;ref|XP_845949.1;EXACT	Trypanosoma_ORTHOMCL26	Trypanosome_ORTHOMCL28	2.42638	4.62159	5.56303	0.00132605	0.0331943	-0.709455
TcIL3000_5_1260	13438629	13439033	hypothetical protein, unlikely	hypothetical protein, unlikely	T.congo.pschr.5;000284764 - 000285169	Tb927.9.2310	30.56|72|2.1|26.9	hypothetical protein, conserved	gi|71744078;ref|XP_803545.1;EXACT	NA	NA	-0.455313	7.22315	-5.56299	0.00132609	0.0331943	-0.709493
TcIL3000_0_54290	30759887	30760567	hypothetical protein, conserved	hypothetical protein, conserved	T.congo_bin_contig_2189;000005070 - 000005751 (reverse strand)	Tb927.11.3820	44.98|229|1e-47|159	hypothetical protein, conserved	gi|71755093;ref|XP_828461.1;EXACT	Trypanosoma_ORTHOMCL3988	Trypanosome_ORTHOMCL7000	-0.381797	7.52697	-5.55707	0.00133352	0.0333099	-0.715525
TcIL3000.11.16430	9373573	9374013	hypothetical protein, unlikely	hypothetical protein, unlikely	T.congo.pschr.11;004627915 - 004628356 (reverse strand)	Tb927.11.16510	91.78|146|1e-99|285	hypothetical protein, conserved	gi|74026284;ref|XP_829708.1;EXACT	Trypanosoma_ORTHOMCL4108	Trypanosome_ORTHOMCL2344	-0.381112	9.05346	-5.54372	0.00135042	0.0333939	-0.729132
TcIL3000_0_58170	31787186	31787704	hypothetical protein, conserved (fragment)	hypothetical protein, conserved (fragment)	T.congo_bin_contig_2354;000000000 - 000000519 (reverse strand)	Tb927.4.5520	44.83|29|0.45|29.6	UDP-Gal or UDP-GlcNAc-dependent glycosyltransferase (pseudogene), putative	gi|72388544;ref|XP_844696.1;BEST	Trypanosoma_ORTHOMCL541	Trypanosome_ORTHOMCL5746	1.05122	7.4813	5.54234	0.00135218	0.0333939	-0.730533
TcIL3000_4_2500	12463771	12468693	hypothetical protein, conserved	hypothetical protein, conserved	T.congo.pschr.4;000625947 - 000630870	Tb927.4.2600	49.73|1657|0.0|1509	hypothetical protein, conserved	gi|72387972;ref|XP_844410.1;EXACT	Trypanosoma_ORTHOMCL1825	Trypanosome_ORTHOMCL1416	-0.425997	14.6255	-5.54227	0.00135227	0.0333939	-0.730605
TcIL3000_0_08120	33133593	33134284	Calpain family cysteine protease, putative (fragment)	Calpain family cysteine protease, putative (fragment)	T.congo_bin_contig_314;000000000 - 000000692 (reverse strand)	Tb927.11.1130	79.46|224|1e-127|400	calpain-like cysteine peptidase, putative	gi|71754579;ref|XP_828204.1;BEST	NA	NA	-0.693047	6.3049	-5.54219	0.00135238	0.0333939	-0.730695
TcIL3000_0_28110	23358596	23359852	variant surface glycoprotein	variant surface glycoprotein	T.congo_bin_contig_1129;000009402 - 000010659	Tb927.3.150	31.37|51|0.034|35.4	variant surface glycoprotein (VSG), putative	gi|72386435;ref|XP_843642.1;EXACT	Trypanosoma_ORTHOMCL41	Trypanosome_ORTHOMCL48	1.10339	11.1859	5.54048	0.00135456	0.0333939	-0.732434
TcIL3000_6_1390	14798318	14798866	hypothetical protein	hypothetical protein	T.congo.pschr.6;000391722 - 000392271	Tb927.5.3260	29.31|58|6.4|26.6	hypothetical protein, conserved	gi|72389406;ref|XP_844998.1;EXACT	NA	NA	-0.42601	8.21463	-5.53952	0.00135579	0.0333939	-0.733417
TcIL3000_10_3240	1878734	1880242	hypothetical protein, conserved	hypothetical protein, conserved	T.congo.pschr.10;000973090 - 000974599 (reverse strand)	Tb927.10.3910	33.27|514|7e-70|233	hypothetical protein, conserved	gi|71747168;ref|XP_822639.1;EXACT	Trypanosoma_ORTHOMCL4672	Trypanosome_ORTHOMCL7079	-0.374552	10.8279	-5.53678	0.0013593	0.0333939	-0.736212
TcIL3000_0_45940	28404188	28407868	SPRY domain containing protein, putative	SPRY domain containing protein, putative	T.congo_bin_contig_1871;000011753 - 000015434	Tb927.8.7800	45.47|983|0.0|703	hypothetical protein, conserved	gi|72393613;ref|XP_847607.1;EXACT	Trypanosoma_ORTHOMCL457	Trypanosome_ORTHOMCL470	-0.443171	12.3776	-5.53556	0.00136088	0.0333939	-0.737462
TcIL3000_0_08450	33222328	33223590	variant surface glycoprotein	variant surface glycoprotein	T.congo_bin_contig_326;000008727 - 000009990	Tb927.10.16330	22.58|403|2e-13|70.9	variant surface glycoprotein (VSG, pseudogene), putative	gi|469606286;gb|AGH60259.1;BEST	Trypanosoma_ORTHOMCL10	Trypanosome_ORTHOMCL11	1.61805	4.25229	5.53452	0.00136221	0.0333939	-0.738522
TcIL3000_0_45410	28259097	28259495	hypothetical protein, unlikely	hypothetical protein, unlikely	T.congo_bin_contig_1854;000013119 - 000013518	Tb927.10.12920	31.58|38|1.4|27.7	hypothetical protein, conserved	gi|71748878;ref|XP_827778.1;EXACT	NA	NA	0.874724	5.05187	5.5238	0.00137611	0.033665	-0.749486
TcIL3000_0_39430	26671252	26672988	Endonuclease-reverse transcriptase/Reverse transcriptase (RNA-dependent DNA polymerase), putative	Endonuclease-reverse transcriptase/Reverse transcriptase (RNA-dependent DNA polymerase), putative	T.congo_bin_contig_1622;000001761 - 000003498 (reverse strand)	Tb927.10.16200	43.35|579|9e-157|478	hypothetical protein, conserved	gi|393702206;gb|AFN16295.1;BEST	Trypanosoma_ORTHOMCL9	Trypanosome_ORTHOMCL9	0.361185	5.69312	5.51424	0.00138863	0.0338086	-0.759271
TcIL3000_8_3330	18785554	18787746	DNA polymerase zeta catalytic subunit, putative	DNA polymerase zeta catalytic subunit, putative	T.congo.pschr.8;000891902 - 000894095	Tb927.8.3290	49.20|746|0.0|616	DNA polymerase zeta catalytic subunit, putative	gi|72392719;ref|XP_847160.1;EXACT	Trypanosoma_ORTHOMCL2608	Trypanosome_ORTHOMCL3227	-0.650833	12.2125	-5.5119	0.00139171	0.0338086	-0.76167
TcIL3000_0_12450	34334831	34335982	variant surface glycoprotein	variant surface glycoprotein	T.congo_bin_contig_473;000000980 - 000002132 (reverse strand)	Tb11.v5.0985	24.14|290|7e-04|40.0	variant surface glycoprotein (VSG)-related, putative	gi|72388808;ref|XP_844699.1;EXACT	Trypanosoma_ORTHOMCL19	Trypanosome_ORTHOMCL20	1.18092	10.4665	5.5093	0.00139515	0.0338086	-0.764333
TcIL3000_0_12870	34418633	34419742	RNA-binding protein, putative	RNA-binding protein, putative	T.congo_bin_contig_484;000000604 - 000001714 (reverse strand)	Tb927.4.4230	56.06|371|9e-119|364	RNA-binding protein, putative	gi|72388298;ref|XP_844573.1;EXACT	Trypanosoma_ORTHOMCL477	Trypanosome_ORTHOMCL472	-0.571586	6.3108	-5.50703	0.00139815	0.0338086	-0.766656
TcIL3000_5_3570	14040567	14044844	protein kinase, putative	protein kinase, putative	T.congo.pschr.5;000886702 - 000890980 (reverse strand)	Tb927.5.3160	54.99|1373|0.0|1375	protein kinase, putative	gi|72389386;ref|XP_844988.1;EXACT	Trypanosoma_ORTHOMCL1272	Trypanosome_ORTHOMCL6286	-0.451649	14.5279	-5.50464	0.00140133	0.0338086	-0.769111
TcIL3000_7_1950	16326721	16327044	hypothetical protein, unlikely	hypothetical protein, unlikely	T.congo.pschr.7;000697845 - 000698169 (reverse strand)	Tb927.11.18910	42.31|26|3.1|26.2	variant surface protein (VSG), putative	gi|469607982;gb|AGH61107.1;BEST	NA	NA	0.394746	8.1027	5.50267	0.00140396	0.0338086	-0.771135
TcIL3000_0_47480	28832643	28834781	hypothetical protein, conserved	hypothetical protein, conserved	T.congo_bin_contig_1924;000001400 - 000003539 (reverse strand)	Tb927.8.8130	45.05|728|5e-168|503	hypothetical protein, conserved	gi|72393671;ref|XP_847636.1;EXACT	Trypanosoma_ORTHOMCL566	Trypanosome_ORTHOMCL549	-0.397789	9.62849	-5.50239	0.00140433	0.0338086	-0.771422
TcIL3000_0_04020	26459675	26460844	No protein product	NA	NA	NA	NA	NA	NA	Trypanosoma_ORTHOMCL10	Trypanosome_ORTHOMCL11	1.99344	8.88807	5.50205	0.00140477	0.0338086	-0.771763
TcIL3000_0_45090	28166508	28167618	No protein product	NA	NA	NA	NA	NA	NA	Trypanosoma_ORTHOMCL19	Trypanosome_ORTHOMCL20	0.947267	7.19989	5.49913	0.00140868	0.033834	-0.774764
TcIL3000_0_32290	24584514	24585200	hypothetical protein, conserved	hypothetical protein, conserved	T.congo_bin_contig_1294;000003803 - 000004490	Tb927.1.240	27.87|61|0.018|35.0	retrotransposon hot spot protein (RHS, pseudogene), putative	gi|18413532;emb|CAD21860.1;BEST	Trypanosoma_ORTHOMCL94	Trypanosome_ORTHOMCL113	0.812521	4.65032	5.48929	0.00142192	0.0340206	-0.784874
TcIL3000_0_11750	34114880	34116160	retrotransposon hot spot protein 2 (RHS2), putative	retrotransposon hot spot protein 2 (RHS2), putative	T.congo_bin_contig_444;000001298 - 000002579 (reverse strand)	Tb927.2.100	38.85|381|1e-70|239	retrotransposon hot spot protein 1 (RHS1), putative	gi|84043366;ref|XP_951473.1;EXACT	Trypanosoma_ORTHOMCL16	Trypanosome_ORTHOMCL16	1.06187	9.65607	5.48886	0.0014225	0.0340206	-0.785317
TcIL3000_0_39120	26579265	26579747	T. congolense-specific, putative cell surface-expressed gene family	T. congolense-specific, putative cell surface-expressed gene family	T.congo_bin_contig_1609;000000172 - 000000655 (reverse strand)	Tb927.6.920	36.54|52|2.3|27.7	helicase, putative	gi|261328611;emb|CBH11589.1;BEST	Trypanosoma_ORTHOMCL542	Trypanosome_ORTHOMCL5747	-0.416873	6.76704	-5.48698	0.00142505	0.0340206	-0.787251
TcIL3000_10_11190	3930675	3932405	PhoD-like phosphatase, putative	PhoD-like phosphatase, putative	T.congo.pschr.10;003025031 - 003026762 (reverse strand)	Tb927.10.13090	56.27|574|0.0|655	hypothetical protein, conserved	gi|71748910;ref|XP_827794.1;EXACT	Trypanosoma_ORTHOMCL4896	Trypanosome_ORTHOMCL3661	-0.52909	13.2195	-5.4826	0.001431	0.0340628	-0.79175
TcIL3000_0_05960	31696190	31697296	variant surface glycoprotein	variant surface glycoprotein	T.congo_bin_contig_234;000007966 - 000009073 (reverse strand)	Tb927.9.340	23.95|238|8e-08|52.8	variant surface glycoprotein (VSG, pseudogene), putative	gi|469605306;gb|AGH59769.1;BEST	Trypanosoma_ORTHOMCL19	Trypanosome_ORTHOMCL20	1.42907	7.88793	5.47993	0.00143464	0.0340628	-0.794494
TcIL3000_6_1610	14860300	14860623	hypothetical protein, unlikely	hypothetical protein, unlikely	T.congo.pschr.6;000453704 - 000454028 (reverse strand)	Tb927.6.600	38.89|36|2.2|26.2	CCR4 associated factor, putative	gi|72389777;ref|XP_845183.1;EXACT	NA	NA	-0.36782	6.54715	-5.47698	0.00143867	0.0340628	-0.797532
TcIL3000_0_19600	36311923	36312948	variant surface glycoprotein	variant surface glycoprotein	T.congo_bin_contig_784;000006108 - 000007134	Tb927.9.7390	23.23|353|6e-05|43.5	variant surface glycoprotein (VSG)-related, putative	gi|71744924;ref|XP_827092.1;EXACT	Trypanosoma_ORTHOMCL6	Trypanosome_ORTHOMCL5	2.29588	9.52897	5.47585	0.00144023	0.0340628	-0.7987
TcIL3000_0_48480	29118582	29120603	hypothetical protein, conserved	hypothetical protein, conserved	T.congo_bin_contig_1960;000000101 - 000002123	Tb927.7.670	46.59|631|8e-164|494	hypothetical protein, conserved	gi|72390794;ref|XP_845691.1;EXACT	Trypanosoma_ORTHOMCL2752	Trypanosome_ORTHOMCL6817	-0.441016	11.2701	-5.47516	0.00144118	0.0340628	-0.79941
TcIL3000_0_41560	27206842	27208041	expression site-associated gene 2 (ESAG2) protein, putative	expression site-associated gene 2 (ESAG2) protein, putative	T.congo_bin_contig_1713;000009558 - 000010758 (reverse strand)	Tb927.4.3280	30.72|345|1e-38|144	expression site-associated gene (ESAG) protein, putative	gi|72388108;ref|XP_844478.1;EXACT	Trypanosoma_ORTHOMCL68	Trypanosome_ORTHOMCL83	0.965366	12.0039	5.469	0.00144966	0.0341953	-0.805755
TcIL3000_0_50630	29768418	29768813	hypothetical protein, unlikely	hypothetical protein, unlikely	T.congo_bin_contig_2050;000018258 - 000018654	Tb927.9.12500	44.44|36|3.7|26.2	hypothetical protein, conserved	gi|71745726;ref|XP_827493.1;EXACT	Trypanosoma_ORTHOMCL8177	Trypanosome_ORTHOMCL10186	-0.366453	6.57506	-5.46059	0.00146135	0.0343206	-0.814431
TcIL3000_0_01650	34802424	34803053	hypothetical protein, conserved (fragment)	hypothetical protein, conserved (fragment)	T.congo_bin_contig_54;000000000 - 000000630 (reverse strand)	Tb927.6.4550	25.33|75|0.74|29.6	hypothetical protein, conserved	gi|72390555;ref|XP_845572.1;BEST	Trypanosoma_ORTHOMCL707	Trypanosome_ORTHOMCL6044	-0.386946	6.95963	-5.45855	0.00146419	0.0343206	-0.816533
TcIL3000_0_34530	25209574	25211460	hypothetical protein	hypothetical protein	T.congo_bin_contig_1401;000004312 - 000006199	No BLASTP hit	-|-|-|-	NA	NA;NA;NA	NA	NA	-0.354377	11.2961	-5.45845	0.00146433	0.0343206	-0.816634
TcIL3000_0_11510	34058777	34059124	hypothetical protein, unlikely	hypothetical protein, unlikely	T.congo_bin_contig_432;000001546 - 000001894 (reverse strand)	Tb927.6.4140	62.61|115|1e-50|158	paraflagellar rod component, putative	gi|72390475;ref|XP_845532.1;EXACT	Trypanosoma_ORTHOMCL3080	Trypanosome_ORTHOMCL2554	-0.503627	7.36713	-5.45687	0.00146654	0.0343206	-0.818269
TcIL3000_9_1330	20816708	20818993	fatty acyl CoA synthetase 2, putative	fatty acyl CoA synthetase 2, putative	T.congo.pschr.9;000453670 - 000455956	Tb927.9.4200	81.19|707|0.0|1221	fatty acyl CoA synthetase 2	gi|71744402;ref|XP_803724.1;EXACT	Trypanosoma_ORTHOMCL103	Trypanosome_ORTHOMCL67	-0.454174	14.1806	-5.44964	0.00147671	0.0344906	-0.825738
TcIL3000_0_51530	30024461	30026887	retrotransposon hot spot protein 2 (RHS2), putative	retrotransposon hot spot protein 2 (RHS2), putative	T.congo_bin_contig_2087;000001726 - 000004153	Tb927.2.280	37.17|764|8e-151|464	retrotransposon hot spot protein 2 (RHS2), putative	gi|84043376;ref|XP_951478.1;EXACT	Trypanosoma_ORTHOMCL16	Trypanosome_ORTHOMCL16	0.763573	12.9324	5.44189	0.0014877	0.0346754	-0.83375
TcIL3000_10_7190	2839800	2840507	hypothetical protein, conserved, S. cerevisiae PSP1 homologue, putative	hypothetical protein, conserved, S. cerevisiae PSP1 homologue, putative	T.congo.pschr.10;001934156 - 001934864 (reverse strand)	Tb927.10.8330	78.48|237|8e-135|382	S. cerevisiae PSP1 homologue, putative	gi|71748024;ref|XP_823067.1;EXACT	Trypanosoma_ORTHOMCL4515	Trypanosome_ORTHOMCL2812	0.513145	9.86635	5.43994	0.00149047	0.0346754	-0.835764
TcIL3000_9_3890	21702346	21702741	hypothetical protein, unlikely	hypothetical protein, unlikely	T.congo.pschr.9;001339308 - 001339704 (reverse strand)	No BLASTP hit	-|-|-|-	NA	NA;NA;NA	NA	NA	-0.391395	8.03369	-5.43545	0.0014969	0.0347567	-0.840411
TcIL3000_0_14750	34963746	34964711	Trypanosomal VSG domain containing protein, putative	Trypanosomal VSG domain containing protein, putative	T.congo_bin_contig_566;000001683 - 000002649 (reverse strand)	Tb927.1.4890	25.93|216|7e-05|43.1	expression site-associated gene 2 (ESAG2) protein, putative	gi|115504775;ref|XP_001219180.1;EXACT	Trypanosoma_ORTHOMCL6	Trypanosome_ORTHOMCL5	2.93023	3.06757	5.43059	0.00150389	0.0348509	-0.84545
TcIL3000_10_4540	2175106	2179209	hypothetical protein, conserved	hypothetical protein, conserved	T.congo.pschr.10;001269462 - 001273566	Tb927.10.5390	49.09|1369|0.0|1245	hypothetical protein, conserved	gi|71747458;ref|XP_822784.1;EXACT	Trypanosoma_ORTHOMCL1858	Trypanosome_ORTHOMCL934	-0.403636	14.5126	-5.42613	0.00151033	0.034932	-0.850073
TcIL3000_0_56160	31215738	31216934	Transferrin receptor-like, ESAG6-like	Transferrin receptor-like, ESAG6-like	T.congo_bin_contig_2259;000007744 - 000008941 (reverse strand)	Tb927.7.3260	27.10|321|4e-13|68.9	expression site-associated gene (ESAG) protein, putative	gi|72391310;ref|XP_845949.1;EXACT	Trypanosoma_ORTHOMCL26	Trypanosome_ORTHOMCL28	1.50434	7.807	5.42059	0.00151838	0.0350497	-0.855817
TcIL3000_9_730	20609239	20610069	TLC domain containing protein, putative	TLC domain containing protein, putative	T.congo.pschr.9;000246201 - 000247032 (reverse strand)	Tb927.9.2560	55.31|273|2e-111|326	hypothetical protein, conserved	gi|71744112;ref|XP_803565.1;EXACT	Trypanosoma_ORTHOMCL1035	Trypanosome_ORTHOMCL5098	-0.369334	10.6331	-5.41614	0.00152488	0.0351314	-0.860435
TcIL3000.11.10090	7445898	7447211	S-adenosylhomocysteine hydrolase, putative	S-adenosylhomocysteine hydrolase, putative	T.congo.pschr.11;002700240 - 002701554 (reverse strand)	Tb927.11.9590	93.82|437|0.0|866	S-adenosylhomocysteine hydrolase, putative	gi|71756217;ref|XP_829023.1;EXACT	Trypanosoma_ORTHOMCL1459	Trypanosome_ORTHOMCL646	0.430497	14.9155	5.41243	0.00153032	0.0351884	-0.864285
TcIL3000_4_980	12134653	12136458	hypothetical protein, conserved	hypothetical protein, conserved	T.congo.pschr.4;000296829 - 000298635 (reverse strand)	Tb927.4.1490	67.50|603|0.0|816	hypothetical protein, conserved	gi|72387750;ref|XP_844299.1;EXACT	Trypanosoma_ORTHOMCL5984	Trypanosome_ORTHOMCL5391	-0.376978	12.1299	-5.40568	0.00154028	0.0353489	-0.871297
TcIL3000_5_5250	14388636	14389886	Trypanosomal VSG domain containing protein, putative	Trypanosomal VSG domain containing protein, putative	T.congo.pschr.5;001234771 - 001236022 (reverse strand)	Tb11.v5.0945	24.11|282|0.004|38.1	variant surface glycoprotein (VSG, atypical), putative	gi|72389694;ref|XP_845142.1;EXACT	Trypanosoma_ORTHOMCL41	Trypanosome_ORTHOMCL48	1.06249	11.965	5.39498	0.00155621	0.0355394	-0.882428
TcIL3000_0_05410	29747940	29749175	variant surface glycoprotein	variant surface glycoprotein	T.congo_bin_contig_205;000000086 - 000001322	Tb927.3.1520	24.18|153|0.001|39.7	variant surface glycoprotein (VSG)-related, putative	gi|72386633;ref|XP_843741.1;EXACT	Trypanosoma_ORTHOMCL41	Trypanosome_ORTHOMCL48	1.36096	9.57733	5.39422	0.00155735	0.0355394	-0.88322
TcIL3000_8_6480	19752966	19753358	hypothetical protein, unlikely	hypothetical protein, unlikely	T.congo.pschr.8;001859314 - 001859707 (reverse strand)	Tb927.6.3030	45.45|22|0.41|29.3	hypothetical protein, conserved	gi|72390259;ref|XP_845424.1;EXACT	NA	NA	-0.523516	6.69826	-5.39312	0.00155901	0.0355394	-0.884367
TcIL3000_10_6030	2543838	2545025	acid phosphatase, putative	acid phosphatase, putative	T.congo.pschr.10;001638194 - 001639382	Tb927.10.7020	75.69|288|5e-161|463	acid phosphatase, putative	gi|71747764;ref|XP_822937.1;EXACT	Trypanosoma_ORTHOMCL1661	Trypanosome_ORTHOMCL922	-0.343438	12.1463	-5.39209	0.00156056	0.0355394	-0.885442
TcIL3000_9_5860	22304053	22307592	hypothetical protein, conserved (fragment)	hypothetical protein, conserved (fragment)	T.congo.pschr.9;001941015 - 001944555 (reverse strand)	Tb927.9.13620	45.44|1195|0.0|947	hypothetical protein, conserved	gi|71745934;ref|XP_827583.1;EXACT	Trypanosoma_ORTHOMCL455	Trypanosome_ORTHOMCL4435	-0.446429	12.4199	-5.38382	0.00157304	0.0357169	-0.894058
TcIL3000_0_23920	37431977	37433284	proteasome regulatory non-ATP-ase subunit 10	proteasome regulatory non-ATP-ase subunit 10	T.congo_bin_contig_944;000001047 - 000002355	Tb927.8.570	60.19|319|7e-106|320	proteasome regulatory non-ATP-ase subunit 10	gi|72392187;ref|XP_846894.1;EXACT	Trypanosoma_ORTHOMCL1098	Trypanosome_ORTHOMCL1640	0.499949	11.3591	5.38294	0.00157437	0.0357169	-0.89497
TcIL3000_0_53890	30656683	30658419	hypothetical protein, conserved (fragment)	hypothetical protein, conserved (fragment)	T.congo_bin_contig_2171;000006265 - 000008002	Tb927.7.6580	30.87|379|4.8|29.3	hypothetical protein	gi|72391968;ref|XP_846278.1;EXACT	NA	NA	-0.390459	10.4061	-5.37812	0.00158171	0.0358148	-0.899998
TcIL3000_0_37960	26214730	26215722	No protein product	NA	NA	NA	NA	NA	NA	Trypanosoma_ORTHOMCL6	Trypanosome_ORTHOMCL5	3.20244	2.79621	5.37452	0.00158722	0.0358712	-0.903761
TcIL3000_0_10300	33730955	33732148	variant surface glycoprotein	variant surface glycoprotein	T.congo_bin_contig_393;000005918 - 000007112	Tb927.9.820	23.59|373|3e-12|67.0	variant surface glycoprotein (VSG, pseudogene), putative	gi|523581402;gb|AGQ49890.1;BEST	Trypanosoma_ORTHOMCL10	Trypanosome_ORTHOMCL11	1.82639	4.12298	5.37136	0.00159207	0.0359123	-0.907056
TcIL3000_0_05350	29495226	29496071	variant surface glycoprotein	variant surface glycoprotein	T.congo_bin_contig_201;000000306 - 000001152 (reverse strand)	Tb927.3.1520	23.27|275|1e-06|48.1	variant surface glycoprotein (VSG)-related, putative	gi|72386633;ref|XP_843741.1;EXACT	Trypanosoma_ORTHOMCL19	Trypanosome_ORTHOMCL20	1.22447	5.35367	5.36897	0.00159575	0.0359271	-0.909557
TcIL3000_9_560	20515903	20516943	hypothetical protein (fragment)	hypothetical protein (fragment)	T.congo.pschr.9;000152865 - 000153906 (reverse strand)	Tb927.9.2940	27.59|87|3e-06|47.8	hypothetical protein, conserved	gi|71744182;ref|XP_803601.1;EXACT	NA	NA	-0.72386	8.60152	-5.36237	0.00160596	0.0360884	-0.916451
TcIL3000_0_24920	37752941	37753651	retrotransposon hot spot protein 2 (RHS2), putative	retrotransposon hot spot protein 2 (RHS2), putative	T.congo_bin_contig_985;000000243 - 000000954 (reverse strand)	Tb927.2.100	37.10|186|6e-29|115	retrotransposon hot spot protein 1 (RHS1), putative	gi|84043366;ref|XP_951473.1;EXACT	Trypanosoma_ORTHOMCL16	Trypanosome_ORTHOMCL16	0.692668	8.11996	5.35971	0.00161009	0.036113	-0.919232
TcIL3000_0_11300	33993062	33995488	retrotransposon hot spot protein 2 (RHS2), putative	retrotransposon hot spot protein 2 (RHS2), putative	T.congo_bin_contig_427;000000097 - 000002524 (reverse strand)	Tb927.2.280	37.04|764|6e-152|467	retrotransposon hot spot protein 2 (RHS2), putative	gi|84043376;ref|XP_951478.1;EXACT	Trypanosoma_ORTHOMCL16	Trypanosome_ORTHOMCL16	0.795635	12.8953	5.35475	0.00161784	0.0361215	-0.924423
TcIL3000_0_41700	27243509	27244567	Trypanosomal VSG domain containing protein, putative	Trypanosomal VSG domain containing protein, putative	T.congo_bin_contig_1718;000007543 - 000008602	Tb927.9.16260	23.25|228|2e-04|42.7	expression site-associated gene 3 (ESAG3, pseudogene), putative	gi|71744888;ref|XP_827074.1;BEST	Trypanosoma_ORTHOMCL6	Trypanosome_ORTHOMCL5	1.42089	4.44936	5.35439	0.00161841	0.0361215	-0.924807
TcIL3000_0_12840	34409980	34410717	chromatin binding protein, putative	chromatin binding protein, putative	T.congo_bin_contig_482;000006060 - 000006798 (reverse strand)	Tb927.10.7510	62.40|242|2e-93|285	chromatin binding protein, putative	gi|71747860;ref|XP_822985.1;EXACT	Trypanosoma_ORTHOMCL4551	Trypanosome_ORTHOMCL1916	0.457846	9.34932	5.35362	0.00161961	0.0361215	-0.925604
TcIL3000_0_13130	34515916	34517058	Transferrin receptor-like, ESAG6-like	Transferrin receptor-like, ESAG6-like	T.congo_bin_contig_496;000008103 - 000009246	Tb927.10.10220	23.55|344|2e-14|73.2	procyclin-associated gene 2 (PAG2) protein	gi|71748376;ref|XP_823243.1;BEST	Trypanosoma_ORTHOMCL26	Trypanosome_ORTHOMCL28	3.3888	3.9967	5.35088	0.00162391	0.0361495	-0.928473
TcIL3000_5_5240	14386804	14387178	hypothetical protein, unlikely	hypothetical protein, unlikely	T.congo.pschr.5;001232939 - 001233314 (reverse strand)	Tb927.6.240	38.30|47|0.33|28.5	hypothetical protein, conserved	gi|72389717;ref|XP_845153.1;EXACT	Trypanosoma_ORTHOMCL6969	Trypanosome_ORTHOMCL9108	-0.643204	4.63979	-5.34129	0.00163908	0.036359	-0.938532
TcIL3000_0_13250	34537421	34537870	hypothetical protein, unlikely	hypothetical protein, unlikely	T.congo_bin_contig_499;000003507 - 000003957 (reverse strand)	Tb927.1.220	28.91|128|8e-06|43.5	retrotransposon hot spot protein 1 (RHS1), putative	gi|72385449;ref|XP_846392.1;EXACT	Trypanosoma_ORTHOMCL701	Trypanosome_ORTHOMCL6038	1.79572	4.01997	5.34105	0.00163945	0.036359	-0.938774
TcIL3000_8_2420	18553410	18555545	5-methyltetrahydropteroyltriglutamate-homocysteine S-methyltransferase, putative	5-methyltetrahydropteroyltriglutamate-homocysteine S-methyltransferase, putative	T.congo.pschr.8;000659758 - 000661894	Tb927.8.2610	66.76|710|0.0|1013	methionine synthase 5-methyltetrahydropteroyltriglutamate-homocysteine S-methyltransferase, putative	gi|72392587;ref|XP_847094.1;EXACT	Trypanosoma_ORTHOMCL7109	Trypanosome_ORTHOMCL5873	-0.451737	12.5967	-5.32938	0.00165813	0.0365936	-0.951027
TcIL3000_10_4610	2197006	2198508	hypothetical protein, conserved	hypothetical protein, conserved	T.congo.pschr.10;001291362 - 001292865	Tb927.10.5470	41.79|457|7e-109|335	hypothetical protein, conserved	gi|71747472;ref|XP_822791.1;BEST	Trypanosoma_ORTHOMCL1663	Trypanosome_ORTHOMCL6348	-0.312763	12.0957	-5.32743	0.00166127	0.0365936	-0.953072
TcIL3000_7_5670	17735925	17740541	hypothetical protein, conserved	hypothetical protein, conserved	T.congo.pschr.7;002107049 - 002111666 (reverse strand)	Tb927.7.7000	43.11|965|0.0|662	hypothetical protein, conserved	gi|72392052;ref|XP_846320.1;EXACT	Trypanosoma_ORTHOMCL1782	Trypanosome_ORTHOMCL6371	-0.661124	14.6799	-5.32584	0.00166383	0.0365936	-0.954743
TcIL3000_3_960	10693526	10694026	hypothetical protein	hypothetical protein	T.congo.pschr.3;000336543 - 000337044	Tb927.10.8920	23.85|109|0.22|30.4	ras-like small GTPase, putative	gi|71748122;ref|XP_823116.1;EXACT	NA	NA	-0.911013	10.679	-5.32326	0.00166801	0.0365936	-0.957453
TcIL3000_0_38370	26329028	26329483	expression site-associated gene (ESAG) protein, putative	expression site-associated gene (ESAG) protein, putative	T.congo_bin_contig_1572;000008701 - 000009157 (reverse strand)	Tb927.11.11220	25.93|108|0.65|29.3	dynein heavy chain, putative	gi|74025242;ref|XP_829187.1;EXACT	Trypanosoma_ORTHOMCL26	Trypanosome_ORTHOMCL28	1.54282	4.39946	5.32279	0.00166878	0.0365936	-0.957956
TcIL3000_0_44130	27856875	27857894	variant surface glycoprotein	variant surface glycoprotein	T.congo_bin_contig_1802;000007683 - 000008703 (reverse strand)	Tb927.11.20480	24.88|217|0.001|39.7	variant surface glycoprotein (VSG, pseudogene), putative	gi|469603922;gb|AGH59077.1;BEST	Trypanosoma_ORTHOMCL6	Trypanosome_ORTHOMCL5	2.11081	5.38968	5.32127	0.00167124	0.0365936	-0.959548
TcIL3000_0_13290	34543389	34544609	Transferrin receptor-like, ESAG6-like	Transferrin receptor-like, ESAG6-like	T.congo_bin_contig_499;000009475 - 000010696 (reverse strand)	Tb927.10.5690	26.85|324|1e-13|71.2	procyclin-associated gene 2 (PAG2) protein, putative	gi|71747516;ref|XP_822813.1;EXACT	Trypanosoma_ORTHOMCL26	Trypanosome_ORTHOMCL28	1.64017	6.95232	5.32104	0.00167162	0.0365936	-0.959791
TcIL3000_0_20940	36659837	36660925	variant surface glycoprotein	variant surface glycoprotein	T.congo_bin_contig_839;000006738 - 000007827 (reverse strand)	Tb927.3.2540	23.73|354|2e-06|48.5	variant surface glycoprotein (VSG)-related, putative	gi|72386845;ref|XP_843847.1;EXACT	Trypanosoma_ORTHOMCL19	Trypanosome_ORTHOMCL20	1.44852	9.79143	5.31907	0.00167482	0.0365961	-0.96186
TcIL3000_0_35000	25319856	25320269	hypothetical protein, unlikely	hypothetical protein, unlikely	T.congo_bin_contig_1420;000008853 - 000009267 (reverse strand)	Tb927.10.14390	35.29|34|0.30|29.6	hypothetical protein, conserved	gi|71749160;ref|XP_827919.1;EXACT	NA	NA	-0.491191	9.29971	-5.31409	0.00168295	0.0367064	-0.967103
TcIL3000_0_52180	30182991	30183458	hypothetical protein, conserved	hypothetical protein, conserved	T.congo_bin_contig_2108;000019647 - 000020115 (reverse strand)	Tb927.11.12970	64.71|17|4.9|26.2	hypothetical protein, conserved	gi|74025578;ref|XP_829355.1;EXACT	Trypanosoma_ORTHOMCL82	Trypanosome_ORTHOMCL101	-0.387122	5.97444	-5.30793	0.00169308	0.0368594	-0.973591
TcIL3000_0_26360	22869268	22869726	hypothetical protein, conserved	hypothetical protein, conserved	T.congo_bin_contig_1049;000006405 - 000006864	Tb927.8.6880	40.54|37|4.6|26.6	translation initiation factor IF-2, putative	gi|72393435;ref|XP_847518.1;EXACT	Trypanosoma_ORTHOMCL5313	Trypanosome_ORTHOMCL7357	2.5708	3.97767	5.29953	0.00170699	0.037033	-0.982442
TcIL3000.11.11010	7617429	7618613	UDP-N-acetylglucosamine-dolichyl-phosphate N-acetylglucosaminephosphotransferase, putative	UDP-N-acetylglucosamine-dolichyl-phosphate N-acetylglucosaminephosphotransferase, putative	T.congo.pschr.11;002871771 - 002872956	Tb927.11.10450	78.63|393|0.0|634	UDP-N-acetylglucosamine-dolichyl-phosphate N-acetylglucosaminephosphotransferase, putative	gi|74025086;ref|XP_829109.1;EXACT	Trypanosoma_ORTHOMCL4407	Trypanosome_ORTHOMCL1870	-0.523684	11.4976	-5.29726	0.00171077	0.037033	-0.984838
TcIL3000_0_55510	31061256	31062443	Transferrin receptor-like, ESAG6-like	Transferrin receptor-like, ESAG6-like	T.congo_bin_contig_2238;000000418 - 000001606 (reverse strand)	Tb927.7.3260	26.20|332|9e-21|91.3	expression site-associated gene (ESAG) protein, putative	gi|72391310;ref|XP_845949.1;EXACT	Trypanosoma_ORTHOMCL26	Trypanosome_ORTHOMCL28	1.91703	6.32565	5.29393	0.00171633	0.037033	-0.988348
TcIL3000_7_5010	17334856	17335218	hypothetical protein, unlikely	hypothetical protein, unlikely	T.congo.pschr.7;001705980 - 001706343	Tb927.10.2480	35.29|51|4.5|25.8	hypothetical protein, conserved	gi|71746892;ref|XP_822501.1;EXACT	NA	NA	-0.32625	8.09721	-5.2938	0.00171656	0.037033	-0.98849
TcIL3000_4_2460	12453326	12456409	hypothetical protein, conserved	hypothetical protein, conserved	T.congo.pschr.4;000615502 - 000618586	Tb927.4.2580	58.86|1004|0.0|1118	hypothetical protein, conserved	gi|72387968;ref|XP_844408.1;EXACT	Trypanosoma_ORTHOMCL3429	Trypanosome_ORTHOMCL3516	-0.313324	13.49	-5.29374	0.00171666	0.037033	-0.988553
TcIL3000_8_2800	18652405	18653112	hypothetical protein	hypothetical protein	T.congo.pschr.8;000758753 - 000759461	Tb927.9.11870	28.33|60|1.6|28.5	zinc finger protein, putative	gi|71745626;ref|XP_827443.1;EXACT	NA	NA	0.912894	4.22285	5.29016	0.00172266	0.0370692	-0.992329
TcIL3000_10_3030	1800263	1800721	hypothetical protein	hypothetical protein	T.congo.pschr.10;000894619 - 000895078	Tb927.3.4160	40.54|37|0.85|28.5	hypothetical protein, conserved	gi|72387167;ref|XP_844008.1;EXACT	NA	NA	-0.307514	8.20517	-5.28902	0.00172459	0.0370692	-0.993537
TcIL3000_8_5090	19384424	19384798	hypothetical protein, unlikely	hypothetical protein, unlikely	T.congo.pschr.8;001490772 - 001491147 (reverse strand)	Tb927.9.16260	40.62|32|0.42|29.3	expression site-associated gene 3 (ESAG3, pseudogene), putative	gi|71744888;ref|XP_827074.1;BEST	NA	NA	-0.444207	7.15271	-5.28561	0.00173033	0.0371255	-0.997136
TcIL3000.11.7400	6763558	6765798	hypothetical protein, conserved (fragment)	hypothetical protein, conserved (fragment)	T.congo.pschr.11;002017900 - 002020141 (reverse strand)	Tb927.11.6830	69.18|649|0.0|911	hypothetical protein, conserved	gi|71755683;ref|XP_828756.1;EXACT	Trypanosoma_ORTHOMCL840	Trypanosome_ORTHOMCL809	-0.330981	9.64108	-5.27427	0.00174961	0.0374713	-1.00912
TcIL3000_3_2600	11363374	11363856	hypothetical protein	hypothetical protein	T.congo.pschr.3;001006391 - 001006874	Tb927.8.650	30.36|56|1.2|28.5	cation-transporting ATPase, putative	gi|72392203;ref|XP_846902.1;EXACT	NA	NA	-0.493857	6.4463	-5.27124	0.00175481	0.037515	-1.01233
TcIL3000_0_00130	36366976	36372414	protein kinase, putative	protein kinase, putative	T.congo_bin_contig_8;000000743 - 000006182 (reverse strand)	Tb927.1.1530	39.31|1689|0.0|1100	protein kinase, putative	gi|115504125;ref|XP_001218855.1;EXACT	Trypanosoma_ORTHOMCL908	Trypanosome_ORTHOMCL752	-0.306849	13.5402	-5.2659	0.00176401	0.0376437	-1.01799
TcIL3000_1_1800	833044	834540	hypothetical protein, conserved (fragment)	hypothetical protein, conserved (fragment)	T.congo.pschr.1;000770007 - 000771504	Tb927.1.4450	64.59|497|0.0|660	hypothetical protein, conserved	gi|115504691;ref|XP_001219138.1;EXACT	Trypanosoma_ORTHOMCL1709	Trypanosome_ORTHOMCL1401	-0.412756	11.8487	-5.25303	0.00178639	0.0380529	-1.03163
TcIL3000_0_24280	37533602	37535233	hypothetical protein, conserved	hypothetical protein, conserved	T.congo_bin_contig_960;000005394 - 000007026	Tb927.1.5000	35.00|40|9.3|27.7	hypothetical protein, conserved	gi|115504797;ref|XP_001219191.1;EXACT	Trypanosoma_ORTHOMCL60	Trypanosome_ORTHOMCL75	1.80193	5.49924	5.24904	0.00179341	0.0380566	-1.03587
TcIL3000_0_35470	25439061	25440095	variant surface glycoprotein	variant surface glycoprotein	T.congo_bin_contig_1432;000018851 - 000019886	Tb927.9.16270	32.35|136|1e-06|48.5	variant surface glycoprotein (VSG, pseudogene), putative	gi|469606774;gb|AGH60503.1;EXACT	Trypanosoma_ORTHOMCL6	Trypanosome_ORTHOMCL5	2.07432	6.12015	5.24685	0.00179725	0.0380566	-1.03819
TcIL3000.11.2290	5471476	5473419	Unc104-like kinesin, putative	Unc104-like kinesin, putative	T.congo.pschr.11;000725818 - 000727762 (reverse strand)	Tb927.11.2490	79.26|622|0.0|993	Unc104-like kinesin, putative	gi|71754835;ref|XP_828332.1;EXACT	Trypanosoma_ORTHOMCL1560	Trypanosome_ORTHOMCL1018	-0.549879	12.1941	-5.24634	0.00179816	0.0380566	-1.03874
TcIL3000.11.11330	7685476	7689711	hypothetical protein, conserved	hypothetical protein, conserved	T.congo.pschr.11;002939818 - 002944054	Tb927.11.10660	36.22|1477|0.0|805	hypothetical protein, conserved	gi|261335082;emb|CBH18076.1;BEST	Trypanosoma_ORTHOMCL195	Trypanosome_ORTHOMCL175	-0.400999	13.6903	-5.24564	0.00179939	0.0380566	-1.03948
TcIL3000_0_54690	30867559	30868776	variant surface glycoprotein	variant surface glycoprotein	T.congo_bin_contig_2207;000004199 - 000005417 (reverse strand)	Tb927.3.2510.1	28.89|360|7e-38|142	expression site-associated gene 2 (ESAG2) protein, putative	gi|72386841;ref|XP_843845.1;EXACT	Trypanosoma_ORTHOMCL68	Trypanosome_ORTHOMCL83	1.05566	8.20031	5.24369	0.00180285	0.0380619	-1.04156
TcIL3000.11.9690	7373369	7375684	protein tyrosine kinase, putative	protein tyrosine kinase, putative	T.congo.pschr.11;002627711 - 002630027	Tb927.11.9290	56.41|764|0.0|810	hypothetical protein, conserved	gi|71756157;ref|XP_828993.1;EXACT	Trypanosoma_ORTHOMCL3786	Trypanosome_ORTHOMCL2806	-0.348312	12.1066	-5.23558	0.00181726	0.0382344	-1.05017
TcIL3000_0_60580	32503623	32504360	hypothetical protein, conserved	hypothetical protein, conserved	T.congo_bin_contig_2443;000005022 - 000005760 (reverse strand)	Tb927.7.6590	20.67|150|4e-04|40.4	hypothetical protein, conserved	gi|72391970;ref|XP_846279.1;EXACT	Trypanosoma_ORTHOMCL709	Trypanosome_ORTHOMCL6046	1.54327	10.1727	5.23547	0.00181746	0.0382344	-1.05029
TcIL3000_0_30080	23886859	23887548	Trypanosomal VSG domain containing protein, putative	Trypanosomal VSG domain containing protein, putative	T.congo_bin_contig_1191;000001744 - 000002434	Tb927.9.16260	28.57|175|7e-06|45.8	expression site-associated gene 3 (ESAG3, pseudogene), putative	gi|71744888;ref|XP_827074.1;BEST	Trypanosoma_ORTHOMCL19	Trypanosome_ORTHOMCL20	2.35071	4.3393	5.23268	0.00182245	0.0382716	-1.05326
TcIL3000_0_15560	35183592	35191247	Galactose oxidase, central domain containing protein, putative	Galactose oxidase, central domain containing protein, putative	T.congo_bin_contig_597;000011356 - 000019012 (reverse strand)	Tb927.3.1420	35.66|2608|0.0|1402	hypothetical protein, conserved	gi|72386623;ref|XP_843736.1;EXACT	Trypanosoma_ORTHOMCL819	Trypanosome_ORTHOMCL6075	-0.403093	14.9211	-5.22864	0.00182971	0.0382829	-1.05756
TcIL3000_0_15990	35283622	35284926	invariant surface glycoprotein, putative	invariant surface glycoprotein, putative	T.congo_bin_contig_618;000002658 - 000003963 (reverse strand)	Tb927.2.3270	23.68|435|2e-20|92.0	65 kDa invariant surface glycoprotein	gi|84043584;ref|XP_951582.1;EXACT	Trypanosoma_ORTHOMCL98	Trypanosome_ORTHOMCL120	1.73895	6.52115	5.22833	0.00183027	0.0382829	-1.05789
TcIL3000_0_20800	36637339	36637848	reverse transcriptase (RNA-dependent DNA polymerase), putative	reverse transcriptase (RNA-dependent DNA polymerase), putative	T.congo_bin_contig_837;000001015 - 000001525	Tb927.1.500	38.40|125|6e-22|93.2	retrotransposon hot spot protein (RHS, pseudogene), putative	gi|393702206;gb|AFN16295.1;BEST	Trypanosoma_ORTHOMCL2027	Trypanosome_ORTHOMCL6693	0.761484	3.86585	5.22607	0.00183434	0.0382829	-1.0603
TcIL3000_9_3070	21470919	21471365	hypothetical protein, unlikely	hypothetical protein, unlikely	T.congo.pschr.9;001107881 - 001108328 (reverse strand)	Tb927.8.4880	46.15|26|0.35|30.0	DNA polymerase alpha catalytic subunit	gi|72393035;ref|XP_847318.1;EXACT	NA	NA	-0.402594	7.83411	-5.22521	0.0018359	0.0382829	-1.06121
TcIL3000_0_25270	37852019	37853295	variant surface glycoprotein	variant surface glycoprotein	T.congo_bin_contig_998;000002034 - 000003311 (reverse strand)	Tb927.3.2510.1	24.91|293|1e-15|77.4	expression site-associated gene 2 (ESAG2) protein, putative	gi|72386841;ref|XP_843845.1;EXACT	Trypanosoma_ORTHOMCL49	Trypanosome_ORTHOMCL56	0.87754	9.94113	5.21386	0.00185654	0.0386453	-1.07331
TcIL3000_7_2300	16461904	16475507	No protein product	NA	NA	NA	NA	NA	NA	Trypanosoma_ORTHOMCL661	Trypanosome_ORTHOMCL580	-0.420518	16.1177	-5.20936	0.0018648	0.0387492	-1.07812
TcIL3000_0_54420	30797306	30798375	variant surface glycoprotein	variant surface glycoprotein	T.congo_bin_contig_2193;000006303 - 000007373	Tb927.1.5060	24.55|334|0.065|33.9	variant surface glycoprotein (VSG)-related, putative	gi|115504809;ref|XP_001219197.1;EXACT	Trypanosoma_ORTHOMCL6	Trypanosome_ORTHOMCL5	1.8281	5.1893	5.20615	0.00187071	0.0388042	-1.08154
TcIL3000_0_06870	32742788	32743321	hypothetical protein, conserved	hypothetical protein, conserved	T.congo_bin_contig_261;000016664 - 000017198	Tb927.4.5520	44.83|29|0.55|29.6	UDP-Gal or UDP-GlcNAc-dependent glycosyltransferase (pseudogene), putative	gi|72388544;ref|XP_844696.1;BEST	Trypanosoma_ORTHOMCL541	Trypanosome_ORTHOMCL5746	0.981688	8.85404	5.2036	0.00187543	0.0388342	-1.08427
TcIL3000.11.8990	7210507	7211127	zinc finger protein family member, putative	zinc finger protein family member, putative	T.congo.pschr.11;002464849 - 002465470	Tb927.11.8470	69.10|178|5e-77|233	zinc finger protein family member, putative	gi|71756013;ref|XP_828921.1;EXACT	Trypanosoma_ORTHOMCL3806	Trypanosome_ORTHOMCL6973	-0.640221	9.87636	-5.19713	0.00188745	0.039015	-1.09118
TcIL3000_6_2700	15153738	15160211	Hydin (pseudogene)	Hydin (pseudogene)	T.congo.pschr.6;000747142 - 000753616	Tb927.6.3150	58.11|2096|0.0|2414	Hydin	gi|72390283;ref|XP_845436.1;EXACT	Trypanosoma_ORTHOMCL389	Trypanosome_ORTHOMCL428	-0.455478	14.0687	-5.19436	0.00189261	0.0390536	-1.09414
TcIL3000_0_22490	37064251	37066494	hypothetical protein	hypothetical protein	T.congo_bin_contig_896;000003907 - 000006151	Tb927.10.11000	32.08|53|0.63|32.0	hypothetical protein, conserved	gi|261333238;emb|CBH16233.1;EXACT	NA	NA	-0.359501	14.1802	-5.19187	0.00189728	0.0390819	-1.0968
TcIL3000_0_15450	35146628	35149060	retrotransposon hot spot protein 2 (RHS2), putative	retrotransposon hot spot protein 2 (RHS2), putative	T.congo_bin_contig_593;000001308 - 000003741 (reverse strand)	Tb927.2.280	36.10|770|3e-148|457	retrotransposon hot spot protein 2 (RHS2), putative	gi|84043376;ref|XP_951478.1;EXACT	Trypanosoma_ORTHOMCL16	Trypanosome_ORTHOMCL16	0.829559	12.2758	5.17706	0.00192529	0.0395076	-1.11267
TcIL3000_10_4300	2096140	2097426	mitogen-activated protein kinase 2, putative (fragment)	mitogen-activated protein kinase 2, putative (fragment)	T.congo.pschr.10;001190496 - 001191783	Tb927.10.5140	91.57|427|0.0|804	protein kinase, putative	gi|71747410;ref|XP_822760.1;EXACT	Trypanosoma_ORTHOMCL4610	Trypanosome_ORTHOMCL1978	-0.470707	11.3523	-5.17652	0.00192633	0.0395076	-1.11325
TcIL3000_5_3150	13964808	13971365	hypothetical protein, conserved	hypothetical protein, conserved	T.congo.pschr.5;000810943 - 000817501 (reverse strand)	Tb927.5.2890	60.11|2166|0.0|2459	hypothetical protein, conserved	gi|72389332;ref|XP_844961.1;EXACT	Trypanosoma_ORTHOMCL3290	Trypanosome_ORTHOMCL4169	-0.311641	15.3915	-5.17365	0.00193181	0.0395076	-1.11633
TcIL3000_0_01465	34460877	34461944	No protein product	NA	NA	NA	NA	NA	NA	Trypanosoma_ORTHOMCL6	Trypanosome_ORTHOMCL5	3.15178	3.6832	5.17334	0.00193241	0.0395076	-1.11667
TcIL3000.11.4930	6165014	6166693	guanine nucleotide-binding beta subunit-like protein, WD40/YVTN repeat-like-containing protein	guanine nucleotide-binding beta subunit-like protein, WD40/YVTN repeat-like-containing protein	T.congo.pschr.11;001419356 - 001421036	Tb927.11.4900	80.89|560|0.0|957	guanine nucleotide-binding beta subunit-like protein	gi|71755301;ref|XP_828565.1;EXACT	Trypanosoma_ORTHOMCL3934	Trypanosome_ORTHOMCL3205	0.435561	13.6279	5.1722	0.00193459	0.0395076	-1.11789
TcIL3000_1_1920	886347	886913	hypothetical protein	hypothetical protein	T.congo.pschr.1;000823310 - 000823877	Tb927.1.4720	56.13|155|1e-50|173	hypothetical protein, conserved	gi|115504745;ref|XP_001219165.1;EXACT	NA	NA	-0.363788	8.36974	-5.16704	0.00194452	0.0396421	-1.12342
TcIL3000.11.5400	6243404	6247897	hypothetical protein, conserved, leucine-rich repeat protein (LRRP), putative	hypothetical protein, conserved, leucine-rich repeat protein (LRRP), putative	T.congo.pschr.11;001497746 - 001502240	Tb927.11.5190	72.96|1498|0.0|2278	leucine-rich repeat protein (LRRP), putative	gi|71755359;ref|XP_828594.1;EXACT	Trypanosoma_ORTHOMCL3916	Trypanosome_ORTHOMCL3191	-0.343	14.0629	-5.1559	0.00196612	0.0399888	-1.13539
TcIL3000_0_39240	26616438	26619266	hypothetical protein, conserved	hypothetical protein, conserved	T.congo_bin_contig_1615;000003686 - 000006515 (reverse strand)	Tb927.8.6690	30.16|63|1.8|31.2	ATP-dependent DEAD/H DNA helicase recQ, putative	gi|72393397;ref|XP_847499.1;EXACT	Trypanosoma_ORTHOMCL707	Trypanosome_ORTHOMCL6044	-0.34137	12.0095	-5.15422	0.00196941	0.0399888	-1.1372
TcIL3000_0_51720	30071113	30071784	hypothetical protein	hypothetical protein	T.congo_bin_contig_2092;000003738 - 000004410 (reverse strand)	Tb927.8.7170	29.27|123|6.0|26.9	inositol polyphosphate 1-phosphatase, putative	gi|72393491;ref|XP_847546.1;EXACT	NA	NA	2.0913	3.03808	5.15244	0.00197289	0.0399888	-1.13911
TcIL3000_0_35040	25329690	25330151	hypothetical protein, conserved	hypothetical protein, conserved	T.congo_bin_contig_1421;000002169 - 000002631	Tb927.10.4500	31.58|38|5.3|26.2	mRNA capping methyltransferase, putative	gi|71747284;ref|XP_822697.1;BEST	Trypanosoma_ORTHOMCL131	Trypanosome_ORTHOMCL187	-0.393945	7.99716	-5.15137	0.00197501	0.0399888	-1.14027
TcIL3000_1_1950	889486	892674	No protein product	NA	NA	NA	NA	NA	NA	Trypanosoma_ORTHOMCL5063	Trypanosome_ORTHOMCL3405	-0.337675	13.8534	-5.14927	0.00197913	0.040004	-1.14252
TcIL3000_0_57280	31561789	31562259	Got1/Sft2-like family, putative	Got1/Sft2-like family, putative	T.congo_bin_contig_2315;000001644 - 000002115 (reverse strand)	Tb927.2.3190	70.32|155|8e-73|218	hypothetical protein, conserved	gi|84043582;ref|XP_951581.1;EXACT	Trypanosoma_ORTHOMCL3739	Trypanosome_ORTHOMCL3123	-0.620622	8.47043	-5.12782	0.00202185	0.0406472	-1.16564
TcIL3000.11.9800	7406313	7407110	Octanoyltransferase, putative	Octanoyltransferase, putative	T.congo.pschr.11;002660655 - 002661453 (reverse strand)	Tb927.11.9390	76.23|265|1e-150|424	lipoate-protein ligase, putative	gi|71756177;ref|XP_829003.1;EXACT	Trypanosoma_ORTHOMCL627	Trypanosome_ORTHOMCL525	-0.302251	9.35784	-5.12713	0.00202323	0.0406472	-1.16638
TcIL3000_0_10400	33749801	33750247	hypothetical protein, unlikely	hypothetical protein, unlikely	T.congo_bin_contig_397;000000016 - 000000463	Tb927.11.4990	39.53|43|0.90|28.5	kinetoplastid-specific phospho-protein phosphatase, putative	gi|71755319;ref|XP_828574.1;EXACT	NA	NA	-0.332118	5.8928	-5.12665	0.00202422	0.0406472	-1.16691
TcIL3000_0_60650	32516305	32517507	variant surface glycoprotein	variant surface glycoprotein	T.congo_bin_contig_2443;000017704 - 000018907	Tb927.4.5470	29.31|174|4e-09|57.0	variant surface glycoprotein (VSG, pseudogene), putative	gi|469606532;gb|AGH60382.1;BEST	Trypanosoma_ORTHOMCL5304	Trypanosome_ORTHOMCL7348	0.483712	11.9156	5.12643	0.00202465	0.0406472	-1.16714
TcIL3000_0_26220	22838427	22839149	hypothetical protein	hypothetical protein	T.congo_bin_contig_1042;000012549 - 000013272 (reverse strand)	Tb927.11.10610	66.80|241|1e-107|333	hypothetical protein, conserved	gi|74025118;ref|XP_829125.1;EXACT	NA	NA	-0.516019	7.40724	-5.12279	0.00203202	0.0407263	-1.17108
TcIL3000_10_5060	2313300	2317106	hypothetical protein, conserved	hypothetical protein, conserved	T.congo.pschr.10;001407656 - 001411463 (reverse strand)	Tb927.10.6000	53.59|1254|0.0|1249	hypothetical protein, conserved	gi|71747576;ref|XP_822843.1;EXACT	Trypanosoma_ORTHOMCL1945	Trypanosome_ORTHOMCL929	-0.377944	14.0517	-5.11817	0.0020414	0.0408272	-1.17606
TcIL3000_0_04700	27933585	27934274	hypothetical protein, conserved	hypothetical protein, conserved	T.congo_bin_contig_181;000020138 - 000020828	Tb927.2.1210	26.00|100|0.001|38.5	retrotransposon hot spot protein 4 (RHS4), putative	gi|84043414;ref|XP_951497.1;EXACT	Trypanosoma_ORTHOMCL7516	Trypanosome_ORTHOMCL9565	1.89359	4.94113	5.11563	0.00204659	0.0408272	-1.17881
TcIL3000_10_6880	2781266	2782000	hypothetical protein, conserved	hypothetical protein, conserved	T.congo.pschr.10;001875622 - 001876357 (reverse strand)	Tb927.10.8010	81.97|244|2e-154|432	hypothetical protein, conserved	gi|71747960;ref|XP_823035.1;EXACT	Trypanosoma_ORTHOMCL6592	Trypanosome_ORTHOMCL4493	-0.295155	9.7511	-5.11524	0.00204738	0.0408272	-1.17923
TcIL3000_10_5650	2478608	2479105	hypothetical protein	hypothetical protein	T.congo.pschr.10;001572964 - 001573462	Tb927.11.3290	42.31|26|1.8|28.1	hypothetical protein, conserved	gi|71754993;ref|XP_828411.1;EXACT	NA	NA	-0.341551	8.19855	-5.1122	0.00205362	0.0408662	-1.18252
TcIL3000_8_4080	19108019	19112056	hypothetical protein, conserved	hypothetical protein, conserved	T.congo.pschr.8;001214367 - 001218405 (reverse strand)	Tb927.8.4360	37.16|1402|0.0|894	hypothetical protein, conserved	gi|72392933;ref|XP_847267.1;EXACT	Trypanosoma_ORTHOMCL2572	Trypanosome_ORTHOMCL810	-0.415054	14.9239	-5.11066	0.00205677	0.0408662	-1.18418
TcIL3000_0_06880	32745207	32747600	retrotransposon hot spot protein 2 (RHS2), putative	retrotransposon hot spot protein 2 (RHS2), putative	T.congo_bin_contig_261;000019083 - 000021477	Tb927.2.280	36.83|763|3e-146|452	retrotransposon hot spot protein 2 (RHS2), putative	gi|84043376;ref|XP_951478.1;EXACT	Trypanosoma_ORTHOMCL16	Trypanosome_ORTHOMCL16	0.649205	13.3637	5.10804	0.00206217	0.0408662	-1.18702
TcIL3000.11.5580	6299219	6301312	Cell division protein kinase, putative	Cell division protein kinase, putative	T.congo.pschr.11;001553561 - 001555655	Tb927.11.5340	41.74|690|5e-147|447	protein kinase, putative	gi|71755389;ref|XP_828609.1;EXACT	Trypanosoma_ORTHOMCL3910	Trypanosome_ORTHOMCL3185	-0.37929	11.8147	-5.10676	0.0020648	0.0408662	-1.1884
TcIL3000_8_3590	18927875	18928258	hypothetical protein, conserved	hypothetical protein, conserved	T.congo.pschr.8;001034223 - 001034607 (reverse strand)	Tb927.8.3730	54.03|124|6e-46|147	hypothetical protein, conserved	gi|72392807;ref|XP_847204.1;EXACT	Trypanosoma_ORTHOMCL2600	Trypanosome_ORTHOMCL4085	-0.356802	8.22005	-5.10591	0.00206656	0.0408662	-1.18932
TcIL3000.11.2460	5536245	5537072	hypothetical protein, conserved	hypothetical protein, conserved	T.congo.pschr.11;000790587 - 000791415	Tb927.9.16260	38.24|34|0.65|30.8	expression site-associated gene 3 (ESAG3, pseudogene), putative	gi|71744888;ref|XP_827074.1;BEST	Trypanosoma_ORTHOMCL8220	Trypanosome_ORTHOMCL10229	-0.377422	8.51595	-5.10356	0.00207143	0.0408943	-1.19187
TcIL3000_0_55020	30946661	30947438	No protein product	NA	NA	NA	NA	NA	NA	Trypanosoma_ORTHOMCL594	Trypanosome_ORTHOMCL5767	-0.339599	9.07897	-5.09934	0.00208018	0.0409989	-1.19643
TcIL3000_0_05660	30643771	30647966	ATP-dependent DEAD/H DNA helicase recQ, putative (fragment)	ATP-dependent DEAD/H DNA helicase recQ, putative (fragment)	T.congo_bin_contig_217;000007929 - 000012125	Tb927.8.6690	46.94|1355|0.0|1113	ATP-dependent DEAD/H DNA helicase recQ, putative	gi|72393397;ref|XP_847499.1;EXACT	Trypanosoma_ORTHOMCL2441	Trypanosome_ORTHOMCL3167	-0.366207	14.1969	-5.09662	0.00208587	0.0410429	-1.19939
TcIL3000_0_04110	26476166	26477329	expression site-associated gene (ESAG) protein, putative	expression site-associated gene (ESAG) protein, putative	T.congo_bin_contig_159;000032408 - 000033572 (reverse strand)	Tb927.10.10220	25.94|293|1e-15|77.4	procyclin-associated gene 2 (PAG2) protein	gi|71748376;ref|XP_823243.1;BEST	Trypanosoma_ORTHOMCL26	Trypanosome_ORTHOMCL28	2.00186	5.18834	5.09296	0.00209353	0.0411253	-1.20336
TcIL3000_0_15750	35228523	35229608	variant surface glycoprotein	variant surface glycoprotein	T.congo_bin_contig_612;000000106 - 000001192 (reverse strand)	Tb927.9.1170	23.91|184|7e-04|40.4	variant surface glycoprotein (VSG, pseudogene), putative	gi|469605546;gb|AGH59889.1;BEST	Trypanosoma_ORTHOMCL6	Trypanosome_ORTHOMCL5	1.75351	3.70737	5.0886	0.00210268	0.0411739	-1.20808
TcIL3000_0_28140	23362707	23363453	hypothetical protein, conserved	hypothetical protein, conserved	T.congo_bin_contig_1129;000013513 - 000014260	Tb927.1.3560	28.57|77|2.7|28.1	hypothetical protein, conserved	gi|115504523;ref|XP_001219054.1;EXACT	Trypanosoma_ORTHOMCL98	Trypanosome_ORTHOMCL120	1.84807	8.79745	5.08848	0.00210294	0.0411739	-1.20822
TcIL3000_0_17300	35652623	35654554	hypothetical protein, conserved	hypothetical protein, conserved	T.congo_bin_contig_680;000000027 - 000001959	Tb927.4.620	48.47|621|0.0|606	hypothetical protein, conserved	gi|72387576;ref|XP_844212.1;EXACT	Trypanosoma_ORTHOMCL795	Trypanosome_ORTHOMCL760	-0.478864	10.8335	-5.08456	0.00211121	0.0412211	-1.21247
TcIL3000.11.5480	6265051	6267861	SNF2 family protein	SNF2 family protein	T.congo.pschr.11;001519393 - 001522204	Tb927.11.5260	48.14|995|0.0|867	SNF2 DNA repair protein, putative	gi|71755373;ref|XP_828601.1;EXACT	Trypanosoma_ORTHOMCL1533	Trypanosome_ORTHOMCL1307	-0.696763	12.7902	-5.08171	0.00211727	0.0412211	-1.21557
TcIL3000_8_8270	20336942	20338804	small GTP-binding rab protein, putative	small GTP-binding rab protein, putative	T.congo.pschr.8;002443290 - 002445153	Tb927.8.8140	38.54|672|2e-106|337	small GTP-binding rab protein, putative	gi|72393673;ref|XP_847637.1;EXACT	Trypanosoma_ORTHOMCL478	Trypanosome_ORTHOMCL686	-0.44019	11.6122	-5.08041	0.00212001	0.0412211	-1.21697
TcIL3000_0_10860	33891346	33893763	retrotransposon hot spot protein 2 (RHS2), putative	retrotransposon hot spot protein 2 (RHS2), putative	T.congo_bin_contig_416;000005069 - 000007487	Tb927.2.280	37.60|758|2e-155|476	retrotransposon hot spot protein 2 (RHS2), putative	gi|84043376;ref|XP_951478.1;EXACT	Trypanosoma_ORTHOMCL16	Trypanosome_ORTHOMCL16	0.364621	11.2195	5.0804	0.00212004	0.0412211	-1.21699
TcIL3000.11.2450	5535655	5536005	hypothetical protein, unlikely	hypothetical protein, unlikely	T.congo.pschr.11;000789997 - 000790348 (reverse strand)	Tb927.11.2700	34.67|75|4e-06|43.5	hypothetical protein, conserved	gi|71754877;ref|XP_828353.1;EXACT	Trypanosoma_ORTHOMCL4044	NA	-0.367354	6.28478	-5.07897	0.00212308	0.0412211	-1.21854
TcIL3000_0_44990	28149245	28151185	Right handed beta helix region containing protein, putative	Right handed beta helix region containing protein, putative	T.congo_bin_contig_1842;000008096 - 000010037 (reverse strand)	Tb927.11.1380	45.57|654|1e-168|536	hypothetical protein, conserved	gi|71754629;ref|XP_828229.1;BEST	NA	NA	-0.331727	11.6639	-5.07751	0.0021262	0.0412211	-1.22013
TcIL3000_9_3900	21702813	21703700	amino acid transporter, putative	amino acid transporter, putative	T.congo.pschr.9;001339775 - 001340663 (reverse strand)	Tb927.9.10340	62.71|295|2e-136|398	amino acid transporter, putative	gi|71745384;ref|XP_827322.1;EXACT	Trypanosoma_ORTHOMCL5513	Trypanosome_ORTHOMCL4645	-0.4015	10.3846	-5.07026	0.00214172	0.041376	-1.228
TcIL3000_5_2460	13850446	13851672	Organic solute transport protein 1, putative	Organic solute transport protein 1, putative	T.congo.pschr.5;000696581 - 000697808	Tb11.v5.0574	58.41|416|2e-161|463	hypothetical protein, conserved	gi|72389262;ref|XP_844926.1;EXACT	Trypanosoma_ORTHOMCL907	Trypanosome_ORTHOMCL784	-0.479931	8.60456	-5.07024	0.00214178	0.041376	-1.22803
TcIL3000_0_14850	34995705	34996742	variant surface glycoprotein	variant surface glycoprotein	T.congo_bin_contig_573;000000117 - 000001155 (reverse strand)	Tb927.9.15710	23.69|249|4e-04|41.2	variant surface glycoprotein (VSG)-related, putative	gi|71746300;ref|XP_827707.1;EXACT	Trypanosoma_ORTHOMCL6	Trypanosome_ORTHOMCL5	1.56793	4.05039	5.06745	0.00214778	0.041376	-1.23106
TcIL3000_0_26890	23027140	23028081	hypothetical protein, conserved	hypothetical protein, conserved	T.congo_bin_contig_1073;000002799 - 000003741	Tb11.v5.0171	31.25|80|0.56|31.2	5-3 exonuclease XRNA, putative	gi|72391638;ref|XP_846113.1;EXACT	Trypanosoma_ORTHOMCL6976	Trypanosome_ORTHOMCL9115	-0.381268	8.05229	-5.06651	0.00214982	0.041376	-1.23209
TcIL3000_0_29360	23675127	23676185	No protein product	NA	NA	NA	NA	NA	NA	Trypanosoma_ORTHOMCL19	Trypanosome_ORTHOMCL20	1.03035	8.63407	5.06567	0.00215162	0.041376	-1.233
TcIL3000_0_26370	22869820	22871019	expression site-associated gene (ESAG) protein, putative	expression site-associated gene (ESAG) protein, putative	T.congo_bin_contig_1049;000006957 - 000008157 (reverse strand)	Tb927.7.3250	23.70|346|8e-14|71.6	expression site-associated gene (ESAG) protein, putative	gi|72391308;ref|XP_845948.1;EXACT	Trypanosoma_ORTHOMCL26	Trypanosome_ORTHOMCL28	2.01553	7.1502	5.0609	0.00216199	0.0415081	-1.2382
TcIL3000_0_43380	27658738	27660504	UDP-glucose:glycoprotein glucosyltransferase, putative (fragment)	UDP-glucose:glycoprotein glucosyltransferase, putative (fragment)	T.congo_bin_contig_1766;000000000 - 000001767 (reverse strand)	Tb927.3.4630	51.37|586|0.0|593	UDP-glucose:glycoprotein glucosyltransferase, putative	gi|72387261;ref|XP_844055.1;EXACT	Trypanosoma_ORTHOMCL3540	Trypanosome_ORTHOMCL1169	-0.451546	12.0513	-5.0589	0.00216633	0.0415242	-1.24037
TcIL3000_8_790	18124260	18125492	hypothetical protein, conserved	hypothetical protein, conserved	T.congo.pschr.8;000230608 - 000231841 (reverse strand)	Tb927.8.1190	54.81|343|4e-122|360	hypothetical protein, conserved	gi|72392307;ref|XP_846954.1;EXACT	Trypanosoma_ORTHOMCL1755	Trypanosome_ORTHOMCL1647	0.452379	12.0504	5.05495	0.00217496	0.0416224	-1.24468
TcIL3000_0_23930	37433709	37435442	hypothetical protein, conserved	hypothetical protein, conserved	T.congo_bin_contig_944;000002779 - 000004513	Tb927.8.560	73.14|577|0.0|910	hypothetical protein, conserved	gi|72392185;ref|XP_846893.1;EXACT	Trypanosoma_ORTHOMCL1102	Trypanosome_ORTHOMCL1639	0.307723	11.4541	5.05067	0.00218435	0.0417138	-1.24934
TcIL3000_0_31040	24160271	24160981	hypothetical protein	hypothetical protein	T.congo_bin_contig_1236;000000234 - 000000945	Tb927.8.1480	54.47|246|1e-67|228	hypothetical protein, conserved	gi|72392363;ref|XP_846982.1;EXACT	NA	NA	-0.382385	8.20762	-5.04868	0.00218874	0.0417138	-1.25152
TcIL3000_0_20100	36457494	36463460	hypothetical protein, conserved	hypothetical protein, conserved	T.congo_bin_contig_812;000007617 - 000013584	Tb927.7.5440	42.70|1918|0.0|1291	hypothetical protein, conserved	gi|72391746;ref|XP_846167.1;EXACT	Trypanosoma_ORTHOMCL2806	Trypanosome_ORTHOMCL6823	-0.411334	14.5811	-5.04599	0.00219468	0.0417138	-1.25445
TcIL3000.11.2140	5408773	5409657	hypothetical protein	hypothetical protein	T.congo.pschr.11;000663115 - 000664000 (reverse strand)	Tb927.4.3910	38.10|42|7.5|27.3	mitotic centromere-associated kinesin, putative	gi|72388234;ref|XP_844541.1;EXACT	NA	NA	-0.33243	10.3955	-5.04502	0.00219682	0.0417138	-1.25551
TcIL3000_0_49330	29371968	29373216	No protein product	NA	NA	NA	NA	NA	NA	Trypanosoma_ORTHOMCL10	Trypanosome_ORTHOMCL11	1.80149	6.7338	5.0448	0.00219731	0.0417138	-1.25575
TcIL3000_0_14460	34856951	34857559	hypothetical protein	hypothetical protein	T.congo_bin_contig_549;000003352 - 000003961 (reverse strand)	Tb927.5.3160	35.96|89|2e-07|49.7	protein kinase, putative	gi|72389386;ref|XP_844988.1;EXACT	NA	NA	-0.468302	8.7179	-5.04133	0.00220501	0.0417791	-1.25954
TcIL3000_0_07760	33021917	33022261	hypothetical protein, unlikely	hypothetical protein, unlikely	T.congo_bin_contig_301;000005200 - 000005545 (reverse strand)	Tb927.8.5210	40.00|35|1.8|26.9	cullin, putative	gi|72393101;ref|XP_847351.1;EXACT	NA	NA	1.45205	2.94064	5.04008	0.0022078	0.0417791	-1.26091
TcIL3000.11.16740	9468127	9468654	hypothetical protein, conserved	hypothetical protein, conserved	T.congo.pschr.11;004722469 - 004722997 (reverse strand)	No BLASTP hit	-|-|-|-	NA	NA;NA;NA	Trypanosoma_ORTHOMCL8221	Trypanosome_ORTHOMCL10230	-0.381524	7.56832	-5.02725	0.00223658	0.0422301	-1.27493
TcIL3000_10_10290	3700869	3701399	hypothetical protein	hypothetical protein	T.congo.pschr.10;002795225 - 002795756 (reverse strand)	Tb927.3.2170	22.50|120|1.6|28.1	translation elongation factor EF-2, putative	gi|72386773;ref|XP_843811.1;EXACT	NA	NA	-0.332851	8.74295	-5.02512	0.00224139	0.0422301	-1.27726
TcIL3000_9_4000	21727351	21728985	PGAP1-like protein/Alpha/beta hydrolase family, putative	PGAP1-like protein/Alpha/beta hydrolase family, putative	T.congo.pschr.9;001364313 - 001365948 (reverse strand)	Tb927.9.10450	60.12|514|0.0|646	hypothetical protein, conserved	gi|71745398;ref|XP_827329.1;EXACT	Trypanosoma_ORTHOMCL1063	Trypanosome_ORTHOMCL959	-0.470889	11.4824	-5.02471	0.00224231	0.0422301	-1.2777
TcIL3000_0_43570	27703925	27704959	hypothetical protein, conserved	hypothetical protein, conserved	T.congo_bin_contig_1774;000009097 - 000010132 (reverse strand)	Tb927.11.20110	31.25|48|0.42|31.6	variant surface glycoprotein (VSG, pseudogene), putative	gi|469608226;gb|AGH61229.1;BEST	Trypanosoma_ORTHOMCL8126	Trypanosome_ORTHOMCL10135	0.906506	6.89226	5.01976	0.00225357	0.0423118	-1.28313
TcIL3000_0_49130	29301468	29302568	No protein product	NA	NA	NA	NA	NA	NA	Trypanosoma_ORTHOMCL6	Trypanosome_ORTHOMCL5	1.45695	6.8729	5.01509	0.00226425	0.0423118	-1.28825
TcIL3000_0_23590	37359244	37360176	hypothetical protein, conserved	hypothetical protein, conserved	T.congo_bin_contig_933;000002863 - 000003796 (reverse strand)	Tb927.10.15600	42.11|38|2.0|28.9	FKBP-type peptidyl-prolyl cis-trans isomerase, conserved	gi|71749384;ref|XP_828031.1;EXACT	Trypanosoma_ORTHOMCL210	Trypanosome_ORTHOMCL357	4.33506	3.02919	5.01465	0.00226524	0.0423118	-1.28872
TcIL3000_0_12460	34337908	34339167	65 kDa invariant surface glycoprotein, putative	65 kDa invariant surface glycoprotein, putative	T.congo_bin_contig_474;000000807 - 000002067 (reverse strand)	Tb927.2.3310	23.92|393|8e-24|101	65 kDa invariant surface glycoprotein	gi|84043592;ref|XP_951586.1;EXACT	Trypanosoma_ORTHOMCL98	Trypanosome_ORTHOMCL120	1.05235	10.1807	5.01457	0.00226543	0.0423118	-1.28881
TcIL3000_0_05790	31492044	31492922	Trypanosomal VSG domain containing protein, putative	Trypanosomal VSG domain containing protein, putative	T.congo_bin_contig_230;000000002 - 000000881	Tb927.3.1520	35.09|57|0.14|32.3	variant surface glycoprotein (VSG)-related, putative	gi|72386633;ref|XP_843741.1;EXACT	Trypanosoma_ORTHOMCL41	Trypanosome_ORTHOMCL48	1.28753	8.0197	5.01008	0.00227576	0.0423118	-1.29374
TcIL3000_0_55530	31065748	31066170	T. congolense-specific, putative cell surface-expressed gene family	T. congolense-specific, putative cell surface-expressed gene family	T.congo_bin_contig_2239;000002617 - 000003040 (reverse strand)	Tb11.v5.0967	31.11|45|1.6|27.7	hypothetical protein, conserved	gi|72388052;ref|XP_844450.1;EXACT	Trypanosoma_ORTHOMCL131	Trypanosome_ORTHOMCL187	-0.431284	4.73655	-5.00917	0.00227785	0.0423118	-1.29474
TcIL3000_0_35600	25480775	25484422	SPRY domain containing protein, putative	SPRY domain containing protein, putative	T.congo_bin_contig_1440;000002745 - 000006393 (reverse strand)	Tb927.8.7800	45.54|986|0.0|704	hypothetical protein, conserved	gi|72393613;ref|XP_847607.1;EXACT	Trypanosoma_ORTHOMCL457	Trypanosome_ORTHOMCL470	-0.359579	12.725	-5.00909	0.00227804	0.0423118	-1.29482
TcIL3000_0_17870	35779812	35780285	hypothetical protein, conserved	hypothetical protein, conserved	T.congo_bin_contig_698;000002764 - 000003238 (reverse strand)	Tb927.6.240	38.30|47|2.5|26.6	hypothetical protein, conserved	gi|72389717;ref|XP_845153.1;EXACT	Trypanosoma_ORTHOMCL6969	Trypanosome_ORTHOMCL9108	-0.433213	8.30512	-5.00855	0.00227928	0.0423118	-1.29541
TcIL3000_0_26470	22891850	22892866	variant surface glycoprotein	variant surface glycoprotein	T.congo_bin_contig_1053;000002677 - 000003694	Tb11.v5.0945	35.63|87|0.001|39.3	variant surface glycoprotein (VSG, atypical), putative	gi|72389694;ref|XP_845142.1;EXACT	Trypanosoma_ORTHOMCL6	Trypanosome_ORTHOMCL5	1.08439	5.86861	5.00641	0.00228422	0.0423118	-1.29776
TcIL3000_8_60	17904936	17906000	hypothetical protein, conserved	hypothetical protein, conserved	T.congo.pschr.8;000011284 - 000012349 (reverse strand)	Tb927.8.580	65.62|352|4e-165|468	hypothetical protein, conserved	gi|72392189;ref|XP_846895.1;EXACT	Trypanosoma_ORTHOMCL2486	Trypanosome_ORTHOMCL4186	0.465355	10.0364	5.00636	0.00228434	0.0423118	-1.29782
TcIL3000_0_42340	27386332	27388620	cytoskeleton-associated protein, putative (fragment)	cytoskeleton-associated protein, putative (fragment)	T.congo_bin_contig_1732;000002735 - 000005024	Tb927.6.3090	66.45|754|0.0|1068	hypothetical protein, conserved	gi|72390271;ref|XP_845430.1;EXACT	Trypanosoma_ORTHOMCL775	Trypanosome_ORTHOMCL697	-0.355143	10.7508	-5.0057	0.00228587	0.0423118	-1.29854
TcIL3000_0_31660	24361792	24362289	hypothetical protein, conserved	hypothetical protein, conserved	T.congo_bin_contig_1264;000004151 - 000004649 (reverse strand)	Tb927.1.450	31.03|29|8.3|25.8	retrotransposon hot spot protein (RHS, pseudogene), putative	gi|393702206;gb|AFN16295.1;BEST	Trypanosoma_ORTHOMCL6967	Trypanosome_ORTHOMCL9106	1.24584	4.54867	5.00414	0.00228947	0.0423125	-1.30025
TcIL3000_9_5870	22308190	22309317	hypothetical protein, conserved	hypothetical protein, conserved	T.congo.pschr.9;001945152 - 001946280 (reverse strand)	Tb927.9.13630	55.11|352|2e-125|369	hypothetical protein, conserved	gi|71745938;ref|XP_827584.1;EXACT	Trypanosoma_ORTHOMCL1048	Trypanosome_ORTHOMCL976	-0.289414	10.525	-5.00105	0.00229668	0.0423333	-1.30365
TcIL3000_3_920	10680381	10683350	hypothetical protein, conserved (fragment)	hypothetical protein, conserved (fragment)	T.congo.pschr.3;000323398 - 000326368 (reverse strand)	Tb927.3.1800	48.73|983|0.0|907	hypothetical protein, conserved	gi|72386699;ref|XP_843774.1;EXACT	Trypanosoma_ORTHOMCL1396	Trypanosome_ORTHOMCL1266	-0.312903	13.1226	-5.00059	0.00229774	0.0423333	-1.30415
TcIL3000_0_24100	37482760	37490145	RAVE protein 1 C terminal, putative	RAVE protein 1 C terminal, putative	T.congo_bin_contig_952;000003330 - 000010716	Tb927.8.1480	45.69|2508|0.0|1897	hypothetical protein, conserved	gi|72392363;ref|XP_846982.1;EXACT	Trypanosoma_ORTHOMCL2680	Trypanosome_ORTHOMCL4212	-0.319452	15.51	-4.99644	0.00230742	0.0423892	-1.3087
TcIL3000_0_45810	28381311	28381667	hypothetical protein, unlikely	hypothetical protein, unlikely	T.congo_bin_contig_1870;000004763 - 000005120 (reverse strand)	Tb927.3.4210	32.10|81|0.21|29.6	hypothetical protein, conserved	gi|72387177;ref|XP_844013.1;BEST	NA	NA	0.875766	4.85878	4.99623	0.00230791	0.0423892	-1.30893
TcIL3000_5_1280	13439877	13440299	hypothetical protein, unlikely	hypothetical protein, unlikely	T.congo.pschr.5;000286012 - 000286435 (reverse strand)	Tb927.10.4700	37.50|40|0.34|29.3	dolicholphosphate-mannose synthase, putative	gi|71747324;ref|XP_822717.1;EXACT	NA	NA	-0.504249	7.61562	-4.99077	0.00232073	0.0425008	-1.31493
TcIL3000_10_5190	2354682	2355650	phosphatidylinositolN- acetylglucosaminyltransferase subunit c, putative	phosphatidylinositolN- acetylglucosaminyltransferase subunit c, putative	T.congo.pschr.10;001449038 - 001450007 (reverse strand)	Tb11.v5.0206	78.73|315|2e-180|505	phosphatidylinositolN-acetylglucosaminyltransferase, putative	gi|71747602;ref|XP_822856.1;EXACT	Trypanosoma_ORTHOMCL1939	Trypanosome_ORTHOMCL924	-0.369817	10.4832	-4.98959	0.00232353	0.0425008	-1.31624
TcIL3000_10_2790	1728326	1729900	hypothetical protein, conserved	hypothetical protein, conserved	T.congo.pschr.10;000822682 - 000824257	Tb927.10.3350	67.66|504|0.0|717	hypothetical protein, conserved	gi|71747062;ref|XP_822586.1;EXACT	Trypanosoma_ORTHOMCL1739	Trypanosome_ORTHOMCL1711	-0.486791	13.4976	-4.98907	0.00232474	0.0425008	-1.3168
TcIL3000_0_39970	26812100	26812642	expression site-associated gene (ESAG) protein, putative	expression site-associated gene (ESAG) protein, putative	T.congo_bin_contig_1641;000002777 - 000003320 (reverse strand)	Tb927.7.3250	28.66|164|9e-06|43.9	expression site-associated gene (ESAG) protein, putative	gi|72391308;ref|XP_845948.1;EXACT	Trypanosoma_ORTHOMCL26	Trypanosome_ORTHOMCL28	1.73766	3.90326	4.98263	0.00234001	0.0427142	-1.32389
TcIL3000_0_33560	24915169	24915693	VSG-associated, congolense-specific ORF	VSG-associated, congolense-specific ORF	T.congo_bin_contig_1348;000008076 - 000008601 (reverse strand)	Tb11.v5.0655	26.36|110|0.003|36.2	hypothetical protein, conserved	gi|84043366;ref|XP_951473.1;BEST	Trypanosoma_ORTHOMCL15	Trypanosome_ORTHOMCL15	1.59254	4.31702	4.98022	0.00234576	0.0427223	-1.32655
TcIL3000_0_60240	32340514	32342292	hypothetical protein, conserved	hypothetical protein, conserved	T.congo_bin_contig_2424;000014137 - 000015916 (reverse strand)	No BLASTP hit	-|-|-|-	NA	NA;NA;NA	Trypanosoma_ORTHOMCL121	Trypanosome_ORTHOMCL153	1.80875	4.40764	4.97942	0.00234766	0.0427223	-1.32743
TcIL3000_0_54550	30839960	30840790	hypothetical protein, conserved	hypothetical protein, conserved	T.congo_bin_contig_2200;000000923 - 000001754	Tb927.9.2560	56.04|273|5e-112|327	hypothetical protein, conserved	gi|71744112;ref|XP_803565.1;EXACT	Trypanosoma_ORTHOMCL1035	Trypanosome_ORTHOMCL5098	-0.338627	9.9596	-4.97737	0.00235255	0.0427377	-1.32968
TcIL3000_0_34730	25251003	25251452	hypothetical protein, unlikely	hypothetical protein, unlikely	T.congo_bin_contig_1409;000000069 - 000000519	Tb927.7.1580	31.03|87|0.11|31.2	hypothetical protein, conserved	gi|72390976;ref|XP_845782.1;EXACT	Trypanosoma_ORTHOMCL185	Trypanosome_ORTHOMCL342	-0.453994	5.50837	-4.97506	0.00235808	0.0427377	-1.33222
TcIL3000_0_56100	31204283	31204840	Trypanosomal VSG domain containing protein, putative (fragment)	Trypanosomal VSG domain containing protein, putative (fragment)	T.congo_bin_contig_2258;000000000 - 000000558 (reverse strand)	Tb927.11.19410	31.43|70|0.028|33.5	variant surface glycoprotein (VSG), putative	gi|71754373;ref|XP_828102.1;EXACT	Trypanosoma_ORTHOMCL19	Trypanosome_ORTHOMCL20	1.94578	5.65041	4.97396	0.00236074	0.0427377	-1.33345
TcIL3000.11.2500	5552233	5552928	hypothetical protein, conserved	hypothetical protein, conserved	T.congo.pschr.11;000806575 - 000807271 (reverse strand)	Tb927.11.2760	60.09|228|2e-95|286	hypothetical protein, conserved	gi|71754889;ref|XP_828359.1;BEST	Trypanosoma_ORTHOMCL4040	Trypanosome_ORTHOMCL2224	-0.366231	8.53905	-4.97253	0.00236416	0.0427377	-1.33501
TcIL3000_6_2230	15052051	15055344	vacuolar assembly protein vps41, putative	vacuolar assembly protein vps41, putative	T.congo.pschr.6;000645455 - 000648749	Tb927.6.2770	52.74|1077|0.0|1071	vacuolar assembly protein vps41, putative	gi|72390207;ref|XP_845398.1;EXACT	Trypanosoma_ORTHOMCL1198	Trypanosome_ORTHOMCL1143	-0.385804	11.4232	-4.97156	0.00236651	0.0427377	-1.33609
TcIL3000_0_20500	36562561	36563874	S-adenosylhomocysteine hydrolase, putative	S-adenosylhomocysteine hydrolase, putative	T.congo_bin_contig_824;000003340 - 000004654 (reverse strand)	Tb927.11.9590	94.05|437|0.0|867	S-adenosylhomocysteine hydrolase, putative	gi|71756217;ref|XP_829023.1;EXACT	Trypanosoma_ORTHOMCL1459	Trypanosome_ORTHOMCL646	0.41721	14.4477	4.96904	0.00237258	0.0427433	-1.33887
TcIL3000_0_22910	37170724	37175661	hypothetical protein, conserved (fragment)	hypothetical protein, conserved (fragment)	T.congo_bin_contig_910;000000686 - 000005624	Tb927.6.2730	42.43|1664|0.0|1240	hypothetical protein, conserved	gi|72390199;ref|XP_845394.1;BEST	Trypanosoma_ORTHOMCL1201	Trypanosome_ORTHOMCL6272	-0.327023	13.8551	-4.96844	0.00237403	0.0427433	-1.33952
TcIL3000_0_55380	31033546	31033896	T. congolense-specific, putative cell surface-expressed gene family	T. congolense-specific, putative cell surface-expressed gene family	T.congo_bin_contig_2233;000008373 - 000008724	Tb927.11.11920	44.44|36|0.33|29.3	molybdenum cofactor biosynthesis protein, putative	gi|74025376;ref|XP_829254.1;EXACT	Trypanosoma_ORTHOMCL131	Trypanosome_ORTHOMCL187	-0.453578	6.58902	-4.96629	0.00237923	0.0427721	-1.3419
TcIL3000_8_210	17927177	17928220	hypothetical protein, conserved	hypothetical protein, conserved	T.congo.pschr.8;000033525 - 000034569 (reverse strand)	Tb927.8.670	60.33|300|1e-114|337	hypothetical protein, conserved	gi|72392207;ref|XP_846904.1;EXACT	Trypanosoma_ORTHOMCL2440	Trypanosome_ORTHOMCL4002	0.387216	10.6533	4.9636	0.00238576	0.0428246	-1.34487
TcIL3000_0_37400	26031765	26032937	Transferrin receptor-like, ESAG6-like	Transferrin receptor-like, ESAG6-like	T.congo_bin_contig_1528;000003073 - 000004246 (reverse strand)	Tb927.10.5680	25.69|327|1e-15|77.0	procyclin-associated gene 1 (PAG1) protein, putative	gi|261332609;emb|CBH15604.1;EXACT	Trypanosoma_ORTHOMCL26	Trypanosome_ORTHOMCL28	2.42317	5.0422	4.96138	0.00239116	0.042832	-1.34732
TcIL3000_9_2990	21446317	21446778	hypothetical protein, conserved	hypothetical protein, conserved	T.congo.pschr.9;001083279 - 001083741 (reverse strand)	Tb927.9.8570	51.01|149|8e-44|144	hypothetical protein, conserved	gi|71745112;ref|XP_827186.1;EXACT	Trypanosoma_ORTHOMCL2104	Trypanosome_ORTHOMCL4313	-0.322476	9.47186	-4.95938	0.00239605	0.042832	-1.34953
TcIL3000_0_40140	26852055	26852741	Trypanosomal VSG domain containing protein, putative	Trypanosomal VSG domain containing protein, putative	T.congo_bin_contig_1648;000001246 - 000001933 (reverse strand)	Tb927.9.7330	27.94|68|0.018|34.7	expression site-associated gene 2 (ESAG2) protein, putative	gi|71744914;ref|XP_827087.1;EXACT	Trypanosoma_ORTHOMCL19	Trypanosome_ORTHOMCL20	2.17876	5.3133	4.95899	0.002397	0.042832	-1.34996
TcIL3000_0_02060	36004228	36005394	hypothetical protein, conserved	hypothetical protein, conserved	T.congo_bin_contig_73;000011441 - 000012608 (reverse strand)	Tb927.4.4260	32.26|124|3e-08|53.9	hypothetical protein, conserved	gi|72388300;ref|XP_844574.1;EXACT	Trypanosoma_ORTHOMCL8201	Trypanosome_ORTHOMCL10210	-0.478612	11.1286	-4.9574	0.00240089	0.042834	-1.35171
TcIL3000_9_4720	21929458	21933135	hypothetical protein, conserved	hypothetical protein, conserved	T.congo.pschr.9;001566420 - 001570098	Tb927.9.16260	60.83|1223|0.0|1528	expression site-associated gene 3 (ESAG3, pseudogene), putative	gi|71744888;ref|XP_827074.1;BEST	Trypanosoma_ORTHOMCL2380	Trypanosome_ORTHOMCL2062	-0.32371	13.2548	-4.95371	0.00240993	0.042834	-1.35578
TcIL3000_0_26080	22806694	22807896	hypothetical protein, conserved	hypothetical protein, conserved	T.congo_bin_contig_1039;000001167 - 000002370	Tb927.4.330	48.13|374|4e-124|367	hypothetical protein, conserved	gi|72387518;ref|XP_844183.1;EXACT	Trypanosoma_ORTHOMCL5916	Trypanosome_ORTHOMCL5714	0.675941	10.1268	4.95343	0.00241062	0.042834	-1.35609
TcIL3000_0_30090	23887551	23888288	glutamyl-tRNA synthetase, putative (fragment)	glutamyl-tRNA synthetase, putative (fragment)	T.congo_bin_contig_1192;000000000 - 000000738 (reverse strand)	Tb927.6.4590	80.16|247|1e-142|416	glutamyl-tRNA synthetase, putative	gi|72390563;ref|XP_845576.1;EXACT	NA	NA	0.552283	7.76754	4.95305	0.00241155	0.042834	-1.35651
TcIL3000_0_01170	33476842	33477291	hypothetical protein, unlikely	hypothetical protein, unlikely	T.congo_bin_contig_36;000014134 - 000014584	Tb927.11.6960	30.19|53|0.31|30.0	ATG16/SAP18/CVT11/APG16, putative	gi|71755707;ref|XP_828768.1;EXACT	Trypanosoma_ORTHOMCL8203	Trypanosome_ORTHOMCL10212	-0.352174	7.49729	-4.94951	0.00242028	0.0429228	-1.36043
TcIL3000_0_04820	28056249	28057001	hypothetical protein, conserved	hypothetical protein, conserved	T.congo_bin_contig_183;000003397 - 000004150 (reverse strand)	Tb927.7.2270	32.71|214|2e-27|106	hypothetical protein, conserved	gi|72391112;ref|XP_845850.1;EXACT	Trypanosoma_ORTHOMCL2968	Trypanosome_ORTHOMCL6859	-0.544336	8.9023	-4.94809	0.00242379	0.0429228	-1.36199
TcIL3000_5_2350	13826674	13827174	hypothetical protein, conserved (fragment)	hypothetical protein, conserved (fragment)	T.congo.pschr.5;000672809 - 000673310	Tb927.5.2480	42.95|156|1e-22|91.7	hypothetical protein, conserved	gi|72389252;ref|XP_844921.1;EXACT	Trypanosoma_ORTHOMCL7176	Trypanosome_ORTHOMCL9221	-0.681061	7.22194	-4.94405	0.00243382	0.0430361	-1.36646
TcIL3000_0_09750	33585770	33588202	retrotransposon hot spot protein 2 (RHS2), putative	retrotransposon hot spot protein 2 (RHS2), putative	T.congo_bin_contig_374;000000872 - 000003305	Tb927.2.280	36.36|770|5e-149|459	retrotransposon hot spot protein 2 (RHS2), putative	gi|84043376;ref|XP_951478.1;EXACT	Trypanosoma_ORTHOMCL16	Trypanosome_ORTHOMCL16	0.719415	12.6348	4.94097	0.0024415	0.0431077	-1.36988
TcIL3000_0_49930	29555035	29555979	hypothetical protein, conserved	hypothetical protein, conserved	T.congo_bin_contig_2020;000000579 - 000001524	Tb927.8.3720	54.35|276|5e-102|306	hypothetical protein, conserved	gi|72392805;ref|XP_847203.1;EXACT	Trypanosoma_ORTHOMCL2601	Trypanosome_ORTHOMCL6795	-0.63028	11.9293	-4.93294	0.00246161	0.0433415	-1.37876
TcIL3000_0_57350	31574246	31575421	Transferrin receptor-like, ESAG6-like	Transferrin receptor-like, ESAG6-like	T.congo_bin_contig_2317;000007808 - 000008984 (reverse strand)	Tb927.7.3260	27.52|327|5e-15|74.7	expression site-associated gene (ESAG) protein, putative	gi|72391310;ref|XP_845949.1;EXACT	Trypanosoma_ORTHOMCL26	Trypanosome_ORTHOMCL28	2.00479	5.44603	4.93277	0.00246204	0.0433415	-1.37896
TcIL3000_0_59550	32167009	32167491	hypothetical protein	hypothetical protein	T.congo_bin_contig_2402;000001329 - 000001812 (reverse strand)	Tb927.9.16260	26.67|105|1.5|28.1	expression site-associated gene 3 (ESAG3, pseudogene), putative	gi|71744888;ref|XP_827074.1;BEST	NA	NA	-0.763477	6.12827	-4.93029	0.00246829	0.043387	-1.3817
TcIL3000_6_3220	15306352	15306957	hypothetical protein, conserved	hypothetical protein, conserved	T.congo.pschr.6;000899756 - 000900362 (reverse strand)	Tb927.6.3670	50.26|193|2e-53|186	paraflagellar rod component, putative	gi|72390381;ref|XP_845485.1;EXACT	Trypanosoma_ORTHOMCL8033	Trypanosome_ORTHOMCL10039	-0.432121	7.9935	-4.92654	0.00247778	0.0434894	-1.38586
TcIL3000_0_35230	25389419	25389754	hypothetical protein, unlikely	hypothetical protein, unlikely	T.congo_bin_contig_1426;000001447 - 000001783 (reverse strand)	Tb927.4.3040	30.00|100|0.009|33.1	hypothetical protein, conserved	gi|72388060;ref|XP_844454.1;EXACT	Trypanosoma_ORTHOMCL8082	Trypanosome_ORTHOMCL10090	-0.373259	6.73471	-4.92392	0.00248445	0.0435042	-1.38877
TcIL3000.11.14600	8738309	8738959	vacuolar sorting protein, putative	vacuolar sorting protein, putative	T.congo.pschr.11;003992651 - 003993302	Tb927.11.14290	79.31|203|3e-120|343	vacuolar sorting protein, putative	gi|74025838;ref|XP_829485.1;EXACT	Trypanosoma_ORTHOMCL6456	Trypanosome_ORTHOMCL4792	-0.37868	10.0503	-4.92333	0.00248596	0.0435042	-1.38943
TcIL3000_0_30900	24122403	24124139	Putative integral membrane protein conserved region (DUF2404), putative	Putative integral membrane protein conserved region (DUF2404), putative	T.congo_bin_contig_1227;000005988 - 000007725	Tb927.1.4370	48.54|616|0.0|536	hypothetical protein, conserved	gi|115504675;ref|XP_001219130.1;EXACT	Trypanosoma_ORTHOMCL5071	Trypanosome_ORTHOMCL3989	-0.4022	11.9478	-4.91833	0.00249871	0.0435654	-1.39497
TcIL3000_10_2130	1565911	1566756	hypothetical protein, conserved	hypothetical protein, conserved	T.congo.pschr.10;000660267 - 000661113	Tb927.10.2500	27.74|155|5e-11|61.6	hypothetical protein, conserved	gi|71746896;ref|XP_822503.1;EXACT	NA	NA	-0.434485	11.9615	-4.918	0.00249957	0.0435654	-1.39534
TcIL3000_0_50120	29603661	29604710	variant surface glycoprotein	variant surface glycoprotein	T.congo_bin_contig_2025;000002564 - 000003614 (reverse strand)	Tb11.v5.0595	23.01|226|1e-07|52.0	variant surface glycoprotein (VSG), putative	gi|469607546;gb|AGH60889.1;BEST	Trypanosoma_ORTHOMCL6	Trypanosome_ORTHOMCL5	1.04052	5.23264	4.91746	0.00250095	0.0435654	-1.39594
TcIL3000_0_60420	32445750	32448179	retrotransposon hot spot protein 2 (RHS2), putative	retrotransposon hot spot protein 2 (RHS2), putative	T.congo_bin_contig_2437;000000113 - 000002543 (reverse strand)	Tb927.2.280	36.35|773|3e-142|442	retrotransposon hot spot protein 2 (RHS2), putative	gi|84043376;ref|XP_951478.1;EXACT	Trypanosoma_ORTHOMCL16	Trypanosome_ORTHOMCL16	0.708219	13.102	4.91495	0.00250738	0.0435654	-1.39872
TcIL3000_7_1740	16247192	16247719	hypothetical protein (fragment)	hypothetical protein (fragment)	T.congo.pschr.7;000618316 - 000618844 (reverse strand)	Tb927.7.2420	40.29|139|9e-19|82.8	glycogen synthase kinase-3 alpha, putative	gi|72391142;ref|XP_845865.1;EXACT	NA	NA	-0.399725	9.02871	-4.91479	0.00250781	0.0435654	-1.39891
TcIL3000_10_9080	3368269	3369621	hypothetical protein, conserved	hypothetical protein, conserved	T.congo.pschr.10;002462625 - 002463978 (reverse strand)	Tb927.10.10800	59.87|446|0.0|531	palmitoyl acyltransferase 2, putative	gi|71748486;ref|XP_823298.1;EXACT	Trypanosoma_ORTHOMCL5032	Trypanosome_ORTHOMCL2315	-0.337876	11.6884	-4.91158	0.00251608	0.0435783	-1.40247
TcIL3000_0_36970	25892478	25893107	hypothetical protein, conserved	hypothetical protein, conserved	T.congo_bin_contig_1499;000002293 - 000002923	Tb927.3.1240	50.00|28|0.91|29.3	protein phosphatase 2A, putative	gi|72386587;ref|XP_843718.1;EXACT	Trypanosoma_ORTHOMCL8073	Trypanosome_ORTHOMCL10080	-0.655961	7.21114	-4.9113	0.0025168	0.0435783	-1.40278
TcIL3000_0_42060	27317054	27317732	Glycosyl transferase family 8, putative (fragment)	Glycosyl transferase family 8, putative (fragment)	T.congo_bin_contig_1728;000000000 - 000000679 (reverse strand)	Tb927.9.16260	37.50|48|2.5|28.5	expression site-associated gene 3 (ESAG3, pseudogene), putative	gi|71744888;ref|XP_827074.1;BEST	Trypanosoma_ORTHOMCL7000	Trypanosome_ORTHOMCL9136	0.530058	8.32355	4.91023	0.00251957	0.0435783	-1.40397
TcIL3000_2_380	9822135	9823352	fatty acid desaturase, putative	fatty acid desaturase, putative	T.congo.pschr.2;000260622 - 000261840	Tb927.2.3080	78.26|391|0.0|645	fatty acid desaturase, putative	gi|84043574;ref|XP_951577.1;EXACT	Trypanosoma_ORTHOMCL3741	Trypanosome_ORTHOMCL334	-0.394012	12.9817	-4.90666	0.00252881	0.0436744	-1.40794
TcIL3000_3_3190	11729575	11731191	hypothetical protein, conserved	hypothetical protein, conserved	T.congo.pschr.3;001372592 - 001374209	Tb927.3.5250	40.68|585|1e-104|328	ZFP family member, putative	gi|72387381;ref|XP_844115.1;EXACT	Trypanosoma_ORTHOMCL3514	Trypanosome_ORTHOMCL2740	-0.336997	12.0452	-4.90165	0.00254185	0.0438359	-1.41351
TcIL3000_0_42820	27503687	27504211	VSG-associated, congolense-specific ORF	VSG-associated, congolense-specific ORF	T.congo_bin_contig_1740;000011244 - 000011769 (reverse strand)	Tb11.v5.0495	21.05|76|0.83|28.9	retrotransposon hot spot (RHS), putative	gi|18413531;emb|CAD21858.1;BEST	Trypanosoma_ORTHOMCL15	Trypanosome_ORTHOMCL15	1.23808	3.44966	4.89891	0.00254901	0.0438956	-1.41656
TcIL3000_0_15570	35191382	35194353	hypothetical protein, conserved (fragment)	hypothetical protein, conserved (fragment)	T.congo_bin_contig_598;000000000 - 000002972 (reverse strand)	Tb927.8.4780	34.73|334|8e-36|147	hypothetical protein, conserved	gi|72393015;ref|XP_847308.1;EXACT	Trypanosoma_ORTHOMCL554	Trypanosome_ORTHOMCL331	-0.574802	11.3921	-4.89289	0.00256484	0.0439909	-1.42327
TcIL3000_8_1470	18329390	18329887	hypothetical protein, conserved	hypothetical protein, conserved	T.congo.pschr.8;000435738 - 000436236 (reverse strand)	Tb927.10.11230	40.62|32|1.6|27.7	hypothetical protein, conserved	gi|71748554;ref|XP_823332.1;EXACT	Trypanosoma_ORTHOMCL8020	Trypanosome_ORTHOMCL10025	1.07621	3.8552	4.88989	0.00257276	0.0439909	-1.42661
TcIL3000_4_190	11889183	11897843	dynein heavy chain, putative (fragment)	dynein heavy chain, putative (fragment)	T.congo.pschr.4;000051359 - 000060020 (reverse strand)	Tb927.4.560	84.69|2887|0.0|5251	Cytoplasmic dynein 2 heavy chain (DYNC2H1), putative	gi|72387564;ref|XP_844206.1;EXACT	Trypanosoma_ORTHOMCL32	Trypanosome_ORTHOMCL18	-0.489052	16.3659	-4.8893	0.00257432	0.0439909	-1.42726
TcIL3000_0_18530	35985145	35986170	expression site-associated gene 2 (ESAG2) protein, putative	expression site-associated gene 2 (ESAG2) protein, putative	T.congo_bin_contig_728;000002867 - 000003893 (reverse strand)	Tb927.4.3290	28.03|314|1e-21|93.6	hypothetical protein, conserved	gi|72388110;ref|XP_844479.1;EXACT	Trypanosoma_ORTHOMCL76	Trypanosome_ORTHOMCL96	0.458238	10.0873	4.88796	0.00257787	0.0439909	-1.42875
TcIL3000_0_07700	33013253	33014032	expression site-associated gene (ESAG) protein, putative	expression site-associated gene (ESAG) protein, putative	T.congo_bin_contig_300;000000828 - 000001608	Tb927.7.3260	27.36|212|3e-08|52.8	expression site-associated gene (ESAG) protein, putative	gi|72391310;ref|XP_845949.1;EXACT	Trypanosoma_ORTHOMCL26	Trypanosome_ORTHOMCL28	1.61051	5.79959	4.88669	0.00258126	0.0439909	-1.43018
TcIL3000_10_7850	3030191	3031966	pteridine transporter, putative	pteridine transporter, putative	T.congo.pschr.10;002124547 - 002126323	Tb927.10.9080	70.96|582|0.0|845	pteridine transporter, putative	gi|71748154;ref|XP_823132.1;EXACT	Trypanosoma_ORTHOMCL508	Trypanosome_ORTHOMCL43	-0.509479	14.8108	-4.88572	0.00258383	0.0439909	-1.43125
TcIL3000_0_59730	32203353	32204408	variant surface glycoprotein	variant surface glycoprotein	T.congo_bin_contig_2407;000002687 - 000003743 (reverse strand)	Tb927.3.1520	25.52|286|6e-05|43.5	variant surface glycoprotein (VSG)-related, putative	gi|72386633;ref|XP_843741.1;EXACT	Trypanosoma_ORTHOMCL19	Trypanosome_ORTHOMCL20	1.38975	5.73883	4.88553	0.00258434	0.0439909	-1.43147
TcIL3000_3_2820	11568887	11572825	UDP-glucose:glycoprotein glucosyltransferase, putative	UDP-glucose:glycoprotein glucosyltransferase, putative	T.congo.pschr.3;001211904 - 001215843 (reverse strand)	Tb927.3.4630	51.62|1269|0.0|1294	UDP-glucose:glycoprotein glucosyltransferase, putative	gi|72387261;ref|XP_844055.1;EXACT	Trypanosoma_ORTHOMCL3540	Trypanosome_ORTHOMCL1169	-0.401972	14.4136	-4.88503	0.00258566	0.0439909	-1.43202
TcIL3000_0_28215	23389850	23390875	No protein product	NA	NA	NA	NA	NA	NA	Trypanosoma_ORTHOMCL19	Trypanosome_ORTHOMCL20	2.73811	2.36905	4.88233	0.00259287	0.0439909	-1.43504
TcIL3000_0_34600	25225283	25226245	variant surface glycoprotein	variant surface glycoprotein	T.congo_bin_contig_1405;000000230 - 000001193 (reverse strand)	Tb11.v5.1032	26.35|167|4e-05|43.9	variant surface glycoprotein (VSG), putative	gi|469608272;gb|AGH61252.1;BEST	Trypanosoma_ORTHOMCL6	Trypanosome_ORTHOMCL5	2.69781	4.9795	4.88163	0.00259473	0.0439909	-1.43581
TcIL3000.11.12550	8028524	8032663	conserved protein	conserved protein	T.congo.pschr.11;003282866 - 003287006	Tb927.11.11880	53.95|1366|0.0|1341	hypothetical protein	gi|261335221;emb|CBH18215.1;BEST	Trypanosoma_ORTHOMCL4345	Trypanosome_ORTHOMCL2772	-0.328032	13.9096	-4.88052	0.00259769	0.0439909	-1.43705
TcIL3000_0_17660	35734306	35734776	hypothetical protein, conserved	hypothetical protein, conserved	T.congo_bin_contig_694;000011744 - 000012215	Tb927.9.5700	22.77|101|3.0|27.3	hypothetical protein, conserved	gi|71744670;ref|XP_826965.1;EXACT	Trypanosoma_ORTHOMCL8132	Trypanosome_ORTHOMCL10142	0.335637	7.00429	4.87923	0.00260116	0.0439909	-1.4385
TcIL3000_0_04670	27926164	27926505	T. congolense-specific, putative cell surface-expressed gene family	T. congolense-specific, putative cell surface-expressed gene family	T.congo_bin_contig_181;000012717 - 000013059 (reverse strand)	Tb927.8.1300	33.33|60|0.34|28.9	hypothetical protein, conserved	gi|72392331;ref|XP_846966.1;EXACT	Trypanosoma_ORTHOMCL2033	Trypanosome_ORTHOMCL6699	0.314429	5.85711	4.8738	0.00261576	0.0439909	-1.44456
TcIL3000_0_46090	28449338	28449736	hypothetical protein, unlikely	hypothetical protein, unlikely	T.congo_bin_contig_1874;000004556 - 000004955	Tb927.7.3050	29.07|86|5.9|25.8	hypothetical protein, conserved	gi|72391268;ref|XP_845928.1;EXACT	Trypanosoma_ORTHOMCL981	Trypanosome_ORTHOMCL6216	-0.478697	6.72463	-4.87345	0.0026167	0.0439909	-1.44495
TcIL3000_10_10160	3674504	3675409	hypothetical protein, conserved	hypothetical protein, conserved	T.congo.pschr.10;002768860 - 002769766	Tb927.10.11960	32.29|192|8e-10|57.8	hypothetical protein, conserved	gi|71748694;ref|XP_823402.1;EXACT	Trypanosoma_ORTHOMCL4972	Trypanosome_ORTHOMCL9300	-0.42455	9.47581	-4.87141	0.0026222	0.0439909	-1.44723
TcIL3000_0_26600	22914556	22915596	variant surface glycoprotein	variant surface glycoprotein	T.congo_bin_contig_1057;000004089 - 000005130	Tb927.3.1520	25.18|282|1e-09|57.8	variant surface glycoprotein (VSG)-related, putative	gi|72386633;ref|XP_843741.1;EXACT	Trypanosoma_ORTHOMCL6	Trypanosome_ORTHOMCL5	0.837727	9.94105	4.87079	0.00262388	0.0439909	-1.44792
TcIL3000_0_09300	33447424	33448089	hypothetical protein	hypothetical protein	T.congo_bin_contig_357;000001294 - 000001960	Tb927.10.5850	34.00|50|2.7|28.1	hypothetical protein, conserved	gi|71747548;ref|XP_822829.1;EXACT	NA	NA	-0.606828	6.99635	-4.86934	0.0026278	0.0439909	-1.44954
TcIL3000.11.6220	6445294	6445623	Protein translation factor SUI1 homolog, putative	Protein translation factor SUI1 homolog, putative	T.congo.pschr.11;001699636 - 001699966	Tb927.11.5840	85.32|109|1e-66|198	Protein translation factor SUI1 homolog, putative	gi|71755489;ref|XP_828659.1;EXACT	Trypanosoma_ORTHOMCL1520	Trypanosome_ORTHOMCL1295	0.475917	8.32042	4.86869	0.00262958	0.0439909	-1.45027
TcIL3000_7_2060	16352819	16353496	NADH-cytochrome b5 reductase, putative	NADH-cytochrome b5 reductase, putative	T.congo.pschr.7;000723943 - 000724621 (reverse strand)	Tb927.7.2710	74.22|225|1e-124|358	NADH-cytochrome b5 reductase, putative	gi|72391200;ref|XP_845894.1;EXACT	Trypanosoma_ORTHOMCL5712	Trypanosome_ORTHOMCL5273	-0.388652	11.6639	-4.86846	0.0026302	0.0439909	-1.45052
TcIL3000_0_40620	26965831	26967573	hypothetical protein, conserved	hypothetical protein, conserved	T.congo_bin_contig_1670;000001236 - 000002979	Tb927.11.2620	46.31|624|2e-168|496	hypothetical protein, conserved	gi|71754861;ref|XP_828345.1;EXACT	Trypanosoma_ORTHOMCL7263	Trypanosome_ORTHOMCL5838	-0.313577	12.1734	-4.86675	0.00263484	0.0439909	-1.45243
TcIL3000_0_29145	23624310	23625425	No protein product	NA	NA	NA	NA	NA	NA	Trypanosoma_ORTHOMCL68	Trypanosome_ORTHOMCL83	1.17347	3.36071	4.86635	0.00263593	0.0439909	-1.45288
TcIL3000_0_06150	32243622	32244856	protein kinase, putative (fragment)	protein kinase, putative (fragment)	T.congo_bin_contig_241;000000936 - 000002171	Tb927.11.3140	77.18|412|0.0|669	protein kinase, putative	gi|71754963;ref|XP_828396.1;EXACT	Trypanosoma_ORTHOMCL4018	Trypanosome_ORTHOMCL2243	-0.383152	10.5278	-4.86425	0.00264166	0.0439909	-1.45523
TcIL3000_0_03730	25996465	25997487	variant surface glycoprotein	variant surface glycoprotein	T.congo_bin_contig_152;000004805 - 000005828	Tb927.3.1520	28.93|121|3e-04|41.2	variant surface glycoprotein (VSG)-related, putative	gi|72386633;ref|XP_843741.1;EXACT	Trypanosoma_ORTHOMCL6	Trypanosome_ORTHOMCL5	1.36124	4.40518	4.86378	0.00264294	0.0439909	-1.45576
TcIL3000_3_1770	10974588	10975469	multicopper oxidase, putative	multicopper oxidase, putative	T.congo.pschr.3;000617605 - 000618487 (reverse strand)	Tb927.3.2870	58.36|293|2e-108|331	hypothetical protein, conserved	gi|72386911;ref|XP_843880.1;EXACT	NA	Trypanosome_ORTHOMCL1707	-0.378867	9.78972	-4.86356	0.00264353	0.0439909	-1.456
TcIL3000_10_7240	2865997	2871693	hypothetical protein, conserved	hypothetical protein, conserved	T.congo.pschr.10;001960353 - 001966050	Tb927.10.8390	66.14|1267|0.0|1759	hypothetical protein, conserved	gi|71748036;ref|XP_823073.1;EXACT	Trypanosoma_ORTHOMCL1657	Trypanosome_ORTHOMCL875	-0.430314	14.4782	-4.86048	0.00265196	0.0440693	-1.45945
TcIL3000_0_22560	37081905	37082924	variant surface glycoprotein	variant surface glycoprotein	T.congo_bin_contig_898;000007231 - 000008251	Tb927.1.5060	26.97|241|2e-06|47.8	variant surface glycoprotein (VSG)-related, putative	gi|115504809;ref|XP_001219197.1;EXACT	Trypanosoma_ORTHOMCL6	Trypanosome_ORTHOMCL5	1.75481	3.67485	4.84971	0.00268162	0.0444999	-1.4715
TcIL3000_0_44770	28080481	28080957	hypothetical protein	hypothetical protein	T.congo_bin_contig_1832;000007236 - 000007713	Tb927.10.7230	38.89|36|0.97|28.9	hypothetical protein, conserved	gi|71747806;ref|XP_822958.1;EXACT	NA	NA	-0.419678	6.64534	-4.84648	0.00269061	0.0445288	-1.47512
TcIL3000_10_12370	4289783	4294780	intraflagellar transport protein IFT140, putative	intraflagellar transport protein IFT140, putative	T.congo.pschr.10;003384139 - 003389137 (reverse strand)	Tb927.10.14470	70.00|1690|0.0|2448	intraflagellar transport protein IFT140, putative	gi|71749176;ref|XP_827927.1;EXACT	Trypanosoma_ORTHOMCL4838	Trypanosome_ORTHOMCL2483	-0.370128	15.0718	-4.84639	0.00269087	0.0445288	-1.47523
TcIL3000_7_2550	16536373	16537434	hypothetical protein, conserved	hypothetical protein, conserved	T.congo.pschr.7;000907497 - 000908559 (reverse strand)	Tb927.7.3350	56.27|359|2e-136|396	palmitoyl acyltransferase 11, putative	gi|72391328;ref|XP_845958.1;EXACT	Trypanosoma_ORTHOMCL2909	Trypanosome_ORTHOMCL3292	-0.332925	10.3408	-4.84181	0.00270365	0.044678	-1.48036
TcIL3000_0_01570	34477397	34478644	expression site-associated gene (ESAG) protein, putative	expression site-associated gene (ESAG) protein, putative	T.congo_bin_contig_49;000017560 - 000018808 (reverse strand)	Tb927.7.3260	28.48|330|4e-14|72.0	expression site-associated gene (ESAG) protein, putative	gi|72391310;ref|XP_845949.1;EXACT	Trypanosoma_ORTHOMCL26	Trypanosome_ORTHOMCL28	2.31979	2.54987	4.83902	0.00271147	0.0447449	-1.48349
TcIL3000_0_15920	35274168	35274575	hypothetical protein, unlikely	hypothetical protein, unlikely	T.congo_bin_contig_616;000003883 - 000004291 (reverse strand)	Tb927.1.4240	41.67|24|0.47|28.1	hypothetical protein, unlikely	gi|115504649;ref|XP_001219117.1;EXACT	NA	NA	-0.372362	7.36021	-4.83652	0.00271851	0.0447987	-1.4863
TcIL3000_10_5200	2356100	2357764	neurobeachin/beige protein, putative	neurobeachin/beige protein, putative	T.congo.pschr.10;001450456 - 001452121 (reverse strand)	Tb11.v5.0207	66.96|563|0.0|783	neurobeachin/beige protein, putative	gi|71747604;ref|XP_822857.1;BEST	Trypanosoma_ORTHOMCL514	Trypanosome_ORTHOMCL457	-0.423282	11.4518	-4.8336	0.00272675	0.0448722	-1.48958
TcIL3000_0_51210	29926798	29928069	variant surface glycoprotein	variant surface glycoprotein	T.congo_bin_contig_2072;000023136 - 000024408	Tb927.4.3280	25.79|380|3e-14|73.2	expression site-associated gene (ESAG) protein, putative	gi|72388108;ref|XP_844478.1;EXACT	Trypanosoma_ORTHOMCL49	Trypanosome_ORTHOMCL56	1.01025	5.03858	4.83035	0.00273593	0.044961	-1.49322
TcIL3000_10_7080	2819235	2820848	T-complex protein 1, theta subunit, putative	T-complex protein 1, theta subunit, putative	T.congo.pschr.10;001913591 - 001915205 (reverse strand)	Tb927.10.8190	94.04|537|0.0|1044	T-complex protein 1, theta subunit, putative	gi|71747996;ref|XP_823053.1;EXACT	Trypanosoma_ORTHOMCL6576	Trypanosome_ORTHOMCL4479	0.289213	13.8141	4.81659	0.00277529	0.045507	-1.50869
TcIL3000_0_60030	32287688	32288125	hypothetical protein, unlikely	hypothetical protein, unlikely	T.congo_bin_contig_2418;000006911 - 000007349 (reverse strand)	Tb927.6.240	33.67|98|5e-07|44.3	hypothetical protein, conserved	gi|72389717;ref|XP_845153.1;EXACT	Trypanosoma_ORTHOMCL74	Trypanosome_ORTHOMCL90	-0.280391	9.14828	-4.81606	0.00277683	0.045507	-1.50929
TcIL3000_7_4570	17208065	17210005	glucosamine-fructose-6-phosphate aminotransferase, putative (fragment)	glucosamine-fructose-6-phosphate aminotransferase, putative (fragment)	T.congo.pschr.7;001579189 - 001581130	Tb927.7.5560	70.63|647|0.0|920	glucosamine-fructose-6-phosphate aminotransferase, putative	gi|72391770;ref|XP_846179.1;EXACT	Trypanosoma_ORTHOMCL5675	Trypanosome_ORTHOMCL5678	-0.316381	12.5901	-4.81056	0.00279274	0.0457047	-1.51549
TcIL3000_0_24870	37736771	37743493	hypothetical protein, conserved	hypothetical protein, conserved	T.congo_bin_contig_984;000008047 - 000014770 (reverse strand)	Tb927.11.12470	48.53|2250|0.0|1785	hypothetical protein, conserved	gi|74025486;ref|XP_829309.1;EXACT	Trypanosoma_ORTHOMCL4316	Trypanosome_ORTHOMCL4143	-0.406939	15.3263	-4.8084	0.00279902	0.0457295	-1.51792
TcIL3000_0_11900	34170764	34171999	Transferrin receptor-like, ESAG6-like	Transferrin receptor-like, ESAG6-like	T.congo_bin_contig_448;000008595 - 000009831 (reverse strand)	Tb927.7.3260	28.29|304|2e-19|87.8	expression site-associated gene (ESAG) protein, putative	gi|72391310;ref|XP_845949.1;EXACT	Trypanosoma_ORTHOMCL26	Trypanosome_ORTHOMCL28	1.44596	3.5536	4.80739	0.00280197	0.0457295	-1.51906
TcIL3000_8_4670	19272305	19272649	hypothetical protein, conserved	hypothetical protein, conserved	T.congo.pschr.8;001378653 - 001378998	Tb927.8.4910	97.37|114|1e-78|229	hypothetical protein, conserved	gi|72393041;ref|XP_847321.1;EXACT	Trypanosoma_ORTHOMCL5557	Trypanosome_ORTHOMCL5531	0.355129	8.83073	4.80382	0.00281238	0.0458104	-1.52308
TcIL3000_8_3290	18764035	18770073	dynein heavy chain, putative (fragment)	dynein heavy chain, putative (fragment)	T.congo.pschr.8;000870383 - 000876422	Tb927.8.3250	85.94|2013|0.0|3643	dynein heavy chain, putative	gi|72392711;ref|XP_847156.1;EXACT	Trypanosoma_ORTHOMCL32	Trypanosome_ORTHOMCL18	-0.561186	13.9048	-4.80304	0.00281467	0.0458104	-1.52396
TcIL3000_6_2360	15083241	15084614	hypothetical protein, conserved	hypothetical protein, conserved	T.congo.pschr.6;000676645 - 000678019	Tb927.6.2860	71.62|458|0.0|686	hypothetical protein, conserved	gi|72390225;ref|XP_845407.1;EXACT	Trypanosoma_ORTHOMCL3143	Trypanosome_ORTHOMCL2607	-0.426212	10.931	-4.80173	0.00281851	0.0458104	-1.52544
TcIL3000_3_2610	11364436	11364894	hypothetical protein	hypothetical protein	T.congo.pschr.3;001007453 - 001007912	No BLASTP hit	-|-|-|-	NA	NA;NA;NA	NA	NA	-0.659942	7.61283	-4.79915	0.0028261	0.045871	-1.52835
TcIL3000_6_890	14707157	14708401	cyclin 3, putative, mitotic cyclin, putative	cyclin 3, putative, mitotic cyclin, putative	T.congo.pschr.6;000300561 - 000301806 (reverse strand)	Tb927.6.1460	79.95|409|0.0|683	cyclin 3	gi|72389947;ref|XP_845268.1;EXACT	Trypanosoma_ORTHOMCL5823	Trypanosome_ORTHOMCL4905	-0.366562	10.258	-4.79487	0.00283872	0.0459423	-1.53318
TcIL3000_10_4640	2204395	2206185	endonuclease/exonuclease/phosphatase, putative	endonuclease/exonuclease/phosphatase, putative	T.congo.pschr.10;001298751 - 001300542	Tb927.10.5510	45.77|496|6e-135|408	endonuclease/exonuclease/phosphatase, putative	gi|71747480;ref|XP_822795.1;BEST	Trypanosoma_ORTHOMCL4602	Trypanosome_ORTHOMCL1962	-0.378282	11.8179	-4.79399	0.00284133	0.0459423	-1.53417
TcIL3000_4_3510	12878783	12879793	CCCH zinc finger in TRM13 protein/U11-48K-like CHHC zinc finger containing protein, putative (fragment)	CCCH zinc finger in TRM13 protein/U11-48K-like CHHC zinc finger containing protein, putative (fragment)	T.congo.pschr.4;001040959 - 001041970 (reverse strand)	Tb927.4.4030	57.71|253|2e-93|290	hypothetical protein, conserved	gi|72388258;ref|XP_844553.1;EXACT	Trypanosoma_ORTHOMCL3383	Trypanosome_ORTHOMCL2511	0.389338	7.79678	4.7936	0.00284249	0.0459423	-1.53461
TcIL3000_0_43910	27787827	27788531	hypothetical protein, conserved	hypothetical protein, conserved	T.congo_bin_contig_1790;000007443 - 000008148 (reverse strand)	Tb927.9.16260	31.82|110|1e-20|91.7	expression site-associated gene 3 (ESAG3, pseudogene), putative	gi|71744888;ref|XP_827074.1;BEST	Trypanosoma_ORTHOMCL443	Trypanosome_ORTHOMCL4428	1.30082	5.23974	4.79242	0.00284598	0.0459423	-1.53594
TcIL3000_1_1880	856395	857348	hypothetical protein, conserved	hypothetical protein, conserved	T.congo.pschr.1;000793358 - 000794312	Tb927.1.4680	38.72|328|7e-69|220	hypothetical protein, conserved	gi|115504737;ref|XP_001219161.1;EXACT	Trypanosoma_ORTHOMCL1708	Trypanosome_ORTHOMCL6357	-0.311724	8.21814	-4.78671	0.00286296	0.0461535	-1.54239
TcIL3000_10_2990	1792082	1793293	aspartate aminotransferase, putative	aspartate aminotransferase, putative	T.congo.pschr.10;000886438 - 000887650 (reverse strand)	Tb927.10.3660	70.03|397|0.0|592	aspartate aminotransferase	gi|71747120;ref|XP_822615.1;EXACT	Trypanosoma_ORTHOMCL1669	Trypanosome_ORTHOMCL996	1.11011	12.9596	4.7834	0.00287286	0.0462503	-1.54613
TcIL3000_3_110	10369662	10370405	ZFP family member, putative	ZFP family member, putative	T.congo.pschr.3;000012679 - 000013423 (reverse strand)	Tb927.3.740	68.27|249|6e-116|335	ZFP family member, putative	gi|72386491;ref|XP_843670.1;EXACT	Trypanosoma_ORTHOMCL3489	Trypanosome_ORTHOMCL2938	0.324777	11.4475	4.78165	0.00287812	0.0462722	-1.54811
TcIL3000_0_26035	22795189	22796466	No protein product	NA	NA	NA	NA	NA	NA	Trypanosoma_ORTHOMCL8106	Trypanosome_ORTHOMCL10114	2.03138	7.6346	4.77036	0.00291228	0.0466979	-1.56089
TcIL3000_0_20110	36465949	36466503	hypothetical protein, conserved	hypothetical protein, conserved	T.congo_bin_contig_813;000002394 - 000002949 (reverse strand)	Tb927.9.8620	36.84|38|1.7|28.1	hypothetical protein, conserved	gi|71745118;ref|XP_827189.1;EXACT	Trypanosoma_ORTHOMCL368	Trypanosome_ORTHOMCL1738	-0.419497	6.95602	-4.77029	0.00291247	0.0466979	-1.56096
TcIL3000.11.13850	8513901	8516693	hypothetical protein, conserved	hypothetical protein, conserved	T.congo.pschr.11;003768243 - 003771036 (reverse strand)	Tb927.11.13520	49.77|866|0.0|807	hypothetical protein, conserved	gi|74025684;ref|XP_829408.1;EXACT	Trypanosoma_ORTHOMCL4265	Trypanosome_ORTHOMCL7028	-0.31692	14.5538	-4.76695	0.00292268	0.0467896	-1.56475
TcIL3000_0_38290	26300931	26301478	Putative cell surface-expressed gene family (fragment)	Putative cell surface-expressed gene family (fragment)	T.congo_bin_contig_1569;000000000 - 000000548 (reverse strand)	Tb927.7.6600	27.97|143|6e-14|67.0	hypothetical protein, conserved	gi|72391972;ref|XP_846280.1;EXACT	NA	NA	-0.610524	8.94915	-4.7644	0.00293047	0.0467896	-1.56764
TcIL3000_0_01620	34621788	34626174	Concanavalin A-like lectin/glucanases superfamily, putative (fragment)	Concanavalin A-like lectin/glucanases superfamily, putative (fragment)	T.congo_bin_contig_51;000000000 - 000004387 (reverse strand)	Tb927.8.2060	50.04|1277|0.0|1254	hypothetical protein, conserved	gi|72392477;ref|XP_847039.1;EXACT	Trypanosoma_ORTHOMCL5615	Trypanosome_ORTHOMCL5264	-0.480983	13.728	-4.76392	0.00293194	0.0467896	-1.56818
TcIL3000_0_02660	37617385	37618803	amino acid transporter, putative	amino acid transporter, putative	T.congo_bin_contig_97;000018902 - 000020321 (reverse strand)	Tb927.4.4730	73.67|471|0.0|720	amino acid transporter, putative	gi|72388396;ref|XP_844622.1;EXACT	Trypanosoma_ORTHOMCL3374	Trypanosome_ORTHOMCL4828	-0.36467	12.2538	-4.76326	0.00293396	0.0467896	-1.56893
TcIL3000_0_20480	36559221	36560034	S-adenosyl-L-homocysteine hydrolase/S-adenosyl-L-homocysteine hydrolase, NAD binding domain containing protein, putative (fragment)	S-adenosyl-L-homocysteine hydrolase/S-adenosyl-L-homocysteine hydrolase, NAD binding domain containing protein, putative (fragment)	T.congo_bin_contig_824;000000000 - 000000814 (reverse strand)	Tb927.11.9590	86.30|270|9e-171|483	S-adenosylhomocysteine hydrolase, putative	gi|71756217;ref|XP_829023.1;EXACT	NA	NA	0.504893	11.1402	4.75995	0.00294416	0.0468789	-1.57269
TcIL3000_0_24580	37640031	37640477	hypothetical protein, unlikely	hypothetical protein, unlikely	T.congo_bin_contig_970;000003282 - 000003729 (reverse strand)	Tb11.v5.0595	22.89|83|9e-05|40.0	variant surface glycoprotein (VSG), putative	gi|469607546;gb|AGH60889.1;BEST	Trypanosoma_ORTHOMCL49	Trypanosome_ORTHOMCL56	2.61377	3.27585	4.75887	0.00294746	0.0468789	-1.5739
TcIL3000_5_340	13205364	13205747	hypothetical protein, unlikely	hypothetical protein, unlikely	T.congo.pschr.5;000051499 - 000051883	Tb927.10.14100	27.45|51|0.65|28.1	hypothetical protein, conserved	gi|71749104;ref|XP_827891.1;EXACT	Trypanosoma_ORTHOMCL5320	Trypanosome_ORTHOMCL7364	-0.455966	5.48645	-4.75576	0.0029571	0.0469693	-1.57744
TcIL3000_0_03950	26448863	26450026	variant surface glycoprotein	variant surface glycoprotein	T.congo_bin_contig_159;000005105 - 000006269	Tb927.9.340	27.51|269|3e-08|54.3	variant surface glycoprotein (VSG, pseudogene), putative	gi|469605306;gb|AGH59769.1;BEST	Trypanosoma_ORTHOMCL19	Trypanosome_ORTHOMCL20	1.84569	7.25524	4.75324	0.00296491	0.0470155	-1.5803
TcIL3000_0_31580	24342812	24343696	hypothetical protein, conserved	hypothetical protein, conserved	T.congo_bin_contig_1262;000008826 - 000009711	Tb927.5.296b	36.71|79|5e-07|47.4	hypothetical protein	gi|188592998;emb|CAQ55506.1;EXACT	Trypanosoma_ORTHOMCL6970	Trypanosome_ORTHOMCL9109	-0.638277	5.26659	-4.75226	0.00296794	0.0470155	-1.5814
TcIL3000_5_3950	14149608	14150453	Leucine Rich Repeat, putative (fragment)	Leucine Rich Repeat, putative (fragment)	T.congo.pschr.5;000995743 - 000996589 (reverse strand)	Tb927.5.3490	56.46|271|3e-105|311	hypothetical protein, conserved	gi|72389448;ref|XP_845019.1;EXACT	Trypanosoma_ORTHOMCL1262	Trypanosome_ORTHOMCL1493	0.280194	9.80996	4.74802	0.00298117	0.0471511	-1.58622
TcIL3000_0_05930	31688828	31690096	No protein product	NA	NA	NA	NA	NA	NA	Trypanosoma_ORTHOMCL10	Trypanosome_ORTHOMCL11	1.7819	7.01117	4.74697	0.00298445	0.0471511	-1.58741
TcIL3000_9_3980	21717674	21724495	DNA polymerase epsilon catalytic subunit, putative	DNA polymerase epsilon catalytic subunit, putative	T.congo.pschr.9;001354636 - 001361458 (reverse strand)	Tb927.9.10440	77.63|2244|0.0|3652	DNA polymerase epsilon catalytic subunit, putative	gi|71745396;ref|XP_827328.1;EXACT	Trypanosoma_ORTHOMCL1064	Trypanosome_ORTHOMCL958	-0.408886	15.5035	-4.74317	0.00299637	0.0472765	-1.59173
TcIL3000_3_2490	11323152	11326061	lipase domain protein, putative (fragment)	lipase domain protein, putative (fragment)	T.congo.pschr.3;000966169 - 000969079	Tb927.3.3870	47.75|865|0.0|725	lipase domain protein, putative	gi|72387109;ref|XP_843979.1;EXACT	Trypanosoma_ORTHOMCL6078	Trypanosome_ORTHOMCL4946	-0.308239	13.493	-4.73978	0.00300704	0.047313	-1.59559
TcIL3000_0_14180	34775265	34775780	histone H4, putative	histone H4, putative	T.congo_bin_contig_532;000001155 - 000001671	Tb927.5.4260	98.00|100|5e-63|192	histone H4, putative	gi|261328456;emb|CBH11433.1;BEST	Trypanosoma_ORTHOMCL7492	Trypanosome_ORTHOMCL9542	0.43723	11.3078	4.73855	0.00301093	0.047313	-1.59698
TcIL3000.11.10070	7442794	7443372	S-adenosyl-L-homocysteine hydrolase, putative (fragment)	S-adenosyl-L-homocysteine hydrolase, putative (fragment)	T.congo.pschr.11;002697136 - 002697715 (reverse strand)	Tb927.11.9590	92.75|193|5e-132|380	S-adenosylhomocysteine hydrolase, putative	gi|71756217;ref|XP_829023.1;EXACT	NA	NA	0.41389	12.1898	4.7384	0.00301141	0.047313	-1.59716
TcIL3000_1_1240	462678	467927	hypothetical protein, conserved	hypothetical protein, conserved	T.congo.pschr.1;000399641 - 000404891	Tb927.1.2190	47.41|1793|0.0|1377	hypothetical protein, conserved	gi|115504253;ref|XP_001218919.1;EXACT	Trypanosoma_ORTHOMCL1719	Trypanosome_ORTHOMCL1381	-0.313418	14.859	-4.73738	0.00301464	0.047313	-1.59832
TcIL3000_0_28400	23435329	23435766	hypothetical protein, unlikely	hypothetical protein, unlikely	T.congo_bin_contig_1137;000004097 - 000004535 (reverse strand)	Tb927.6.240	36.00|100|2e-07|45.8	hypothetical protein, conserved	gi|72389717;ref|XP_845153.1;EXACT	Trypanosoma_ORTHOMCL74	Trypanosome_ORTHOMCL90	-0.443714	6.53161	-4.73302	0.00302847	0.0474673	-1.60328
TcIL3000_10_8420	3173909	3174397	Predicted membrane protein, putative	Predicted membrane protein, putative	T.congo.pschr.10;002268265 - 002268754 (reverse strand)	Tb927.10.9940	57.69|156|2e-56|177	hypothetical protein, conserved	gi|71748322;ref|XP_823216.1;EXACT	Trypanosoma_ORTHOMCL6548	Trypanosome_ORTHOMCL4538	-0.321941	8.62379	-4.72984	0.00303861	0.0475635	-1.6069
TcIL3000_0_10120	33673273	33673713	hypothetical protein, unlikely	hypothetical protein, unlikely	T.congo_bin_contig_385;000007808 - 000008249 (reverse strand)	Tb927.11.5940	37.84|37|1.5|27.7	receptor-type adenylate cyclase GRESAG 4, putative	gi|71755509;ref|XP_828669.1;EXACT	NA	NA	2.23808	2.64736	4.725	0.0030541	0.0477429	-1.61241
TcIL3000_0_53860	30652934	30653344	hypothetical protein, unlikely	hypothetical protein, unlikely	T.congo_bin_contig_2171;000002516 - 000002927	Tb927.8.2380	43.48|23|2.6|26.9	ABC transporter, putative	gi|72392541;ref|XP_847071.1;EXACT	NA	NA	-0.35385	6.51413	-4.72312	0.00306015	0.0477746	-1.61455
TcIL3000_10_11480	4027774	4029993	lipase domain protein, putative	lipase domain protein, putative	T.congo.pschr.10;003122130 - 003124350 (reverse strand)	Tb927.10.13680	60.52|689|0.0|807	lipase domain protein, putative	gi|71749024;ref|XP_827851.1;EXACT	Trypanosoma_ORTHOMCL903	Trypanosome_ORTHOMCL783	-0.276052	13.0075	-4.7183	0.00307571	0.0479544	-1.62005
TcIL3000_0_31650	24360134	24361297	Trypanosomal VSG domain containing protein, putative	Trypanosomal VSG domain containing protein, putative	T.congo_bin_contig_1264;000002493 - 000003657 (reverse strand)	Tb927.9.460	29.27|82|0.23|32.3	variant surface glycoprotein (VSG, pseudogene), putative	gi|469605520;gb|AGH59876.1;BEST	Trypanosoma_ORTHOMCL19	Trypanosome_ORTHOMCL20	1.36781	7.64194	4.71535	0.00308526	0.0479608	-1.62341
TcIL3000_0_30150	23905081	23907198	hypothetical protein, conserved (fragment)	hypothetical protein, conserved (fragment)	T.congo_bin_contig_1194;000002042 - 000004160	Tb927.2.4520	56.29|700|0.0|682	hypothetical protein, conserved	gi|84043704;ref|XP_951642.1;EXACT	Trypanosoma_ORTHOMCL1427	Trypanosome_ORTHOMCL1225	-0.34423	11.6833	-4.71504	0.00308627	0.0479608	-1.62376
TcIL3000_0_21330	36771956	36772534	hypothetical protein, conserved	hypothetical protein, conserved	T.congo_bin_contig_858;000003264 - 000003843	Tb927.7.5670	37.50|32|0.47|29.6	hypothetical protein, conserved	gi|72391792;ref|XP_846190.1;EXACT	Trypanosoma_ORTHOMCL185	Trypanosome_ORTHOMCL342	-0.505056	6.78362	-4.71322	0.00309221	0.0479608	-1.62584
TcIL3000_7_1520	16186662	16187021	hypothetical protein, unlikely	hypothetical protein, unlikely	T.congo.pschr.7;000557786 - 000558146	Tb927.10.5890	28.00|75|0.99|27.7	hypothetical protein, conserved	gi|71747556;ref|XP_822833.1;EXACT	NA	NA	-0.51168	8.32525	-4.71319	0.00309229	0.0479608	-1.62587
TcIL3000.11.13370	8350031	8353138	phospholipid-transporting ATPase, putative (fragment)	phospholipid-transporting ATPase, putative (fragment)	T.congo.pschr.11;003604373 - 003607481 (reverse strand)	Tb927.11.13000	57.58|1075|0.0|1129	phospholipid-transporting ATPase, putative	gi|74025584;ref|XP_829358.1;EXACT	Trypanosoma_ORTHOMCL1599	Trypanosome_ORTHOMCL1604	-0.426377	11.4895	-4.71139	0.00309818	0.0479656	-1.62793
TcIL3000_8_5390	19467206	19481173	hypothetical protein, conserved	hypothetical protein, conserved	T.congo.pschr.8;001573554 - 001587522	Tb927.8.5580	58.91|4700|0.0|5296	hypothetical protein, conserved	gi|72393175;ref|XP_847388.1;EXACT	Trypanosoma_ORTHOMCL2499	Trypanosome_ORTHOMCL3786	-0.528442	17.1496	-4.71042	0.00310135	0.0479656	-1.62904
TcIL3000.11.2640	5592931	5594865	hypothetical protein, conserved	hypothetical protein, conserved	T.congo.pschr.11;000847273 - 000849208 (reverse strand)	Tb927.11.2890	59.72|643|0.0|634	hypothetical protein, conserved	gi|71754913;ref|XP_828371.1;EXACT	Trypanosoma_ORTHOMCL4034	Trypanosome_ORTHOMCL2228	-0.372283	11.7162	-4.70938	0.00310473	0.0479656	-1.63022
TcIL3000_10_6930	2792959	2794374	hypothetical protein, conserved	hypothetical protein, conserved	T.congo.pschr.10;001887315 - 001888731 (reverse strand)	Tb927.10.8060	65.21|457|0.0|617	hypothetical protein, conserved	gi|71747970;ref|XP_823040.1;EXACT	Trypanosoma_ORTHOMCL6587	Trypanosome_ORTHOMCL5795	0.353346	12.6778	4.70626	0.00311496	0.0480611	-1.63379
TcIL3000.11.5460	6257200	6258618	hypothetical protein, conserved	hypothetical protein, conserved	T.congo.pschr.11;001511542 - 001512961	Tb927.11.5240	56.10|492|1e-179|516	hypothetical protein, conserved	gi|71755369;ref|XP_828599.1;EXACT	Trypanosoma_ORTHOMCL3913	Trypanosome_ORTHOMCL3188	-0.379684	11.303	-4.70115	0.0031318	0.0482582	-1.63963
TcIL3000_8_4760	19292301	19294103	69 kDa paraflagellar rod protein, PFR2, putative	69 kDa paraflagellar rod protein, PFR2, putative	T.congo.pschr.8;001398649 - 001400452	Tb11.v5.0538	95.17|600|0.0|1182	69 kDa paraflagellar rod protein, putative	gi|72393053;ref|XP_847327.1;EXACT	Trypanosoma_ORTHOMCL89	Trypanosome_ORTHOMCL65	0.29735	14.7345	4.69836	0.00314103	0.0483162	-1.64282
TcIL3000_7_4120	17001941	17002453	hypothetical protein	hypothetical protein	T.congo.pschr.7;001373065 - 001373578	Tb927.6.1430	26.40|125|3.2|27.3	hypothetical protein, conserved	gi|72389941;ref|XP_845265.1;EXACT	NA	NA	-0.434144	9.14378	-4.69718	0.00314493	0.0483162	-1.64416
TcIL3000.11.6240	6447835	6448164	Protein translation factor SUI1 homolog, putative	Protein translation factor SUI1 homolog, putative	T.congo.pschr.11;001702177 - 001702507	Tb927.11.5840	85.32|109|1e-66|198	Protein translation factor SUI1 homolog, putative	gi|71755489;ref|XP_828659.1;EXACT	Trypanosoma_ORTHOMCL1520	Trypanosome_ORTHOMCL1295	0.47976	8.3233	4.69632	0.00314778	0.0483162	-1.64514
TcIL3000_9_50	20368940	20369344	hypothetical protein, unlikely	hypothetical protein, unlikely	T.congo.pschr.9;000005902 - 000006307	Tb927.11.13670	34.92|63|0.13|30.8	hypothetical protein, conserved	gi|74025714;ref|XP_829423.1;EXACT	NA	NA	-0.29109	7.92002	-4.6939	0.00315583	0.0483772	-1.64791
TcIL3000_0_56150	31214393	31215583	Transferrin receptor-like, ESAG6-like	Transferrin receptor-like, ESAG6-like	T.congo_bin_contig_2259;000006399 - 000007590 (reverse strand)	Tb927.7.3260	28.75|327|7e-22|94.4	expression site-associated gene (ESAG) protein, putative	gi|72391310;ref|XP_845949.1;EXACT	Trypanosoma_ORTHOMCL26	Trypanosome_ORTHOMCL28	2.21993	4.3616	4.68976	0.00316968	0.0484525	-1.65265
TcIL3000_6_2720	15160049	15167290	NA	NA	T.congo.pschr.6;000753453 - 000760695	Tb927.6.3150	61.22|2406|0.0|3081	Hydin	gi|72390283;ref|XP_845436.1;EXACT	NA	NA	-0.33711	15.11	-4.68956	0.00317036	0.0484525	-1.65288
TcIL3000.11.9280	7291084	7291551	ribose 5-phosphate isomerase, putative	ribose 5-phosphate isomerase, putative	T.congo.pschr.11;002545426 - 002545894	Tb927.11.8970	74.19|155|2e-85|250	ribose 5-phosphate isomerase, putative	gi|71756095;ref|XP_828962.1;EXACT	Trypanosoma_ORTHOMCL1467	Trypanosome_ORTHOMCL1189	0.333266	10.4085	4.68877	0.003173	0.0484525	-1.65379
TcIL3000_6_2850	15206631	15207257	mannosyltransferase, putative	mannosyltransferase, putative	T.congo.pschr.6;000800035 - 000800662	Tb927.6.3300	67.31|208|2e-100|300	GPI alpha-mannosyltransferase I	gi|72390313;ref|XP_845451.1;EXACT	Trypanosoma_ORTHOMCL3121	Trypanosome_ORTHOMCL2590	-0.392713	9.62223	-4.6832	0.00319173	0.0486047	-1.66016
TcIL3000_0_10870	33895289	33900583	hypothetical protein, conserved	hypothetical protein, conserved	T.congo_bin_contig_417;000000823 - 000006118	Tb927.7.3330	23.35|1088|7e-25|112	hypothetical protein, conserved	gi|72391324;ref|XP_845956.1;EXACT	Trypanosoma_ORTHOMCL554	Trypanosome_ORTHOMCL9119	-0.749633	13.6054	-4.68035	0.00320136	0.0486047	-1.66343
TcIL3000_0_41020	27068942	27069424	VSG-associated, congolense-specific ORF	VSG-associated, congolense-specific ORF	T.congo_bin_contig_1691;000008915 - 000009398 (reverse strand)	Tb927.2.830	29.81|104|0.004|35.8	retrotransposon hot spot protein (RHS, pseudogene), putative	gi|84043366;ref|XP_951473.1;BEST	Trypanosoma_ORTHOMCL15	Trypanosome_ORTHOMCL15	1.18144	1.78571	4.67953	0.00320415	0.0486047	-1.66437
TcIL3000.11.14510	8698570	8699073	hypothetical protein	hypothetical protein	T.congo.pschr.11;003952912 - 003953416 (reverse strand)	Tb927.11.4280	27.27|77|7.3|26.2	hypothetical protein, conserved	gi|71755179;ref|XP_828504.1;EXACT	NA	NA	-0.494265	8.43636	-4.67884	0.00320649	0.0486047	-1.66516
TcIL3000_0_02070	36005710	36006921	UDP-Gal or UDP-GlcNAc-dependent glycosyltransferase, putative	UDP-Gal or UDP-GlcNAc-dependent glycosyltransferase, putative	T.congo_bin_contig_73;000012923 - 000014135 (reverse strand)	Tb927.4.4290	52.07|386|8e-143|415	UDP-Gal or UDP-GlcNAc-dependent glycosyltransferase, putative	gi|72388310;ref|XP_844579.1;EXACT	Trypanosoma_ORTHOMCL34	Trypanosome_ORTHOMCL34	-0.440404	9.82374	-4.6785	0.00320765	0.0486047	-1.66555
TcIL3000_5_4790	14321751	14322155	hypothetical protein, unlikely	hypothetical protein, unlikely	T.congo.pschr.5;001167886 - 001168291 (reverse strand)	No BLASTP hit	-|-|-|-	NA	NA;NA;NA	NA	NA	-0.336178	6.777	-4.67833	0.00320822	0.0486047	-1.66575
TcIL3000_10_390	1010339	1012414	hypothetical protein, conserved	hypothetical protein, conserved	T.congo.pschr.10;000104695 - 000106771	Tb927.10.530	39.37|696|1e-162|488	hypothetical protein, conserved	gi|71746512;ref|XP_822311.1;EXACT	Trypanosoma_ORTHOMCL7331	Trypanosome_ORTHOMCL9283	-0.457345	12.4767	-4.67639	0.00321482	0.0486047	-1.66797
TcIL3000_10_4500	2155114	2167560	dynein heavy chain, putative	dynein heavy chain, putative	T.congo.pschr.10;001249470 - 001261917	Tb927.10.5350	80.94|4149|0.0|7131	dynein heavy chain, putative	gi|71747450;ref|XP_822780.1;EXACT	Trypanosoma_ORTHOMCL32	Trypanosome_ORTHOMCL18	-0.432852	16.9377	-4.67566	0.00321728	0.0486047	-1.6688
TcIL3000_0_28990	23590671	23591405	EB1-like C-terminal motif containing protein, putative	EB1-like C-terminal motif containing protein, putative	T.congo_bin_contig_1157;000003794 - 000004529 (reverse strand)	Tb927.9.2760	50.20|251|8e-49|169	hypothetical protein, conserved	gi|71744152;ref|XP_803586.1;EXACT	NA	NA	-0.31509	10.1167	-4.67492	0.00321983	0.0486047	-1.66966
TcIL3000_0_41160	27095691	27098052	No protein product	NA	NA	NA	NA	NA	NA	Trypanosoma_ORTHOMCL308	Trypanosome_ORTHOMCL853	1.83257	8.1438	4.66751	0.00324518	0.0488762	-1.67815
TcIL3000_7_5800	17771722	17772057	hypothetical protein, unlikely	hypothetical protein, unlikely	T.congo.pschr.7;002142846 - 002143182	Tb927.4.3040	32.00|100|0.052|30.8	hypothetical protein, conserved	gi|72388060;ref|XP_844454.1;EXACT	Trypanosoma_ORTHOMCL8082	Trypanosome_ORTHOMCL10090	-0.383474	6.05512	-4.66626	0.0032495	0.0488762	-1.6796
TcIL3000_10_12270	4240776	4244468	leucine-rich repeat protein (LRRP), putative	leucine-rich repeat protein (LRRP), putative	T.congo.pschr.10;003335132 - 003338825 (reverse strand)	Tb927.10.14410	51.76|454|4e-122|411	leucine-rich repeat protein (LRRP), putative	gi|71749164;ref|XP_827921.1;EXACT	Trypanosoma_ORTHOMCL6767	Trypanosome_ORTHOMCL4819	-0.338447	13.8346	-4.66523	0.00325304	0.0488762	-1.68078
TcIL3000.11.16690	9461619	9462254	hypothetical protein, conserved	hypothetical protein, conserved	T.congo.pschr.11;004715961 - 004716597 (reverse strand)	Tb927.7.6310	33.87|62|1.4|28.9	polo-like protein kinase	gi|72391920;ref|XP_846254.1;EXACT	Trypanosoma_ORTHOMCL8222	Trypanosome_ORTHOMCL10231	-0.910373	4.86077	-4.66416	0.00325672	0.0488762	-1.682
TcIL3000_0_50555	29732282	29733481	No protein product	NA	NA	NA	NA	NA	NA	Trypanosoma_ORTHOMCL19	Trypanosome_ORTHOMCL20	3.18741	3.03435	4.66367	0.00325841	0.0488762	-1.68257
TcIL3000_0_28330	23422836	23423414	hypothetical protein, conserved	hypothetical protein, conserved	T.congo_bin_contig_1135;000000460 - 000001039 (reverse strand)	Tb11.v5.0515	31.91|47|2.0|28.1	protein kinase, putative	gi|71749328;ref|XP_828003.1;EXACT	Trypanosoma_ORTHOMCL185	Trypanosome_ORTHOMCL342	-0.409691	8.39114	-4.66144	0.00326613	0.0489227	-1.68513
TcIL3000_4_4180	13126236	13127030	amino acid transporter, putative (fragment)	amino acid transporter, putative (fragment)	T.congo.pschr.4;001288412 - 001289207 (reverse strand)	Tb927.4.4730	84.47|264|6e-168|476	amino acid transporter, putative	gi|72388396;ref|XP_844622.1;EXACT	NA	NA	-0.363465	9.91635	-4.66039	0.00326976	0.0489227	-1.68633
TcIL3000_0_04870	28113571	28114557	ubiquitin carboxyl-terminal hydrolase, putative	ubiquitin carboxyl-terminal hydrolase, putative	T.congo_bin_contig_184;000006563 - 000007550 (reverse strand)	Tb927.9.5520	44.58|332|1e-81|270	ubiquitin carboxyl-terminal hydrolase, putative	gi|71744634;ref|XP_803861.1;EXACT	Trypanosoma_ORTHOMCL722	Trypanosome_ORTHOMCL3833	-0.366564	9.47426	-4.65228	0.00329802	0.0492834	-1.69565
TcIL3000_0_43120	27597655	27598824	Transferrin receptor-like, ESAG6-like	Transferrin receptor-like, ESAG6-like	T.congo_bin_contig_1754;000000414 - 000001584	Tb927.7.3260	27.89|355|7e-17|80.1	expression site-associated gene (ESAG) protein, putative	gi|72391310;ref|XP_845949.1;EXACT	Trypanosoma_ORTHOMCL26	Trypanosome_ORTHOMCL28	2.12973	4.37314	4.64433	0.003326	0.0494542	-1.70481
TcIL3000_3_1580	10894917	10900490	hypothetical protein, conserved (fragment)	hypothetical protein, conserved (fragment)	T.congo.pschr.3;000537934 - 000543508 (reverse strand)	Tb927.3.2620	40.88|1969|0.0|1253	hypothetical protein, conserved	gi|72386861;ref|XP_843855.1;EXACT	Trypanosoma_ORTHOMCL3626	Trypanosome_ORTHOMCL4348	-0.375293	14.7834	-4.64367	0.00332833	0.0494542	-1.70557
TcIL3000_0_11600	34078123	34080261	hypothetical protein, conserved	hypothetical protein, conserved	T.congo_bin_contig_437;000001394 - 000003533	Tb927.8.8130	45.29|733|3e-168|503	hypothetical protein, conserved	gi|72393671;ref|XP_847636.1;EXACT	Trypanosoma_ORTHOMCL566	Trypanosome_ORTHOMCL549	-0.375096	10.3133	-4.64331	0.0033296	0.0494542	-1.70598
TcIL3000_10_11410	4008667	4009545	DNA-directed RNA polymerase I subunit RPB5z, putative	DNA-directed RNA polymerase I subunit RPB5z, putative	T.congo.pschr.10;003103023 - 003103902 (reverse strand)	Tb927.10.13310	39.25|321|7e-64|205	DNA-directed RNA polymerase I subunit, putative	gi|71748954;ref|XP_827816.1;EXACT	Trypanosoma_ORTHOMCL4884	Trypanosome_ORTHOMCL3668	0.406209	10.6901	4.64329	0.00332968	0.0494542	-1.706
TcIL3000_0_29920	23825864	23831286	paraflagellar rod protein (fragment)	paraflagellar rod protein (fragment)	T.congo_bin_contig_1185;000000000 - 000005423 (reverse strand)	Tb927.3.5310	45.19|1257|0.0|1055	paraflagellar rod protein	gi|72387393;ref|XP_844121.1;EXACT	Trypanosoma_ORTHOMCL1373	Trypanosome_ORTHOMCL1181	-0.273243	15.0022	-4.64307	0.00333048	0.0494542	-1.70626
TcIL3000_0_29240	23649500	23650735	Transferrin receptor-like, ESAG6-like	Transferrin receptor-like, ESAG6-like	T.congo_bin_contig_1165;000002109 - 000003345 (reverse strand)	Tb927.7.3260	28.29|304|2e-19|87.4	expression site-associated gene (ESAG) protein, putative	gi|72391310;ref|XP_845949.1;EXACT	Trypanosoma_ORTHOMCL26	Trypanosome_ORTHOMCL28	1.91801	2.95143	4.64194	0.00333446	0.0494542	-1.70756
TcIL3000_0_29450	23699368	23701755	hypothetical protein, conserved (fragment)	hypothetical protein, conserved (fragment)	T.congo_bin_contig_1172;000000865 - 000003253	Tb927.5.1890	49.79|703|0.0|619	hypothetical protein, conserved	gi|72389136;ref|XP_844863.1;EXACT	Trypanosoma_ORTHOMCL3332	Trypanosome_ORTHOMCL3857	-0.295192	11.6668	-4.63399	0.00336278	0.049812	-1.71672
TcIL3000_2_970	10092433	10094661	dolichyl-P-Man:Man7GlcNAc2-PP-dolichylalpha6-ma nn osyltransferase,putative	dolichyl-P-Man:Man7GlcNAc2-PP-dolichylalpha6-ma nn osyltransferase,putative	T.congo.pschr.2;000530920 - 000533149 (reverse strand)	Tb927.2.4720	50.13|760|0.0|697	dolichyl-P-Man:GDP-Man7GlcNAc2-PP-dolichyl alpha-1,6-mannosyltransferase, putative	gi|84043732;ref|XP_951656.1;EXACT	Trypanosoma_ORTHOMCL3709	Trypanosome_ORTHOMCL6954	-0.365167	12.3456	-4.6292	0.00338	0.0499795	-1.72225
TcIL3000.11.9550	7341038	7341511	hypothetical protein (fragment)	hypothetical protein (fragment)	T.congo.pschr.11;002595380 - 002595854	Tb927.11.9190	65.82|158|6e-61|204	protein kinase, putative	gi|71756139;ref|XP_828984.1;EXACT	NA	NA	-0.386128	7.58151	-4.6285	0.00338251	0.0499795	-1.72306
TcIL3000.11.7550	6802184	6802570	hypothetical protein, unlikely	hypothetical protein, unlikely	T.congo.pschr.11;002056526 - 002056913 (reverse strand)	Tb927.9.16260	33.78|74|2.1|26.9	expression site-associated gene 3 (ESAG3, pseudogene), putative	gi|71744888;ref|XP_827074.1;BEST	NA	NA	-0.456732	6.86913	-4.62705	0.00338774	0.0499944	-1.72473
TcIL3000_0_60320	32368810	32370040	variant surface glycoprotein	variant surface glycoprotein	T.congo_bin_contig_2429;000002251 - 000003482 (reverse strand)	Tb927.6.540	22.22|216|4e-05|44.3	gene related to expression site-associated gene 2 (GRESAG2), putative	gi|72389765;ref|XP_845177.1;EXACT	Trypanosoma_ORTHOMCL19	Trypanosome_ORTHOMCL20	1.22189	10.4467	4.62332	0.00340121	0.0500485	-1.72903
TcIL3000.11.9090	7232120	7233781	hypothetical protein, conserved	hypothetical protein, conserved	T.congo.pschr.11;002486462 - 002488124	Tb927.11.8780	42.64|584|1e-127|388	hypothetical protein, conserved	gi|71756055;ref|XP_828942.1;EXACT	Trypanosoma_ORTHOMCL3802	Trypanosome_ORTHOMCL6971	-0.323195	11.2919	-4.62268	0.00340354	0.0500485	-1.72977
TcIL3000_0_43590	27711295	27712215	Protein of unknown function (DUF1663), putative	Protein of unknown function (DUF1663), putative	T.congo_bin_contig_1776;000000306 - 000001227 (reverse strand)	Tb927.7.2330	37.78|315|5e-46|167	hypothetical protein, conserved	gi|72391124;ref|XP_845856.1;EXACT	Trypanosoma_ORTHOMCL2964	Trypanosome_ORTHOMCL6856	-0.359082	8.80496	-4.622	0.003406	0.0500485	-1.73056
TcIL3000_0_57940	31718487	31718916	hypothetical protein, conserved (fragment)	hypothetical protein, conserved (fragment)	T.congo_bin_contig_2342;000004992 - 000005422	Tb927.6.5170	36.11|72|3e-06|44.3	retrotransposon hot spot protein (RHS, pseudogene), putative	gi|84043412;ref|XP_951496.1;BEST	Trypanosoma_ORTHOMCL60	Trypanosome_ORTHOMCL75	0.881495	4.97316	4.62138	0.00340828	0.0500485	-1.73128
TcIL3000_0_48945	29242661	29243748	No protein product	NA	NA	NA	NA	NA	NA	Trypanosoma_ORTHOMCL6	Trypanosome_ORTHOMCL5	1.61993	5.8753	4.6202	0.00341254	0.0500492	-1.73264
TcIL3000.11.730	4924323	4925765	hypothetical protein, conserved (fragment)	hypothetical protein, conserved (fragment)	T.congo.pschr.11;000178665 - 000180108	Tb927.11.780	50.10|485|8e-136|408	hypothetical protein, conserved	gi|71754513;ref|XP_828171.1;EXACT	Trypanosoma_ORTHOMCL6230	Trypanosome_ORTHOMCL7528	-0.346964	10.5831	-4.61235	0.00344126	0.0503731	-1.74171
TcIL3000_10_13080	4477933	4483008	hypothetical protein, conserved	hypothetical protein, conserved	T.congo.pschr.10;003572289 - 003577365	Tb927.10.15290	49.40|1680|0.0|1539	hypothetical protein, conserved	gi|71749326;ref|XP_828002.1;EXACT	Trypanosoma_ORTHOMCL902	Trypanosome_ORTHOMCL771	-0.269164	15.3179	-4.61135	0.00344492	0.0503731	-1.74287
TcIL3000_5_1320	13447695	13450022	vacuolar proton translocating ATPase subunit A, putative	vacuolar proton translocating ATPase subunit A, putative	T.congo.pschr.5;000293830 - 000296158	Tb927.5.1300	84.67|783|0.0|1375	vacuolar proton translocating ATPase subunit A, putative	gi|72389018;ref|XP_844804.1;EXACT	Trypanosoma_ORTHOMCL792	Trypanosome_ORTHOMCL1319	-0.435513	12.8074	-4.6098	0.00345063	0.0503731	-1.74466
TcIL3000_0_23345	37291107	37292150	No protein product	NA	NA	NA	NA	NA	NA	Trypanosoma_ORTHOMCL6	Trypanosome_ORTHOMCL5	1.04982	9.1669	4.60954	0.00345161	0.0503731	-1.74497
TcIL3000_0_21360	36776604	36781847	hypothetical protein, conserved	hypothetical protein, conserved	T.congo_bin_contig_859;000001584 - 000006828	Tb927.4.4400	36.14|1793|0.0|835	hypothetical protein, conserved	gi|72388332;ref|XP_844590.1;EXACT	Trypanosoma_ORTHOMCL249	Trypanosome_ORTHOMCL518	-0.28532	13.7833	-4.60385	0.00347265	0.050618	-1.75155
TcIL3000_0_10130	33673884	33674519	expression site-associated gene (ESAG) protein, putative	expression site-associated gene (ESAG) protein, putative	T.congo_bin_contig_385;000008419 - 000009055	Tb927.10.5680	30.91|165|2e-13|67.4	procyclin-associated gene 1 (PAG1) protein, putative	gi|261332609;emb|CBH15604.1;EXACT	Trypanosoma_ORTHOMCL26	Trypanosome_ORTHOMCL28	1.25123	5.48224	4.60062	0.00348466	0.0507307	-1.75529
TcIL3000_5_210	13179997	13180437	hypothetical protein, unlikely	hypothetical protein, unlikely	T.congo.pschr.5;000026132 - 000026573 (reverse strand)	Tb927.8.3180	29.09|55|0.96|28.5	hypothetical protein, conserved	gi|72392697;ref|XP_847149.1;EXACT	NA	NA	-0.431299	5.9924	-4.59793	0.00349467	0.0507863	-1.7584
TcIL3000_7_4030	16982412	16983476	hypothetical protein, conserved	hypothetical protein, conserved	T.congo.pschr.7;001353536 - 001354601 (reverse strand)	Tb11.v5.0168	44.48|290|7e-73|232	hypothetical protein, conserved	gi|72391630;ref|XP_846109.1;EXACT	Trypanosoma_ORTHOMCL1963	Trypanosome_ORTHOMCL1674	0.426359	10.9605	4.59544	0.003504	0.0507863	-1.76129
TcIL3000_0_37360	26024233	26024646	hypothetical protein, unlikely	hypothetical protein, unlikely	T.congo_bin_contig_1526;000014247 - 000014661 (reverse strand)	Tb927.11.16260	28.00|100|1.2|28.1	hypothetical protein, conserved	gi|74026234;ref|XP_829683.1;EXACT	NA	NA	0.496594	9.21929	4.59543	0.00350404	0.0507863	-1.7613
TcIL3000_0_07010	32796567	32805023	hypothetical protein, conserved	hypothetical protein, conserved	T.congo_bin_contig_269;000001688 - 000010145	Tb927.11.10660	36.15|2918|0.0|1509	hypothetical protein, conserved	gi|261335082;emb|CBH18076.1;BEST	Trypanosoma_ORTHOMCL195	Trypanosome_ORTHOMCL175	-0.437975	15.2841	-4.59501	0.00350561	0.0507863	-1.76178
TcIL3000_0_29800	23792721	23793260	hypothetical protein, conserved	hypothetical protein, conserved	T.congo_bin_contig_1180;000001127 - 000001667	Tb11.v5.0132	62.50|24|0.027|33.5	variant surface protein (VSG), putative	gi|523581466;gb|AGQ49922.1;BEST	Trypanosoma_ORTHOMCL8130	Trypanosome_ORTHOMCL10140	-0.354667	7.32758	-4.59257	0.00351479	0.0508572	-1.76462
TcIL3000_2_1270	10170207	10171409	chaperone protein DNAj, putative	chaperone protein DNAj, putative	T.congo.pschr.2;000608694 - 000609897	Tb927.2.5160	79.50|400|0.0|636	chaperone protein DNAj, putative	gi|84043798;ref|XP_951689.1;BEST	Trypanosoma_ORTHOMCL6146	Trypanosome_ORTHOMCL5032	0.677469	13.9354	4.58908	0.00352795	0.0509855	-1.76867
TcIL3000_0_31380	24260593	24261525	hypothetical protein, conserved	hypothetical protein, conserved	T.congo_bin_contig_1252;000021991 - 000022924	Tb11.v5.1020	28.71|101|2e-05|44.7	retrotransposon hot spot (RHS) protein, putative	gi|84043412;ref|XP_951496.1;BEST	Trypanosoma_ORTHOMCL94	Trypanosome_ORTHOMCL113	1.20335	4.48176	4.5833	0.00354986	0.051145	-1.77537
TcIL3000_6_4040	15512241	15514045	glutamyl-tRNA synthetase, putative	glutamyl-tRNA synthetase, putative	T.congo.pschr.6;001105645 - 001107450	Tb927.6.4590	79.20|601|0.0|961	glutamyl-tRNA synthetase, putative	gi|72390563;ref|XP_845576.1;EXACT	Trypanosoma_ORTHOMCL1766	Trypanosome_ORTHOMCL1119	0.393927	12.9874	4.58192	0.0035551	0.051145	-1.77697
TcIL3000_8_7940	20092907	20094457	hypothetical protein, conserved	hypothetical protein, conserved	T.congo.pschr.8;002199255 - 002200806	Tb927.8.7550	26.82|440|5e-19|89.0	hypothetical protein	gi|72393567;ref|XP_847584.1;EXACT	Trypanosoma_ORTHOMCL7467	Trypanosome_ORTHOMCL9515	-0.418693	9.8802	-4.58175	0.00355575	0.051145	-1.77717
TcIL3000_0_11850	34159793	34160317	hypothetical protein, conserved	hypothetical protein, conserved	T.congo_bin_contig_447;000025868 - 000026393 (reverse strand)	Tb927.9.580	27.08|48|3.3|26.9	variant surface glycoprotein (VSG), putative	gi|71743858;ref|XP_803379.1;EXACT	Trypanosoma_ORTHOMCL6971	Trypanosome_ORTHOMCL9110	-0.503684	6.63882	-4.58163	0.00355623	0.051145	-1.77732
TcIL3000_0_32420	24615444	24617414	SLACS retrotransposable element (part), putative	SLACS retrotransposable element (part), putative	T.congo_bin_contig_1302;000000011 - 000001982 (reverse strand)	Tb927.9.16260	25.00|136|0.004|39.7	expression site-associated gene 3 (ESAG3, pseudogene), putative	gi|71744888;ref|XP_827074.1;BEST	Trypanosoma_ORTHOMCL29	Trypanosome_ORTHOMCL27	0.991586	6.14622	4.57932	0.00356502	0.0512095	-1.77999
TcIL3000_0_38830	26506866	26507357	PA domain containing protein, putative	PA domain containing protein, putative	T.congo_bin_contig_1590;000004654 - 000005146	Tb927.11.7050	56.52|161|5e-58|181	hypothetical protein, conserved	gi|71755725;ref|XP_828777.1;EXACT	Trypanosoma_ORTHOMCL1495	Trypanosome_ORTHOMCL6323	-0.410515	5.99058	-4.57144	0.0035953	0.0515819	-1.78915
TcIL3000_10_450	1026744	1029233	hypothetical protein, conserved	hypothetical protein, conserved	T.congo.pschr.10;000121100 - 000123590	Tb927.10.590	55.73|707|0.0|719	hypothetical protein, conserved	gi|71746524;ref|XP_822317.1;EXACT	Trypanosoma_ORTHOMCL5188	Trypanosome_ORTHOMCL3357	-0.259281	13.2156	-4.56972	0.00360192	0.0515868	-1.79115
TcIL3000_0_19120	36157963	36158460	hypothetical protein, conserved	hypothetical protein, conserved	T.congo_bin_contig_759;000000343 - 000000841	Tb927.5.610	30.11|93|0.064|32.3	acidic phosphatase, putative	gi|72388880;ref|XP_844735.1;EXACT	Trypanosoma_ORTHOMCL98	Trypanosome_ORTHOMCL120	1.45264	6.06545	4.56834	0.00360729	0.0515868	-1.79276
TcIL3000_8_3300	18770334	18778118	dynein heavy chain, putative (fragment)	dynein heavy chain, putative (fragment)	T.congo.pschr.8;000876682 - 000884467	Tb927.8.3250	92.87|2593|0.0|5041	dynein heavy chain, putative	gi|72392711;ref|XP_847156.1;EXACT	Trypanosoma_ORTHOMCL32	Trypanosome_ORTHOMCL18	-0.392849	15.2491	-4.56798	0.00360869	0.0515868	-1.79318
TcIL3000_8_560	18061840	18062583	hypothetical protein, conserved	hypothetical protein, conserved	T.congo.pschr.8;000168188 - 000168932 (reverse strand)	Tb927.8.1000	34.97|163|2e-11|61.2	hypothetical protein, conserved	gi|72392273;ref|XP_846937.1;EXACT	Trypanosoma_ORTHOMCL8043	Trypanosome_ORTHOMCL10050	-0.432365	7.81567	-4.56648	0.00361447	0.0516074	-1.79491
TcIL3000_0_58360	31842790	31844001	Transferrin receptor-like, ESAG6-like	Transferrin receptor-like, ESAG6-like	T.congo_bin_contig_2358;000034310 - 000035522 (reverse strand)	Tb927.10.5680	29.69|293|3e-22|96.3	procyclin-associated gene 1 (PAG1) protein, putative	gi|261332609;emb|CBH15604.1;EXACT	Trypanosoma_ORTHOMCL26	Trypanosome_ORTHOMCL28	1.4596	7.63498	4.56357	0.00362581	0.0516755	-1.79831
TcIL3000_0_33950	25034352	25034861	hypothetical protein, conserved	hypothetical protein, conserved	T.congo_bin_contig_1364;000002752 - 000003262 (reverse strand)	Tb927.11.18060	41.18|34|0.39|30.0	variant surface glycoprotein (VSG), frameshifted	gi|469608080;gb|AGH61156.1;BEST	Trypanosoma_ORTHOMCL306	Trypanosome_ORTHOMCL851	0.912477	5.83481	4.56302	0.00362796	0.0516755	-1.79895
TcIL3000.11.2240	5441979	5453084	dynein heavy chain, putative	dynein heavy chain, putative	T.congo.pschr.11;000696321 - 000707427 (reverse strand)	Tb927.11.2430	82.34|3680|0.0|6305	Cytoplasmic dynein 2 heavy chain (DYNC2H1), putative	gi|71754823;ref|XP_828326.1;EXACT	Trypanosoma_ORTHOMCL32	Trypanosome_ORTHOMCL18	-0.38054	16.3329	-4.56157	0.00363359	0.0516937	-1.80063
TcIL3000_0_27640	23235332	23236408	Trypanosomal VSG domain containing protein, putative	Trypanosomal VSG domain containing protein, putative	T.congo_bin_contig_1113;000010576 - 000011653 (reverse strand)	Tb927.4.3280	24.84|322|3e-09|57.0	expression site-associated gene (ESAG) protein, putative	gi|72388108;ref|XP_844478.1;EXACT	Trypanosoma_ORTHOMCL10	Trypanosome_ORTHOMCL11	2.13791	3.83076	4.55379	0.00366414	0.0520331	-1.8097
TcIL3000_0_40790	27000168	27000815	expression site-associated gene (ESAG) protein, putative	expression site-associated gene (ESAG) protein, putative	T.congo_bin_contig_1678;000007976 - 000008624	Tb927.7.3250	23.67|169|0.003|37.0	expression site-associated gene (ESAG) protein, putative	gi|72391308;ref|XP_845948.1;EXACT	Trypanosoma_ORTHOMCL26	Trypanosome_ORTHOMCL28	1.40345	9.46165	4.55164	0.0036726	0.0520331	-1.8122
TcIL3000.11.1040	5039249	5050216	calpain, putative (fragment)	calpain, putative (fragment)	T.congo.pschr.11;000293591 - 000304559	Tb927.11.1130	65.83|3661|0.0|4905	calpain-like cysteine peptidase, putative	gi|71754579;ref|XP_828204.1;BEST	Trypanosoma_ORTHOMCL85	Trypanosome_ORTHOMCL69	-0.605926	15.3211	-4.55152	0.0036731	0.0520331	-1.81234
TcIL3000_0_38240	26293948	26295087	variant surface glycoprotein	variant surface glycoprotein	T.congo_bin_contig_1565;000011564 - 000012704	Tb927.3.2540	24.70|247|3e-08|53.9	variant surface glycoprotein (VSG)-related, putative	gi|72386845;ref|XP_843847.1;EXACT	Trypanosoma_ORTHOMCL19	Trypanosome_ORTHOMCL20	2.47831	8.70808	4.55104	0.00367499	0.0520331	-1.8129
TcIL3000_7_2870	16619760	16621346	TPR-repeat-containing chaperone protein DNAJ, putative	TPR-repeat-containing chaperone protein DNAJ, putative	T.congo.pschr.7;000990884 - 000992471 (reverse strand)	Tb927.7.3630	73.85|524|0.0|798	TPR-repeat-containing chaperone protein DNAJ, putative	gi|72391384;ref|XP_845986.1;EXACT	Trypanosoma_ORTHOMCL2890	Trypanosome_ORTHOMCL3877	-0.449305	14.3216	-4.54905	0.00368285	0.0520813	-1.81522
TcIL3000_0_57460	31597045	31597473	hypothetical protein, unlikely	hypothetical protein, unlikely	T.congo_bin_contig_2320;000010508 - 000010937	Tb927.1.220	26.32|114|3e-04|38.5	retrotransposon hot spot protein 1 (RHS1), putative	gi|72385449;ref|XP_846392.1;EXACT	Trypanosoma_ORTHOMCL701	Trypanosome_ORTHOMCL6038	1.10731	2.27696	4.54797	0.00368717	0.0520813	-1.81648
TcIL3000.11.9520	7334145	7335467	ATPase-like protein, putative	ATPase-like protein, putative	T.congo.pschr.11;002588487 - 002589810	Tb927.11.9160	64.16|452|0.0|578	ATPase-like protein, putative	gi|71756133;ref|XP_828981.1;EXACT	Trypanosoma_ORTHOMCL6198	Trypanosome_ORTHOMCL5002	0.285695	10.906	4.54641	0.00369336	0.0521067	-1.8183
TcIL3000_0_44570	28032729	28034669	hypothetical protein, conserved	hypothetical protein, conserved	T.congo_bin_contig_1826;000000029 - 000001970	Tb927.2.5900	55.47|649|0.0|663	hypothetical protein, conserved	gi|84043886;ref|XP_951733.1;BEST	Trypanosoma_ORTHOMCL1415	Trypanosome_ORTHOMCL1006	-0.283776	10.8111	-4.54457	0.00370068	0.052148	-1.82045
TcIL3000_10_7680	2980175	2985127	hypothetical protein, conserved	hypothetical protein, conserved	T.congo.pschr.10;002074531 - 002079484	Tb927.10.8910	45.25|1664|0.0|1366	nucleoporin, putative	gi|71748120;ref|XP_823115.1;EXACT	Trypanosoma_ORTHOMCL4485	Trypanosome_ORTHOMCL7056	-0.325623	14.839	-4.54306	0.0037067	0.0521709	-1.82221
TcIL3000_8_4850	19309792	19310556	hypothetical protein	hypothetical protein	T.congo.pschr.8;001416140 - 001416905	Tb927.10.15480	35.14|37|1.4|29.3	transporter, putative	gi|71749360;ref|XP_828019.1;EXACT	NA	NA	-0.67453	10.7144	-4.53178	0.00375208	0.0526485	-1.83539
TcIL3000_0_04410	27052553	27054093	hypothetical protein, conserved (fragment)	hypothetical protein, conserved (fragment)	T.congo_bin_contig_169;000000000 - 000001541 (reverse strand)	Tb927.7.1150	26.02|465|8e-28|117	hypothetical protein, conserved	gi|72390890;ref|XP_845739.1;EXACT	Trypanosoma_ORTHOMCL3018	Trypanosome_ORTHOMCL6867	-0.390962	10.7967	-4.53172	0.00375231	0.0526485	-1.83546
TcIL3000_0_51560	30033926	30034553	Trypanosomal VSG domain containing protein, putative (fragment)	Trypanosomal VSG domain containing protein, putative (fragment)	T.congo_bin_contig_2089;000000000 - 000000628 (reverse strand)	Tb11.v5.0213	30.56|72|0.065|32.7	variant surface protein (VSG), putative	gi|188592993;emb|CAQ55501.1;BEST	Trypanosoma_ORTHOMCL6	Trypanosome_ORTHOMCL5	1.02295	4.63721	4.52874	0.0037644	0.0526485	-1.83894
TcIL3000_4_110	11850540	11857781	phosphatidylinositol 3-kinase (tor2)	phosphatidylinositol 3-kinase (tor2)	T.congo.pschr.4;000012716 - 000019958 (reverse strand)	Tb927.4.420	76.26|2414|0.0|3811	phosphatidylinositol 3-kinase (tor2)	gi|72387536;ref|XP_844192.1;EXACT	Trypanosoma_ORTHOMCL5168	Trypanosome_ORTHOMCL3461	-0.419218	15.578	-4.52786	0.00376796	0.0526485	-1.83996
TcIL3000_0_50020	29577756	29578883	Transferrin receptor-like, ESAG6-like	Transferrin receptor-like, ESAG6-like	T.congo_bin_contig_2022;000009678 - 000010806	Tb927.10.10220	25.00|284|1e-13|71.2	procyclin-associated gene 2 (PAG2) protein	gi|71748376;ref|XP_823243.1;BEST	Trypanosoma_ORTHOMCL26	Trypanosome_ORTHOMCL28	1.61005	7.69531	4.52771	0.00376856	0.0526485	-1.84014
TcIL3000_7_800	15890047	15890481	hypothetical protein, unlikely	hypothetical protein, unlikely	T.congo.pschr.7;000261171 - 000261606 (reverse strand)	Tb927.9.16260	26.09|69|1.2|28.1	expression site-associated gene 3 (ESAG3, pseudogene), putative	gi|71744888;ref|XP_827074.1;BEST	NA	NA	-0.302152	8.10777	-4.52738	0.00376991	0.0526485	-1.84052
TcIL3000_0_51640	30053955	30055262	variant surface glycoprotein	variant surface glycoprotein	T.congo_bin_contig_2090;000005110 - 000006418	Tb927.9.17770	24.26|404|1e-09|58.5	variant surface glycoprotein (VSG, pseudogene), putative	gi|469605472;gb|AGH59852.1;BEST	Trypanosoma_ORTHOMCL10	Trypanosome_ORTHOMCL11	1.27633	6.17085	4.52694	0.0037717	0.0526485	-1.84104
TcIL3000_0_09240	33428372	33428863	hypothetical protein	hypothetical protein	T.congo_bin_contig_354;000015063 - 000015555	Tb927.11.3910	31.11|45|1.2|28.5	hypothetical protein, conserved	gi|71755111;ref|XP_828470.1;EXACT	NA	NA	-0.817724	3.92961	-4.52585	0.00377617	0.052649	-1.84232
TcIL3000_0_18920	36096167	36099040	vacuolar assembly protein vps41, putative	vacuolar assembly protein vps41, putative	T.congo_bin_contig_747;000000458 - 000003332 (reverse strand)	Tb927.6.2770	53.03|941|0.0|962	vacuolar assembly protein vps41, putative	gi|72390207;ref|XP_845398.1;EXACT	Trypanosoma_ORTHOMCL1198	Trypanosome_ORTHOMCL1143	-0.286582	13.0564	-4.52155	0.00379374	0.0528318	-1.84735
TcIL3000_7_3290	16760898	16761260	calpain-like cysteine peptidase, putative, cysteine peptidase, Clan CA, family C2, putative	calpain-like cysteine peptidase, putative, cysteine peptidase, Clan CA, family C2, putative	T.congo.pschr.7;001132022 - 001132385	Tb927.7.4070	82.35|119|2e-72|214	calpain-like cysteine peptidase, putative	gi|72391472;ref|XP_846030.1;EXACT	Trypanosoma_ORTHOMCL581	Trypanosome_ORTHOMCL332	-0.442269	9.60814	-4.51777	0.00380925	0.0529339	-1.85177
TcIL3000_0_21440	36798145	36799167	variant surface glycoprotein	variant surface glycoprotein	T.congo_bin_contig_860;000008598 - 000009621 (reverse strand)	Tb11.v5.0595	29.82|171|1e-08|54.7	variant surface glycoprotein (VSG), putative	gi|469607546;gb|AGH60889.1;BEST	Trypanosoma_ORTHOMCL6	Trypanosome_ORTHOMCL5	2.36249	2.0429	4.51759	0.00380999	0.0529339	-1.85198
TcIL3000_0_20580	36578605	36579348	hypothetical protein, conserved	hypothetical protein, conserved	T.congo_bin_contig_825;000006466 - 000007210 (reverse strand)	Tb927.5.1620	43.80|258|2e-53|175	hypothetical protein, conserved	gi|72389082;ref|XP_844836.1;EXACT	Trypanosoma_ORTHOMCL3339	Trypanosome_ORTHOMCL3860	-0.260189	10.4006	-4.51063	0.00383881	0.0532232	-1.86014
TcIL3000_6_790	14652647	14653915	hypothetical protein, conserved	hypothetical protein, conserved	T.congo.pschr.6;000246051 - 000247320 (reverse strand)	Tb927.6.1230	62.89|415|0.0|538	kinetoplastid-specific phospho-protein phosphatase	gi|72389901;ref|XP_845245.1;BEST	Trypanosoma_ORTHOMCL7793	Trypanosome_ORTHOMCL6184	-0.316473	11.6085	-4.51039	0.00383979	0.0532232	-1.86042
TcIL3000_0_43870	27773287	27775284	reverse transcriptase (RNA-dependent DNA polymerase), putative	reverse transcriptase (RNA-dependent DNA polymerase), putative	T.congo_bin_contig_1789;000007323 - 000009321 (reverse strand)	Tb927.9.13160	36.92|130|8e-13|67.0	hypothetical protein	gi|71745830;ref|XP_827545.1;EXACT	Trypanosoma_ORTHOMCL210	Trypanosome_ORTHOMCL357	2.06107	7.88691	4.50508	0.00386194	0.0534506	-1.86665
TcIL3000_0_10110	33671406	33672533	No protein product	NA	NA	NA	NA	NA	NA	Trypanosoma_ORTHOMCL6	Trypanosome_ORTHOMCL5	1.78752	4.66016	4.5043	0.0038652	0.0534506	-1.86756
TcIL3000_0_01370	33866343	33867377	variant surface glycoprotein	variant surface glycoprotein	T.congo_bin_contig_41;000011117 - 000012152	Tb927.9.7410	25.14|175|3e-06|47.8	expression site-associated gene 2 (ESAG2) protein, putative	gi|71744928;ref|XP_827094.1;EXACT	Trypanosoma_ORTHOMCL19	Trypanosome_ORTHOMCL20	2.49326	2.57996	4.50297	0.00387074	0.0534649	-1.86911
TcIL3000.11.1720	5316320	5317753	hypothetical protein, conserved	hypothetical protein, conserved	T.congo.pschr.11;000570662 - 000572096	Tb927.11.2030	49.76|424|5e-111|342	hypothetical protein, conserved	gi|71754745;ref|XP_828287.1;EXACT	Trypanosoma_ORTHOMCL6389	Trypanosome_ORTHOMCL7560	-0.294662	11.8172	-4.49924	0.00388641	0.0535926	-1.87349
TcIL3000_9_1920	21011073	21012767	hypothetical protein, conserved (fragment)	hypothetical protein, conserved (fragment)	T.congo.pschr.9;000648035 - 000649730	Tb927.9.5700	47.29|573|2e-153|486	hypothetical protein, conserved	gi|71744670;ref|XP_826965.1;EXACT	Trypanosoma_ORTHOMCL557	Trypanosome_ORTHOMCL5759	-0.487239	11.2098	-4.49787	0.0038922	0.0535926	-1.8751
TcIL3000.11.14580	8733838	8736093	protein kinase, putative	protein kinase, putative	T.congo.pschr.11;003988180 - 003990436	Tb927.11.14270	57.22|769|0.0|818	protein kinase, putative	gi|74025834;ref|XP_829483.1;EXACT	Trypanosoma_ORTHOMCL6457	Trypanosome_ORTHOMCL4793	-0.258891	13.1191	-4.49756	0.00389354	0.0535926	-1.87547
TcIL3000_0_51790	30092233	30094853	subtilisin-like serine peptidase (fragment)	subtilisin-like serine peptidase (fragment)	T.congo_bin_contig_2093;000000000 - 000002621 (reverse strand)	Tb927.11.3780	50.12|868|0.0|802	subtilisin-like serine peptidase	gi|71755089;ref|XP_828459.1;EXACT	Trypanosoma_ORTHOMCL849	Trypanosome_ORTHOMCL610	-0.288528	11.9257	-4.49187	0.0039176	0.0537416	-1.88215
TcIL3000_0_33720	24971153	24971620	hypothetical protein	hypothetical protein	T.congo_bin_contig_1353;000011088 - 000011556	Tb927.7.5450	39.29|28|0.73|28.9	lipin, putative	gi|72391748;ref|XP_846168.1;EXACT	NA	NA	-0.300539	7.85875	-4.49182	0.00391784	0.0537416	-1.88221
TcIL3000_10_11290	3968188	3971101	hypothetical protein, conserved	hypothetical protein, conserved	T.congo.pschr.10;003062544 - 003065458 (reverse strand)	Tb927.10.13200	56.62|936|0.0|988	hypothetical protein, conserved	gi|71748932;ref|XP_827805.1;EXACT	Trypanosoma_ORTHOMCL886	Trypanosome_ORTHOMCL780	-0.318213	12.2639	-4.49179	0.00391795	0.0537416	-1.88224
TcIL3000_0_03080	23784727	23787441	trypanosome RHS family, putative	trypanosome RHS family, putative	T.congo_bin_contig_118;000004966 - 000007681	Tb11.v5.0214	27.88|807|1e-81|282	retrotransposon hot spot (RHS) protein, putative	gi|188592997;emb|CAQ55505.1;EXACT	Trypanosoma_ORTHOMCL8194	Trypanosome_ORTHOMCL10203	0.668892	11.398	4.49032	0.00392419	0.0537451	-1.88397
TcIL3000_0_05170	29019130	29020338	No protein product	NA	NA	NA	NA	NA	NA	Trypanosoma_ORTHOMCL19	Trypanosome_ORTHOMCL20	1.04206	3.84344	4.4896	0.00392726	0.0537451	-1.88482
TcIL3000_0_06790	32718395	32718938	hypothetical protein (fragment)	hypothetical protein (fragment)	T.congo_bin_contig_258;000009817 - 000010361	Tb927.9.16260	45.16|31|0.021|34.3	expression site-associated gene 3 (ESAG3, pseudogene), putative	gi|71744888;ref|XP_827074.1;BEST	NA	NA	0.636728	11.1833	4.48592	0.00394299	0.0537584	-1.88914
TcIL3000_3_1310	10798552	10799244	RNA triphosphatase, putative	RNA triphosphatase, putative	T.congo.pschr.3;000441569 - 000442262 (reverse strand)	Tb927.3.2190	44.95|218|2e-52|172	RNA triphosphatase	gi|72386777;ref|XP_843813.1;EXACT	Trypanosoma_ORTHOMCL6115	Trypanosome_ORTHOMCL5149	0.441924	10.5	4.48458	0.00394872	0.0537584	-1.89072
TcIL3000_2_410	9832056	9832598	hypothetical protein (fragment)	hypothetical protein (fragment)	T.congo.pschr.2;000270543 - 000271086	Tb927.11.9220	32.22|90|4.4|26.9	proteasome regulatory non-ATP-ase subunit 2	gi|71756145;ref|XP_828987.1;EXACT	NA	NA	-0.870167	8.58034	-4.48449	0.00394913	0.0537584	-1.89083
TcIL3000_5_1740	13625106	13625753	hypothetical protein, conserved	hypothetical protein, conserved	T.congo.pschr.5;000471241 - 000471889	Tb927.5.1930	75.23|214|1e-122|349	hypothetical protein, conserved	gi|72389144;ref|XP_844867.1;EXACT	Trypanosoma_ORTHOMCL3330	Trypanosome_ORTHOMCL6905	-0.433682	11.8005	-4.48442	0.00394943	0.0537584	-1.89091
TcIL3000_0_41330	27138584	27139054	hypothetical protein	hypothetical protein	T.congo_bin_contig_1705;000006060 - 000006531	Tb927.8.780	36.73|49|2.6|27.3	hypothetical protein, conserved	gi|72392229;ref|XP_846915.1;EXACT	NA	NA	-0.477193	7.67018	-4.48377	0.00395219	0.0537584	-1.89167
TcIL3000_0_13030	34482233	34483420	hypothetical protein, conserved	hypothetical protein, conserved	T.congo_bin_contig_491;000000043 - 000001231	Tb927.2.5540	59.32|381|1e-133|422	hypothetical protein, conserved	gi|84043848;ref|XP_951714.1;EXACT	Trypanosoma_ORTHOMCL621	Trypanosome_ORTHOMCL530	-0.294606	9.61816	-4.48217	0.00395907	0.0537584	-1.89355
TcIL3000_0_44470	27993058	28000644	hypothetical protein, conserved	hypothetical protein, conserved	T.congo_bin_contig_1816;000008765 - 000016352 (reverse strand)	Tb927.2.2650	57.30|2604|0.0|2644	hypothetical protein, conserved	gi|84043540;ref|XP_951560.1;EXACT	Trypanosoma_ORTHOMCL349	Trypanosome_ORTHOMCL381	-0.317991	15.8566	-4.48197	0.00395995	0.0537584	-1.89379
TcIL3000_0_29900	23818673	23819893	No protein product	NA	NA	NA	NA	NA	NA	Trypanosoma_ORTHOMCL59	Trypanosome_ORTHOMCL74	1.62863	7.6854	4.47855	0.0039747	0.0537771	-1.89782
TcIL3000.11.9100	7234167	7235108	target SNARE, putative	target SNARE, putative	T.congo.pschr.11;002488509 - 002489451	Tb927.11.8790	69.01|284|2e-144|413	target SNARE, putative	gi|71756057;ref|XP_828943.1;EXACT	Trypanosoma_ORTHOMCL1474	Trypanosome_ORTHOMCL561	-0.290993	10.0762	-4.47838	0.00397543	0.0537771	-1.89802
TcIL3000_10_5560	2454228	2455586	amino acid permease, putative, amino acid transporter, putative	amino acid permease, putative, amino acid transporter, putative	T.congo.pschr.10;001548584 - 001549943	Tb927.10.6500	64.30|451|0.0|616	amino acid transporter, putative	gi|71747674;ref|XP_822892.1;EXACT	Trypanosoma_ORTHOMCL6648	Trypanosome_ORTHOMCL250	-0.296398	10.7433	-4.47782	0.00397783	0.0537771	-1.89867
TcIL3000_10_12250	4236656	4239331	hypothetical protein, conserved (fragment)	hypothetical protein, conserved (fragment)	T.congo.pschr.10;003331012 - 003333688 (reverse strand)	Tb927.10.14400	38.48|920|6e-179|550	hypothetical protein, conserved	gi|71749162;ref|XP_827920.1;EXACT	Trypanosoma_ORTHOMCL5156	Trypanosome_ORTHOMCL7148	-0.380461	12.845	-4.47744	0.00397946	0.0537771	-1.89912
TcIL3000_10_10770	3819474	3821006	pumillio RNA binding protein, putative (fragment), RNA- binding regulatory protein (pumilio family), putative (fragment)	pumillio RNA binding protein, putative (fragment), RNA- binding regulatory protein (pumilio family), putative (fragment)	T.congo.pschr.10;002913830 - 002915363 (reverse strand)	Tb927.10.12660	73.74|514|0.0|778	pumilio/PUF RNA binding protein 2	gi|71748832;ref|XP_823471.1;EXACT	Trypanosoma_ORTHOMCL4924	Trypanosome_ORTHOMCL3639	-0.42178	12.0295	-4.47516	0.00398934	0.0538205	-1.9018
TcIL3000_0_17600	35708383	35712705	hypothetical protein, conserved	hypothetical protein, conserved	T.congo_bin_contig_693;000005599 - 000009922 (reverse strand)	Tb927.3.1330	43.98|1462|0.0|1058	hypothetical protein, conserved	gi|72386605;ref|XP_843727.1;EXACT	Trypanosoma_ORTHOMCL1406	Trypanosome_ORTHOMCL1272	-0.401446	13.6932	-4.47461	0.00399175	0.0538205	-1.90246
TcIL3000_8_2490	18569626	18569979	hypothetical protein, unlikely	hypothetical protein, unlikely	T.congo.pschr.8;000675974 - 000676328 (reverse strand)	Tb927.4.710	21.43|42|0.44|28.5	hypothetical protein, conserved	gi|72387594;ref|XP_844221.1;EXACT	NA	NA	-0.302148	9.29549	-4.47115	0.0040068	0.0539621	-1.90653
TcIL3000_0_44110	27849241	27849711	hypothetical protein, conserved	hypothetical protein, conserved	T.congo_bin_contig_1802;000000049 - 000000520 (reverse strand)	Tb927.11.11430	26.39|72|3.7|26.9	cullin 1, putative	gi|74025284;ref|XP_829208.1;EXACT	Trypanosoma_ORTHOMCL10	Trypanosome_ORTHOMCL11	1.61748	2.19872	4.4674	0.00402318	0.0540947	-1.91095
TcIL3000_0_21370	36782040	36782558	hypothetical protein, conserved	hypothetical protein, conserved	T.congo_bin_contig_859;000007020 - 000007539	Tb927.10.6170	53.33|30|0.62|29.6	hypothetical protein, conserved	gi|71747608;ref|XP_822859.1;EXACT	Trypanosoma_ORTHOMCL8121	Trypanosome_ORTHOMCL10130	-0.393028	6.63052	-4.46681	0.00402576	0.0540947	-1.91164
TcIL3000_0_14450	34853599	34855892	protein kinase , putative (fragment)	protein kinase , putative (fragment)	T.congo_bin_contig_549;000000000 - 000002294 (reverse strand)	Tb927.5.3150	43.87|734|0.0|588	protein kinase , putative	gi|72389384;ref|XP_844987.1;EXACT	Trypanosoma_ORTHOMCL787	Trypanosome_ORTHOMCL821	-0.576045	12.0433	-4.46381	0.00403894	0.0542105	-1.91519
TcIL3000_0_38920	26525243	26527066	PPR repeat, putative	PPR repeat, putative	T.congo_bin_contig_1594;000007069 - 000008893 (reverse strand)	Tb927.10.2030	76.23|589|0.0|936	hypothetical protein, conserved	gi|71746806;ref|XP_822458.1;EXACT	Trypanosoma_ORTHOMCL4752	Trypanosome_ORTHOMCL3394	-0.358652	10.9455	-4.45788	0.00406508	0.0544996	-1.92217
TcIL3000_7_4430	17108586	17110553	hypothetical protein, conserved	hypothetical protein, conserved	T.congo.pschr.7;001479710 - 001481678	Tb927.7.5300	72.00|175|1e-75|258	hypothetical protein, conserved	gi|72391718;ref|XP_846153.1;EXACT	Trypanosoma_ORTHOMCL2813	Trypanosome_ORTHOMCL4225	-0.277417	12.6291	-4.45395	0.00408257	0.0545942	-1.92682
TcIL3000_0_12400	34316659	34324122	SPRY domain/HECT-domain (ubiquitin-transferase), putative	SPRY domain/HECT-domain (ubiquitin-transferase), putative	T.congo_bin_contig_470;000000041 - 000007505	Tb927.11.16260	50.46|2497|0.0|2385	hypothetical protein, conserved	gi|74026234;ref|XP_829683.1;EXACT	Trypanosoma_ORTHOMCL1567	Trypanosome_ORTHOMCL1044	-0.277139	14.9842	-4.45297	0.00408693	0.0545942	-1.92798
TcIL3000_8_3500	18875669	18875989	hypothetical protein, unlikely	hypothetical protein, unlikely	T.congo.pschr.8;000982017 - 000982338	Tb927.9.16260	31.11|45|0.22|29.3	expression site-associated gene 3 (ESAG3, pseudogene), putative	gi|71744888;ref|XP_827074.1;BEST	NA	NA	-0.324356	7.37763	-4.45227	0.00409004	0.0545942	-1.9288
TcIL3000_0_55450	31048026	31048379	hypothetical protein, unlikely	hypothetical protein, unlikely	T.congo_bin_contig_2235;000009075 - 000009429 (reverse strand)	Tb927.9.16260	27.59|87|4.9|25.8	expression site-associated gene 3 (ESAG3, pseudogene), putative	gi|71744888;ref|XP_827074.1;BEST	NA	NA	-0.607046	4.93158	-4.45216	0.00409054	0.0545942	-1.92893
TcIL3000_3_2790	11556444	11562041	Right handed beta helix region/Periplasmic copper-binding protein (NosD), putative (fragment)	Right handed beta helix region/Periplasmic copper-binding protein (NosD), putative (fragment)	T.congo.pschr.3;001199461 - 001205059 (reverse strand)	Tb927.3.4610	48.02|1866|0.0|1752	hypothetical protein, conserved	gi|72387257;ref|XP_844053.1;EXACT	Trypanosoma_ORTHOMCL6045	Trypanosome_ORTHOMCL7507	-0.448271	13.9567	-4.44951	0.00410238	0.0546908	-1.93206
TcIL3000_0_50030	29579038	29580204	Transferrin receptor-like, ESAG6-like	Transferrin receptor-like, ESAG6-like	T.congo_bin_contig_2022;000010960 - 000012127	Tb927.7.3260	27.19|320|1e-21|93.6	expression site-associated gene (ESAG) protein, putative	gi|72391310;ref|XP_845949.1;EXACT	Trypanosoma_ORTHOMCL26	Trypanosome_ORTHOMCL28	0.866001	7.8334	4.44741	0.00411178	0.0547546	-1.93454
TcIL3000.11.9710	7376700	7377170	hypothetical protein	hypothetical protein	T.congo.pschr.11;002631042 - 002631513	Tb927.11.830	39.29|28|0.65|29.3	hypothetical protein, conserved	gi|71754523;ref|XP_828176.1;EXACT	NA	NA	-0.314859	8.34858	-4.43901	0.00414967	0.0551214	-1.94448
TcIL3000_7_1990	16331126	16331611	hypothetical protein	hypothetical protein	T.congo.pschr.7;000702250 - 000702736 (reverse strand)	Tb927.8.6700	26.03|73|0.86|28.9	hypothetical protein, conserved	gi|72393399;ref|XP_847500.1;EXACT	NA	NA	-0.423751	8.07024	-4.43841	0.0041524	0.0551214	-1.94519
TcIL3000_0_22480	37063671	37064147	hypothetical protein	hypothetical protein	T.congo_bin_contig_896;000003327 - 000003804	Tb927.10.2930	36.73|98|2e-06|45.4	hypothetical protein, conserved	gi|71746982;ref|XP_822546.1;EXACT	Trypanosoma_ORTHOMCL7860	Trypanosome_ORTHOMCL9801	-0.357947	9.63758	-4.43821	0.00415327	0.0551214	-1.94541
TcIL3000_0_46220	28481600	28482265	hypothetical protein, conserved	hypothetical protein, conserved	T.congo_bin_contig_1882;000002576 - 000003242	Tb927.8.7800	30.11|93|1.2|29.3	hypothetical protein, conserved	gi|72393613;ref|XP_847607.1;EXACT	Trypanosoma_ORTHOMCL8052	Trypanosome_ORTHOMCL10059	1.15822	5.29738	4.43677	0.00415983	0.0551468	-1.94712
TcIL3000_0_55090	30963201	30963851	ubiquitin-conjugating enzyme E2, putative	ubiquitin-conjugating enzyme E2, putative	T.congo_bin_contig_2220;000003289 - 000003940 (reverse strand)	Tb927.7.2540	69.43|157|3e-63|198	ubiquitin-conjugating enzyme E2, putative	gi|72391166;ref|XP_845877.1;EXACT	Trypanosoma_ORTHOMCL1152	Trypanosome_ORTHOMCL1340	-0.498603	9.63811	-4.43347	0.00417487	0.0552643	-1.95103
TcIL3000_3_3380	11774161	11774958	hypothetical protein, conserved	hypothetical protein, conserved	T.congo.pschr.3;001417178 - 001417976	Tb927.3.5430	60.61|264|2e-108|317	hypothetical protein, conserved	gi|72387417;ref|XP_844133.1;EXACT	Trypanosoma_ORTHOMCL6019	Trypanosome_ORTHOMCL4970	-0.369883	10.7397	-4.43278	0.00417801	0.0552643	-1.95185
TcIL3000.11.4240	5984795	5986381	hypothetical protein, conserved	hypothetical protein, conserved	T.congo.pschr.11;001239137 - 001240724 (reverse strand)	Tb927.11.4190	64.12|524|0.0|680	hypothetical protein, conserved	gi|261334366;emb|CBH17360.1;BEST	Trypanosoma_ORTHOMCL6316	Trypanosome_ORTHOMCL5592	0.283756	12.8761	4.4311	0.00418569	0.0553042	-1.95383
TcIL3000_0_07200	32852251	32852937	hypothetical protein (fragment)	hypothetical protein (fragment)	T.congo_bin_contig_279;000000000 - 000000687 (reverse strand)	Tb927.7.6050	47.44|215|6e-54|187	receptor-type adenylate cyclase GRESAG 4, putative	gi|72391868;ref|XP_846228.1;EXACT	NA	NA	-0.44679	8.2375	-4.42719	0.00420365	0.0554798	-1.95847
TcIL3000_10_6460	2657241	2658125	fibrillarin, putative	fibrillarin, putative	T.congo.pschr.10;001751597 - 001752482 (reverse strand)	Tb927.10.7500	95.45|242|9e-171|478	fibrillarin	gi|71747858;ref|XP_822984.1;EXACT	Trypanosoma_ORTHOMCL4552	Trypanosome_ORTHOMCL1899	0.535518	11.3828	4.42483	0.00421451	0.0555613	-1.96127
TcIL3000_0_42200	27355394	27356677	invariant surface glycoprotein, putative	invariant surface glycoprotein, putative	T.congo_bin_contig_1730;000013261 - 000014545	Tb927.2.3320	25.00|428|8e-23|99.0	65 kDa invariant surface glycoprotein	gi|84043594;ref|XP_951587.1;EXACT	Trypanosoma_ORTHOMCL98	Trypanosome_ORTHOMCL120	-0.630002	12.1607	-4.42155	0.00422967	0.0556993	-1.96516
TcIL3000.11.9040	7220743	7222485	major surface protease gp63, putative, Leishmanolysin-like peptidase, putative	major surface protease gp63, putative, Leishmanolysin-like peptidase, putative	T.congo.pschr.11;002475085 - 002476828	Tb927.11.8720	58.72|470|0.0|583	major surface protease gp63, putative	gi|71756043;ref|XP_828936.1;EXACT	Trypanosoma_ORTHOMCL3805	Trypanosome_ORTHOMCL6972	-0.380713	12.1248	-4.41936	0.0042398	0.0557295	-1.96774
TcIL3000_1_40	70569	72557	C2H2-type zinc finger containing protein, putative	C2H2-type zinc finger containing protein, putative	T.congo.pschr.1;000007532 - 000009521 (reverse strand)	Tb927.9.16260	36.07|61|9e-05|45.1	expression site-associated gene 3 (ESAG3, pseudogene), putative	gi|71744888;ref|XP_827074.1;BEST	Trypanosoma_ORTHOMCL538	Trypanosome_ORTHOMCL5743	1.8107	12.3572	4.41706	0.00425052	0.0557295	-1.97048
TcIL3000_0_28040	23343288	23344817	protein tyrosine kinase, putative	protein tyrosine kinase, putative	T.congo_bin_contig_1128;000000000 - 000001530 (reverse strand)	Tb927.11.9290	60.83|508|0.0|619	hypothetical protein, conserved	gi|71756157;ref|XP_828993.1;EXACT	Trypanosoma_ORTHOMCL3786	Trypanosome_ORTHOMCL2806	-0.413014	10.7156	-4.41683	0.0042516	0.0557295	-1.97076
TcIL3000_5_2200	13785161	13785592	hypothetical protein, unlikely	hypothetical protein, unlikely	T.congo.pschr.5;000631296 - 000631728	Tb927.5.2370	61.54|26|3e-04|38.5	hydrolase, alpha/beta fold family, putative	gi|72389232;ref|XP_844911.1;EXACT	Trypanosoma_ORTHOMCL8075	Trypanosome_ORTHOMCL10082	-0.516289	7.03317	-4.4165	0.00425314	0.0557295	-1.97115
TcIL3000_0_53990	30679946	30681145	variant surface glycoprotein	variant surface glycoprotein	T.congo_bin_contig_2178;000003576 - 000004776	Tb927.4.3280	29.63|351|2e-35|134	expression site-associated gene (ESAG) protein, putative	gi|72388108;ref|XP_844478.1;EXACT	Trypanosoma_ORTHOMCL68	Trypanosome_ORTHOMCL83	0.859394	8.52069	4.41581	0.00425632	0.0557295	-1.97196
TcIL3000_0_01160	33475723	33476304	hypothetical protein, conserved	hypothetical protein, conserved	T.congo_bin_contig_36;000013015 - 000013597	Tb927.9.16260	47.50|40|0.003|37.0	expression site-associated gene 3 (ESAG3, pseudogene), putative	gi|71744888;ref|XP_827074.1;BEST	Trypanosoma_ORTHOMCL8204	Trypanosome_ORTHOMCL10213	-0.350857	7.99056	-4.41479	0.00426108	0.0557295	-1.97317
TcIL3000_0_21140	36721039	36722384	Right handed beta helix region containing protein, putative (fragment)	Right handed beta helix region containing protein, putative (fragment)	T.congo_bin_contig_848;000000000 - 000001346 (reverse strand)	Tb927.11.1380	53.91|447|2e-156|493	hypothetical protein, conserved	gi|71754629;ref|XP_828229.1;BEST	NA	NA	-0.337157	10.4423	-4.41399	0.00426484	0.0557295	-1.97412
TcIL3000_4_1420	12210161	12210496	hypothetical protein, unlikely	hypothetical protein, unlikely	T.congo.pschr.4;000372337 - 000372673 (reverse strand)	Tb927.8.4460	34.88|43|0.90|27.7	hypothetical protein, conserved	gi|72392953;ref|XP_847277.1;EXACT	NA	NA	-0.606779	6.24069	-4.40879	0.00428922	0.0559863	-1.98029
TcIL3000.11.1130	5078209	5078529	hypothetical protein, unlikely	hypothetical protein, unlikely	T.congo.pschr.11;000332551 - 000332872 (reverse strand)	Tb927.7.3230	36.36|33|2.4|26.2	hypothetical protein, conserved	gi|72391304;ref|XP_845946.1;EXACT	NA	NA	-0.287828	8.52099	-4.40616	0.00430163	0.0560531	-1.98342
TcIL3000_7_1580	16202193	16202780	hypothetical protein	hypothetical protein	T.congo.pschr.7;000573317 - 000573905 (reverse strand)	Tb927.7.4180	27.14|70|3.5|27.3	fatty acid elongase, putative	gi|72391494;ref|XP_846041.1;EXACT	NA	NA	-0.572472	8.61323	-4.4055	0.00430471	0.0560531	-1.9842
TcIL3000_0_53240	30488021	30488440	hypothetical protein, unlikely	hypothetical protein, unlikely	T.congo_bin_contig_2145;000027131 - 000027551	Tb927.7.6050	36.36|22|1.6|27.7	receptor-type adenylate cyclase GRESAG 4, putative	gi|72391868;ref|XP_846228.1;EXACT	Trypanosoma_ORTHOMCL6971	Trypanosome_ORTHOMCL9110	-0.468029	4.83469	-4.40406	0.00431153	0.0560531	-1.98591
TcIL3000_0_47860	28938388	28939785	variant surface glycoprotein	variant surface glycoprotein	T.congo_bin_contig_1943;000006386 - 000007784 (reverse strand)	Tb927.4.3290	23.84|453|7e-25|105	hypothetical protein, conserved	gi|72388110;ref|XP_844479.1;EXACT	Trypanosoma_ORTHOMCL76	Trypanosome_ORTHOMCL96	2.10126	4.55783	4.4037	0.00431323	0.0560531	-1.98634
TcIL3000_10_12290	4247848	4248933	hypothetical protein (fragment)	hypothetical protein (fragment)	T.congo.pschr.10;003342204 - 003343290 (reverse strand)	Tb927.10.14420	36.36|352|9e-40|151	protein kinase, putative	gi|71749166;ref|XP_827922.1;EXACT	NA	NA	-0.277109	11.1476	-4.40149	0.00432374	0.0561173	-1.98897
TcIL3000_0_17320	35656826	35657152	hypothetical protein, unlikely	hypothetical protein, unlikely	T.congo_bin_contig_682;000000818 - 000001145	Tb927.6.720	24.49|49|0.45|28.1	40S ribosomal protein L14, putative	gi|72389801;ref|XP_845195.1;EXACT	Trypanosoma_ORTHOMCL8136	Trypanosome_ORTHOMCL10146	-0.769404	5.33392	-4.40067	0.00432763	0.0561173	-1.98995
TcIL3000_0_ncRNA038	27670112	27670245	No protein product	NA	NA	NA	NA	NA	NA	NA	NA	-0.47503	3.73145	-4.39803	0.00434019	0.0562188	-1.99309
TcIL3000.11.3400	5790692	5792506	endosomal integral membrane protein, putative	endosomal integral membrane protein, putative	T.congo.pschr.11;001045034 - 001046849	Tb927.11.3470	56.76|592|0.0|686	endosomal integral membrane protein, putative	gi|71755029;ref|XP_828429.1;EXACT	Trypanosoma_ORTHOMCL4004	Trypanosome_ORTHOMCL3943	-0.35793	13.0905	-4.39562	0.0043517	0.0563063	-1.99595
TcIL3000_0_22930	37177740	37178927	Transferrin receptor-like, ESAG6-like	Transferrin receptor-like, ESAG6-like	T.congo_bin_contig_911;000002078 - 000003266	Tb927.10.5690	24.85|330|4e-12|66.2	procyclin-associated gene 2 (PAG2) protein, putative	gi|71747516;ref|XP_822813.1;EXACT	Trypanosoma_ORTHOMCL26	Trypanosome_ORTHOMCL28	1.85433	6.04481	4.39435	0.00435774	0.0563231	-1.99746
TcIL3000.11.14370	8639313	8640074	hypothetical protein, conserved	hypothetical protein, conserved	T.congo.pschr.11;003893655 - 003894417	Tb927.11.14010	57.32|246|2e-101|298	hypothetical protein, conserved	gi|74025782;ref|XP_829457.1;EXACT	Trypanosoma_ORTHOMCL7292	Trypanosome_ORTHOMCL5860	-0.304131	10.2801	-4.39336	0.00436251	0.0563234	-1.99864
TcIL3000_0_33910	25027641	25029464	ARM-like helical domain-containing protein	ARM-like helical domain-containing protein	T.congo_bin_contig_1363;000000270 - 000002094	Tb927.1.1670	46.62|607|1e-176|533	hypothetical protein, conserved	gi|115504153;ref|XP_001218869.1;EXACT	Trypanosoma_ORTHOMCL510	Trypanosome_ORTHOMCL469	0.502273	12.9083	4.39192	0.0043694	0.0563482	-2.00035
TcIL3000_0_60000	32282067	32282864	hypothetical protein, conserved	hypothetical protein, conserved	T.congo_bin_contig_2418;000001290 - 000002088 (reverse strand)	Tb927.5.297b	53.49|215|8e-60|191	hypothetical protein	gi|188592999;emb|CAQ55507.1;EXACT	Trypanosoma_ORTHOMCL74	Trypanosome_ORTHOMCL90	-0.33881	9.59215	-4.39098	0.00437393	0.0563482	-2.00147
TcIL3000_2_1140	10136697	10137548	hypothetical protein, conserved	hypothetical protein, conserved	T.congo.pschr.2;000575184 - 000576036 (reverse strand)	Tb927.2.4980	75.81|277|6e-144|409	hypothetical protein, conserved	gi|84043768;ref|XP_951674.1;EXACT	Trypanosoma_ORTHOMCL3701	Trypanosome_ORTHOMCL2868	0.337755	10.0153	4.38952	0.00438098	0.0563598	-2.00322
TcIL3000_0_59910	32263795	32264265	hypothetical protein, conserved	hypothetical protein, conserved	T.congo_bin_contig_2413;000001601 - 000002072 (reverse strand)	Tb927.7.5610	25.37|67|1.1|28.5	hypothetical protein, conserved	gi|72391780;ref|XP_846184.1;EXACT	Trypanosoma_ORTHOMCL5320	Trypanosome_ORTHOMCL7364	-0.515609	5.84592	-4.38747	0.00439087	0.0563598	-2.00566
TcIL3000_0_ncRNA065	30508157	30508246	No protein product	NA	NA	NA	NA	NA	NA	NA	NA	-0.463877	4.62087	-4.38704	0.00439292	0.0563598	-2.00616
TcIL3000_4_1440	12212247	12213537	ribosomal protein L3, mitochondrial, putative	ribosomal protein L3, mitochondrial, putative	T.congo.pschr.4;000374423 - 000375714 (reverse strand)	Tb927.4.1800	95.58|430|0.0|791	ribosomal protein L3, mitochondrial, putative	gi|72387810;ref|XP_844329.1;BEST	Trypanosoma_ORTHOMCL617	Trypanosome_ORTHOMCL169	-0.268548	15.3868	-4.38685	0.00439384	0.0563598	-2.00639
TcIL3000_6_2620	15138338	15143149	hypothetical protein, conserved	hypothetical protein, conserved	T.congo.pschr.6;000731742 - 000736554	Tb927.6.3090	60.99|1610|0.0|1969	hypothetical protein, conserved	gi|72390271;ref|XP_845430.1;EXACT	Trypanosoma_ORTHOMCL775	Trypanosome_ORTHOMCL697	-0.360497	14.3897	-4.38585	0.0043987	0.0563613	-2.00758
TcIL3000_0_56810	31406808	31407386	hypothetical protein, conserved	hypothetical protein, conserved	T.congo_bin_contig_2288;000002264 - 000002843	Tb927.7.5670	30.23|43|1.5|28.1	hypothetical protein, conserved	gi|72391792;ref|XP_846190.1;EXACT	Trypanosoma_ORTHOMCL185	Trypanosome_ORTHOMCL342	-0.45359	6.34799	-4.38335	0.00441082	0.0563744	-2.01057
TcIL3000_10_4690	2216128	2217879	GPI anchor biosynthesis protein, putative	GPI anchor biosynthesis protein, putative	T.congo.pschr.10;001310484 - 001312236	Tb927.10.5560	70.11|562|0.0|816	GPI alpha-mannosyltransferase III	gi|71747490;ref|XP_822800.1;EXACT	Trypanosoma_ORTHOMCL4597	Trypanosome_ORTHOMCL1957	-0.396565	12.7757	-4.38171	0.00441877	0.0563744	-2.01251
TcIL3000_2_1110	10129341	10130450	hypothetical protein, conserved	hypothetical protein, conserved	T.congo.pschr.2;000567828 - 000568938 (reverse strand)	Tb927.2.4950	52.15|326|9e-104|334	hypothetical protein, conserved	gi|84043762;ref|XP_951671.1;EXACT	NA	Trypanosome_ORTHOMCL1221	-0.256075	10.1678	-4.38115	0.00442148	0.0563744	-2.01318
TcIL3000_0_51800	30097841	30098332	PA domain containing protein, putative	PA domain containing protein, putative	T.congo_bin_contig_2094;000002497 - 000002989 (reverse strand)	Tb927.11.7050	55.28|161|2e-56|177	hypothetical protein, conserved	gi|71755725;ref|XP_828777.1;EXACT	Trypanosoma_ORTHOMCL1495	Trypanosome_ORTHOMCL6323	-0.389843	9.97112	-4.38108	0.00442183	0.0563744	-2.01326
TcIL3000_10_2100	1552920	1554602	hypothetical protein, conserved	hypothetical protein, conserved	T.congo.pschr.10;000647276 - 000648959	Tb927.10.2470	71.60|493|0.0|753	hypothetical protein, conserved	gi|71746890;ref|XP_822500.1;EXACT	Trypanosoma_ORTHOMCL4746	Trypanosome_ORTHOMCL3551	-0.36273	12.6288	-4.38074	0.00442348	0.0563744	-2.01367
TcIL3000.11.550	4868978	4869526	hypothetical protein, conserved, tyrosine phosphatase, putative	hypothetical protein, conserved, tyrosine phosphatase, putative	T.congo.pschr.11;000123320 - 000123869 (reverse strand)	Tb927.11.580	88.20|178|1e-117|335	lipid-like atypical dual specificity phosphatase, putative	gi|71754471;ref|XP_828150.1;EXACT	Trypanosoma_ORTHOMCL6273	Trypanosome_ORTHOMCL5129	-0.268412	8.28877	-4.37919	0.00443106	0.0564105	-2.01552
TcIL3000_4_1770	12284866	12285198	hypothetical protein, unlikely	hypothetical protein, unlikely	T.congo.pschr.4;000447042 - 000447375	Tb927.11.11960	30.77|39|2.8|26.2	hypothetical protein, conserved	gi|74025384;ref|XP_829258.1;EXACT	NA	NA	-0.405321	5.78195	-4.37816	0.00443606	0.0564135	-2.01674
TcIL3000_6_1010	14728468	14729436	hypothetical protein, conserved	hypothetical protein, conserved	T.congo.pschr.6;000321872 - 000322841 (reverse strand)	Tb927.6.1530	58.84|328|2e-134|387	hypothetical protein, conserved	gi|72389961;ref|XP_845275.1;EXACT	Trypanosoma_ORTHOMCL7165	Trypanosome_ORTHOMCL9210	-0.419097	9.89167	-4.37661	0.00444364	0.0564293	-2.01859
TcIL3000_2_1430	10208025	10208699	adenylate kinase, putative	adenylate kinase, putative	T.congo.pschr.2;000646512 - 000647187 (reverse strand)	Tb927.2.5660	59.64|223|6e-97|286	adenylate kinase, putative	gi|84043858;ref|XP_951719.1;EXACT	Trypanosoma_ORTHOMCL7234	Trypanosome_ORTHOMCL9248	0.308297	9.22125	4.37597	0.00444681	0.0564293	-2.01936
TcIL3000_0_18030	35837955	35838392	hypothetical protein, unlikely	hypothetical protein, unlikely	T.congo_bin_contig_702;000001734 - 000002172	Tb927.6.240	36.00|100|2e-07|45.8	hypothetical protein, conserved	gi|72389717;ref|XP_845153.1;EXACT	Trypanosoma_ORTHOMCL74	Trypanosome_ORTHOMCL90	-0.361645	8.04287	-4.37343	0.00445923	0.0565265	-2.02238
TcIL3000_7_5600	17707661	17708074	hypothetical protein, unlikely	hypothetical protein, unlikely	T.congo.pschr.7;002078785 - 002079199 (reverse strand)	Tb927.8.5090	46.67|30|0.74|28.5	DNA-directed RNA polymerase I largest subunit	gi|72393077;ref|XP_847339.1;EXACT	NA	NA	-0.320197	8.20266	-4.37178	0.00446738	0.0565693	-2.02436
TcIL3000_0_56610	31338017	31342816	Putative cell surface-expressed gene family	Putative cell surface-expressed gene family	T.congo_bin_contig_2276;000000027 - 000004827 (reverse strand)	Tb927.7.6590	29.38|177|7e-25|111	hypothetical protein, conserved	gi|72391970;ref|XP_846279.1;EXACT	Trypanosoma_ORTHOMCL7135	Trypanosome_ORTHOMCL9194	-0.48269	16.7016	-4.36609	0.00449548	0.0568628	-2.03115
TcIL3000_0_07530	32968557	32969882	hypothetical protein, conserved	hypothetical protein, conserved	T.congo_bin_contig_291;000001255 - 000002581	Tb927.4.580	25.39|449|3e-14|73.6	hypothetical protein, conserved	gi|72387568;ref|XP_844208.1;EXACT	Trypanosoma_ORTHOMCL8172	Trypanosome_ORTHOMCL10182	-0.354822	8.67323	-4.36515	0.00450014	0.0568628	-2.03227
TcIL3000_4_1010	12138247	12143853	hypothetical protein, conserved (fragment)	hypothetical protein, conserved (fragment)	T.congo.pschr.4;000300423 - 000306030 (reverse strand)	Tb927.4.1500	77.60|1875|0.0|2964	RNA editing associated helicase 2	gi|72387752;ref|XP_844300.1;EXACT	Trypanosoma_ORTHOMCL5983	Trypanosome_ORTHOMCL5964	-0.290741	15.5249	-4.3586	0.00453278	0.056953	-2.04009
TcIL3000_BAC1H7_006	46606	47574	No protein product	NA	NA	NA	NA	NA	NA	Trypanosoma_ORTHOMCL26	Trypanosome_ORTHOMCL28	1.77089	6.23244	4.3582	0.0045348	0.056953	-2.04058
TcIL3000_0_18550	35987885	35991097	hypothetical protein, conserved	hypothetical protein, conserved	T.congo_bin_contig_729;000001482 - 000004695 (reverse strand)	Tb927.3.2780	45.50|1121|0.0|905	hypothetical protein, conserved	gi|72386893;ref|XP_843871.1;EXACT	Trypanosoma_ORTHOMCL3615	Trypanosome_ORTHOMCL4342	-0.260464	13.3546	-4.35694	0.00454113	0.056953	-2.04209
TcIL3000_0_38930	26527869	26528483	hexokinase, putative	hexokinase, putative	T.congo_bin_contig_1594;000009695 - 000010310 (reverse strand)	Tb927.10.2010	81.86|204|4e-121|354	hexokinase	gi|71746802;ref|XP_822456.1;EXACT	Trypanosoma_ORTHOMCL8070	Trypanosome_ORTHOMCL10077	-0.298592	11.441	-4.35546	0.00454855	0.056953	-2.04385
TcIL3000_10_7150	2834102	2836270	eukaryotic translation initiation factor 3 subunit 8, putative	eukaryotic translation initiation factor 3 subunit 8, putative	T.congo.pschr.10;001928458 - 001930627 (reverse strand)	Tb927.10.8290	59.50|721|0.0|820	eukaryotic translation initiation factor 3 subunit 8, putative	gi|71748012;ref|XP_823061.1;EXACT	Trypanosoma_ORTHOMCL889	Trypanosome_ORTHOMCL644	0.353745	14.8868	4.35453	0.00455321	0.056953	-2.04496
TcIL3000_0_29440	23698680	23699195	hypothetical protein, conserved	hypothetical protein, conserved	T.congo_bin_contig_1172;000000177 - 000000693	Tb927.1.3990	45.45|33|1.6|26.2	hypothetical protein, unlikely	gi|115504601;ref|XP_001219093.1;EXACT	Trypanosoma_ORTHOMCL8171	Trypanosome_ORTHOMCL10181	-0.409785	6.32254	-4.35376	0.00455711	0.056953	-2.04589
TcIL3000_0_44460	27992045	27992500	Core histone H2A/H2B/H3/H4, putative	Core histone H2A/H2B/H3/H4, putative	T.congo_bin_contig_1816;000007752 - 000008208 (reverse strand)	Tb927.5.4260	58.33|72|7e-24|90.5	histone H4, putative	gi|261328456;emb|CBH11433.1;BEST	NA	NA	0.317926	8.47778	4.35102	0.0045709	0.056953	-2.04916
TcIL3000_4_2400	12427243	12429756	eukaryotic translation initiation factor 2-alpha kinase, putative (fragment)	eukaryotic translation initiation factor 2-alpha kinase, putative (fragment)	T.congo.pschr.4;000589419 - 000591933	Tb927.4.2500	56.29|842|0.0|929	protein kinase, putative	gi|72387952;ref|XP_844400.1;EXACT	Trypanosoma_ORTHOMCL3431	Trypanosome_ORTHOMCL3514	-0.329303	13.2344	-4.35038	0.00457417	0.056953	-2.04994
TcIL3000_0_44910	28120973	28122391	variant surface glycoprotein	variant surface glycoprotein	T.congo_bin_contig_1840;000006399 - 000007818 (reverse strand)	Tb11.v5.0213	26.28|137|0.011|37.0	variant surface protein (VSG), putative	gi|188592993;emb|CAQ55501.1;BEST	Trypanosoma_ORTHOMCL41	Trypanosome_ORTHOMCL48	1.8267	9.24261	4.34903	0.00458097	0.056953	-2.05154
TcIL3000.11.160	4772906	4776976	hypothetical protein, conserved, predicted WD40 repeat protein	hypothetical protein, conserved, predicted WD40 repeat protein	T.congo.pschr.11;000027248 - 000031319 (reverse strand)	Tb927.11.260	80.55|1357|0.0|2277	predicted WD40 repeat protein	gi|71754407;ref|XP_828118.1;EXACT	Trypanosoma_ORTHOMCL6360	Trypanosome_ORTHOMCL5192	-0.278236	15.0747	-4.34891	0.00458157	0.056953	-2.05169
TcIL3000_10_2730	1711025	1712578	hypothetical protein, conserved	hypothetical protein, conserved	T.congo.pschr.10;000805381 - 000806935	Tb927.10.3300	44.24|538|4e-141|421	hypothetical protein, conserved	gi|71747052;ref|XP_822581.1;EXACT	Trypanosoma_ORTHOMCL7335	Trypanosome_ORTHOMCL9286	-0.644422	12.614	-4.34874	0.00458246	0.056953	-2.0519
TcIL3000_0_36120	25638050	25644268	neurobeachin/beige protein, putative	neurobeachin/beige protein, putative	T.congo_bin_contig_1456;000001618 - 000007837 (reverse strand)	Tb927.11.7220	54.19|2074|0.0|2226	neurobeachin/beige protein, putative	gi|71755771;ref|XP_828800.1;EXACT	Trypanosoma_ORTHOMCL354	Trypanosome_ORTHOMCL866	-0.297787	13.6204	-4.34798	0.00458629	0.056953	-2.0528
TcIL3000.11.12500	8015998	8016366	hypothetical protein, unlikely	hypothetical protein, unlikely	T.congo.pschr.11;003270340 - 003270709	Tb927.11.11840	53.72|121|1e-40|133	hypothetical protein, conserved	gi|74025360;ref|XP_829246.1;EXACT	Trypanosoma_ORTHOMCL7300	Trypanosome_ORTHOMCL5893	-0.317991	8.62966	-4.3473	0.00458977	0.056953	-2.05362
TcIL3000_7_4580	17211495	17212181	cell cycle associated protein MOB1, putative	cell cycle associated protein MOB1, putative	T.congo.pschr.7;001582619 - 001583306	Tb927.7.5580	97.33|225|5e-167|463	cell cycle associated protein MOB1-B	gi|72391774;ref|XP_846181.1;EXACT	Trypanosoma_ORTHOMCL2801	Trypanosome_ORTHOMCL4234	-0.337083	10.5342	-4.34545	0.00459914	0.056953	-2.05583
TcIL3000_0_46170	28470820	28471497	reverse transcriptase (RNA-dependent DNA polymerase), putative	reverse transcriptase (RNA-dependent DNA polymerase), putative	T.congo_bin_contig_1881;000000642 - 000001320	Tb927.9.13160	34.07|135|3e-13|64.7	hypothetical protein	gi|71745830;ref|XP_827545.1;EXACT	Trypanosoma_ORTHOMCL210	Trypanosome_ORTHOMCL357	2.7989	3.17343	4.345	0.00460142	0.056953	-2.05637
TcIL3000.11.4120	5960242	5960592	hypothetical protein, unlikely	hypothetical protein, unlikely	T.congo.pschr.11;001214584 - 001214935	Tb927.10.8000	40.74|27|1.3|27.3	hypothetical protein, conserved	gi|71747958;ref|XP_823034.1;EXACT	NA	NA	-0.319603	8.4363	-4.34476	0.00460269	0.056953	-2.05666
TcIL3000_0_12020	34215184	34217070	variant surface glycoprotein	variant surface glycoprotein	T.congo_bin_contig_456;000001189 - 000003076 (reverse strand)	Tb927.2.280	37.36|629|2e-122|384	retrotransposon hot spot protein 2 (RHS2), putative	gi|84043376;ref|XP_951478.1;EXACT	Trypanosoma_ORTHOMCL16	Trypanosome_ORTHOMCL16	0.41826	13.2857	4.34454	0.00460377	0.056953	-2.05692
TcIL3000_10_3110	1819618	1822683	hypothetical protein, conserved	hypothetical protein, conserved	T.congo.pschr.10;000913974 - 000917040 (reverse strand)	Tb927.10.3780	32.53|1073|5e-124|405	hypothetical protein, conserved	gi|71747144;ref|XP_822627.1;EXACT	Trypanosoma_ORTHOMCL4680	Trypanosome_ORTHOMCL7080	-0.261018	13.665	-4.34382	0.00460744	0.056953	-2.05778
TcIL3000_10_8470	3184412	3185092	hypothetical protein, conserved	hypothetical protein, conserved	T.congo.pschr.10;002278768 - 002279449 (reverse strand)	Tb927.10.9900	50.98|204|1e-62|206	ABC1 protein, putative	gi|71748314;ref|XP_823212.1;EXACT	NA	Trypanosome_ORTHOMCL895	0.397195	9.99311	4.34379	0.00460762	0.056953	-2.05782
TcIL3000_0_09180	33413669	33414115	hypothetical protein, unlikely	hypothetical protein, unlikely	T.congo_bin_contig_354;000000360 - 000000807 (reverse strand)	Tb927.5.3320	33.33|45|1.3|28.1	protein kinase, putative	gi|72389418;ref|XP_845004.1;EXACT	Trypanosoma_ORTHOMCL7517	Trypanosome_ORTHOMCL9566	0.674145	8.40564	4.34258	0.00461381	0.056953	-2.05928
TcIL3000.11.2130	5408188	5408616	hypothetical protein, unlikely	hypothetical protein, unlikely	T.congo.pschr.11;000662530 - 000662959	Tb927.9.16260	35.09|57|1.2|28.1	expression site-associated gene 3 (ESAG3, pseudogene), putative	gi|71744888;ref|XP_827074.1;BEST	NA	NA	-0.39799	8.80701	-4.34241	0.00461467	0.056953	-2.05948
TcIL3000_7_3240	16747967	16748371	hypothetical protein, unlikely	hypothetical protein, unlikely	T.congo.pschr.7;001119091 - 001119496	Tb927.9.16260	28.95|76|0.67|28.9	expression site-associated gene 3 (ESAG3, pseudogene), putative	gi|71744888;ref|XP_827074.1;BEST	NA	NA	-0.414516	7.91573	-4.34239	0.00461474	0.056953	-2.05949
TcIL3000_4_2580	12491990	12493282	Hydroxymethylglutaryl-CoA lyase, mitochondrial, putative	Hydroxymethylglutaryl-CoA lyase, mitochondrial, putative	T.congo.pschr.4;000654166 - 000655459	Tb927.4.2700	75.61|410|0.0|664	hydroxymethylglutaryl-CoA synthase, putative	gi|72387992;ref|XP_844420.1;EXACT	Trypanosoma_ORTHOMCL5925	Trypanosome_ORTHOMCL7493	-0.390552	11.9262	-4.34182	0.00461768	0.056953	-2.06018
TcIL3000_10_7280	2877134	2884441	phosphatidylinositol 3 kinase, putative	phosphatidylinositol 3 kinase, putative	T.congo.pschr.10;001971490 - 001978798	Tb927.10.8420	74.50|2435|0.0|3694	target of rapamycin (TOR) kinase 1	gi|71748042;ref|XP_823076.1;EXACT	Trypanosoma_ORTHOMCL4509	Trypanosome_ORTHOMCL1782	-0.381645	15.5169	-4.3406	0.0046239	0.0569587	-2.06164
TcIL3000_8_5870	19610839	19611312	ubiquitin-conjugating enzyme E2, putative, ubiquitin carrier protein, putative, ubiquitin-protein ligase, putative	ubiquitin-conjugating enzyme E2, putative, ubiquitin carrier protein, putative, ubiquitin-protein ligase, putative	T.congo.pschr.8;001717187 - 001717661	Tb927.8.6090	73.83|149|1e-83|245	ubiquitin-conjugating enzyme E2, putative	gi|72393277;ref|XP_847439.1;EXACT	Trypanosoma_ORTHOMCL1092	Trypanosome_ORTHOMCL1281	-0.30719	8.30813	-4.33985	0.00462774	0.0569587	-2.06254
TcIL3000_0_38940	26528585	26529283	hexokinase	hexokinase	T.congo_bin_contig_1594;000010411 - 000011110 (reverse strand)	Tb927.10.2020	80.00|230|7e-135|390	hexokinase	gi|71746804;ref|XP_822457.1;EXACT	Trypanosoma_ORTHOMCL662	Trypanosome_ORTHOMCL369	-0.307242	12.1742	-4.33848	0.00463479	0.0569863	-2.06419
TcIL3000_0_30460	23999844	24000305	hypothetical protein	hypothetical protein	T.congo_bin_contig_1206;000007809 - 000008271	Tb927.6.5080	36.36|44|3.1|26.9	hypothetical protein, conserved	gi|72390661;ref|XP_845625.1;EXACT	NA	NA	-0.661631	4.16143	-4.33599	0.00464758	0.0570773	-2.06717
TcIL3000.11.13380	8353367	8356618	phospholipid-transporting ATPase, putative (fragment)	phospholipid-transporting ATPase, putative (fragment)	T.congo.pschr.11;003607709 - 003610961 (reverse strand)	Tb927.11.13000	57.73|1112|0.0|1184	phospholipid-transporting ATPase, putative	gi|74025584;ref|XP_829358.1;EXACT	Trypanosoma_ORTHOMCL1599	Trypanosome_ORTHOMCL1604	-0.450629	12.8341	-4.33504	0.00465244	0.0570773	-2.0683
TcIL3000_7_4340	17059816	17062839	hypothetical protein, conserved (fragment)	hypothetical protein, conserved (fragment)	T.congo.pschr.7;001430940 - 001433964	Tb927.7.5150	63.42|1017|0.0|1130	hypothetical protein, conserved	gi|72391688;ref|XP_846138.1;EXACT	Trypanosoma_ORTHOMCL2824	Trypanosome_ORTHOMCL1659	-0.258075	13.0607	-4.33423	0.00465662	0.0570773	-2.06928
TcIL3000_0_14730	34957186	34959966	Hydin (fragment)	Hydin (fragment)	T.congo_bin_contig_564;000000057 - 000002838	Tb927.6.3150	64.77|931|0.0|1244	Hydin	gi|72390283;ref|XP_845436.1;EXACT	Trypanosoma_ORTHOMCL389	Trypanosome_ORTHOMCL428	-0.45996	11.3762	-4.33316	0.00466216	0.0570862	-2.07056
TcIL3000_0_55370	31032801	31033199	hypothetical protein, unlikely	hypothetical protein, unlikely	T.congo_bin_contig_2233;000007628 - 000008027	Tb927.7.3050	26.73|101|5.6|25.8	hypothetical protein, conserved	gi|72391268;ref|XP_845928.1;EXACT	Trypanosoma_ORTHOMCL981	Trypanosome_ORTHOMCL6216	-0.325757	6.7575	-4.32989	0.00467911	0.0572347	-2.07449
TcIL3000_8_20	17899632	17900396	peptide methionine sulfoxide reductase, putative, peptide Met(O) reductase, putative, methionine-S-sulfoxide reductase, putative	peptide methionine sulfoxide reductase, putative, peptide Met(O) reductase, putative, methionine-S-sulfoxide reductase, putative	T.congo.pschr.8;000005980 - 000006745 (reverse strand)	Tb927.8.550	67.23|177|2e-86|257	peptide methionine sulfoxide reductase, putative	gi|72392183;ref|XP_846892.1;EXACT	Trypanosoma_ORTHOMCL1104	Trypanosome_ORTHOMCL1638	0.403024	9.5768	4.3285	0.00468628	0.0572634	-2.07615
TcIL3000_1_950	310841	315337	pseudouridine synthase TruD, putative	pseudouridine synthase TruD, putative	T.congo.pschr.1;000247804 - 000252301	Tb927.1.1600	63.51|1540|0.0|1916	hypothetical protein, conserved	gi|115504139;ref|XP_001218862.1;EXACT	Trypanosoma_ORTHOMCL347	Trypanosome_ORTHOMCL371	-0.306297	13.5875	-4.32647	0.00469685	0.0573172	-2.07859
TcIL3000_0_11070	33934614	33936812	C2H2-type zinc finger/Zinc finger, C2H2 type, putative	C2H2-type zinc finger/Zinc finger, C2H2 type, putative	T.congo_bin_contig_423;000008195 - 000010394 (reverse strand)	Tb927.6.1680	21.90|274|0.006|38.5	mitochondrial RNA binding protein 1	gi|72389989;ref|XP_845289.1;BEST	Trypanosoma_ORTHOMCL272	Trypanosome_ORTHOMCL630	3.56481	3.46387	4.32495	0.00470481	0.0573172	-2.08042
TcIL3000_10_9160	3402212	3402769	hypothetical protein, conserved	hypothetical protein, conserved	T.congo.pschr.10;002496568 - 002497126	Tb11.v5.0872	25.77|97|0.026|33.9	variant surface glycoprotein (VSG), putative	gi|523581482;gb|AGQ49930.1;BEST	Trypanosoma_ORTHOMCL10	Trypanosome_ORTHOMCL11	2.91006	2.65002	4.3224	0.00471812	0.0573172	-2.08348
TcIL3000.11.11250	7662225	7664981	hypothetical protein, conserved	hypothetical protein, conserved	T.congo.pschr.11;002916567 - 002919324	Tb927.11.10610	58.00|838|0.0|946	hypothetical protein, conserved	gi|74025118;ref|XP_829125.1;EXACT	Trypanosoma_ORTHOMCL4399	Trypanosome_ORTHOMCL1836	-0.382054	12.6517	-4.32232	0.00471855	0.0573172	-2.08358
TcIL3000_0_50520	29707235	29710823	hypothetical protein, conserved (fragment)	hypothetical protein, conserved (fragment)	T.congo_bin_contig_2045;000000268 - 000003857	Tb927.6.5150	43.28|1183|0.0|877	hypothetical protein, conserved	gi|72390675;ref|XP_845632.1;EXACT	Trypanosoma_ORTHOMCL23	Trypanosome_ORTHOMCL23	-0.296356	12.7611	-4.32121	0.00472432	0.0573172	-2.0849
TcIL3000_5_1130	13428093	13428410	hypothetical protein, unlikely	hypothetical protein, unlikely	T.congo.pschr.5;000274228 - 000274546	Tb927.7.600	81.82|11|1.2|26.9	mitochondrial DNA ligase homolog, LIG k-beta	gi|72390780;ref|XP_845684.1;EXACT	NA	NA	-0.43581	9.3209	-4.32071	0.00472697	0.0573172	-2.08551
TcIL3000_0_52780	30372341	30373918	hypothetical protein, conserved	hypothetical protein, conserved	T.congo_bin_contig_2130;000001751 - 000003329 (reverse strand)	Tb927.11.5920	54.90|541|0.0|582	hypothetical protein, conserved	gi|71755505;ref|XP_828667.1;EXACT	Trypanosoma_ORTHOMCL404	Trypanosome_ORTHOMCL424	0.80662	8.32654	4.32028	0.00472923	0.0573172	-2.08602
TcIL3000_0_17610	35713229	35716789	hypothetical protein, conserved	hypothetical protein, conserved	T.congo_bin_contig_693;000010445 - 000014006 (reverse strand)	Tb927.3.1320	40.02|1212|0.0|727	hypothetical protein, conserved	gi|72386603;ref|XP_843726.1;EXACT	Trypanosoma_ORTHOMCL1407	Trypanosome_ORTHOMCL1271	-0.277149	13.0113	-4.32026	0.00472933	0.0573172	-2.08605
TcIL3000_0_46550	28564263	28568000	hypothetical protein, conserved	hypothetical protein, conserved	T.congo_bin_contig_1888;000013153 - 000016891 (reverse strand)	Tb927.7.3930	40.39|1280|0.0|870	hypothetical protein, conserved	gi|72391444;ref|XP_846016.1;EXACT	Trypanosoma_ORTHOMCL2875	Trypanosome_ORTHOMCL3893	-0.247432	13.5906	-4.3188	0.004737	0.0573189	-2.0878
TcIL3000_0_19150	36176551	36176940	hypothetical protein, unlikely	hypothetical protein, unlikely	T.congo_bin_contig_761;000000439 - 000000829 (reverse strand)	Tb927.8.7260	37.14|35|0.78|28.5	kinetoplast-associated protein, putative	gi|72393509;ref|XP_847555.1;EXACT	NA	NA	0.387843	8.74335	4.31839	0.00473913	0.0573189	-2.08829
TcIL3000_8_4860	19310835	19311179	hypothetical protein (fragment)	hypothetical protein (fragment)	T.congo.pschr.8;001417183 - 001417528 (reverse strand)	Tb927.10.3900	33.82|68|1.1|27.7	protein kinase, putative	gi|71747166;ref|XP_822638.1;BEST	NA	NA	-0.553362	7.67341	-4.31427	0.0047609	0.0575235	-2.09325
TcIL3000_0_11870	34165518	34166708	Transferrin receptor-like, ESAG6-like	Transferrin receptor-like, ESAG6-like	T.congo_bin_contig_448;000003349 - 000004540 (reverse strand)	Tb927.7.3260	27.27|330|2e-19|87.0	expression site-associated gene (ESAG) protein, putative	gi|72391310;ref|XP_845949.1;EXACT	Trypanosoma_ORTHOMCL26	Trypanosome_ORTHOMCL28	2.17278	3.58367	4.31254	0.00477004	0.0575753	-2.09533
TcIL3000_0_25590	22651086	22652224	hypothetical protein, conserved (fragment)	hypothetical protein, conserved (fragment)	T.congo_bin_contig_1015;000004824 - 000005963	Tb927.4.580	33.33|114|3e-07|50.8	hypothetical protein, conserved	gi|72387568;ref|XP_844208.1;EXACT	Trypanosoma_ORTHOMCL8172	Trypanosome_ORTHOMCL10182	-0.296733	9.44025	-4.31033	0.00478177	0.0576254	-2.09798
TcIL3000_0_48580	29151533	29152237	ribose 5-phosphate isomerase, putative	ribose 5-phosphate isomerase, putative	T.congo_bin_contig_1965;000003212 - 000003917	Tb927.11.8970	74.19|155|5e-84|249	ribose 5-phosphate isomerase, putative	gi|71756095;ref|XP_828962.1;EXACT	Trypanosoma_ORTHOMCL1467	Trypanosome_ORTHOMCL1189	0.316698	10.4161	4.30952	0.00478607	0.0576254	-2.09896
TcIL3000.11.7610	6811768	6813585	serine/threonine protein kinase, putative	serine/threonine protein kinase, putative	T.congo.pschr.11;002066110 - 002067928 (reverse strand)	Tb927.11.6990	52.82|585|2e-180|527	protein kinase, putative	gi|71755713;ref|XP_828771.1;EXACT	Trypanosoma_ORTHOMCL3852	Trypanosome_ORTHOMCL3616	-0.519087	12.5023	-4.30902	0.00478876	0.0576254	-2.09956
TcIL3000_3_3330	11763536	11765230	hypothetical protein, conserved	hypothetical protein, conserved	T.congo.pschr.3;001406553 - 001408248	Tb927.3.5390	50.00|520|4e-175|510	hypothetical protein, conserved	gi|72387409;ref|XP_844129.1;EXACT	Trypanosoma_ORTHOMCL3504	Trypanosome_ORTHOMCL9235	-0.358128	11.7037	-4.30488	0.00481081	0.0578321	-2.10454
TcIL3000_0_33180	24830278	24830637	hypothetical protein, unlikely	hypothetical protein, unlikely	T.congo_bin_contig_1329;000000232 - 000000592	Tb927.9.16260	26.47|68|2.9|26.6	expression site-associated gene 3 (ESAG3, pseudogene), putative	gi|71744888;ref|XP_827074.1;BEST	Trypanosoma_ORTHOMCL153	Trypanosome_ORTHOMCL241	-0.348848	6.19394	-4.30336	0.00481895	0.0578713	-2.10637
TcIL3000_0_37320	26013123	26013632	hypothetical protein, conserved	hypothetical protein, conserved	T.congo_bin_contig_1526;000003137 - 000003647	Tb927.7.5890	26.13|111|4.0|26.9	hypothetical protein, conserved	gi|72391836;ref|XP_846212.1;EXACT	Trypanosoma_ORTHOMCL442	Trypanosome_ORTHOMCL4427	-0.429388	6.02505	-4.30144	0.0048293	0.0579369	-2.10869
TcIL3000.11.11740	7774826	7779820	hypothetical protein, conserved	hypothetical protein, conserved	T.congo.pschr.11;003029168 - 003034163	Tb927.11.11020	47.38|1621|0.0|1389	hypothetical protein, conserved	gi|74025202;ref|XP_829167.1;EXACT	Trypanosoma_ORTHOMCL1625	Trypanosome_ORTHOMCL893	-0.324894	14.9748	-4.30041	0.0048348	0.0579443	-2.10992
TcIL3000.11.16260	9334027	9334749	Importin-beta N-terminal domain containing protein, putative	Importin-beta N-terminal domain containing protein, putative	T.congo.pschr.11;004588369 - 004589092 (reverse strand)	Tb927.11.16340	66.52|230|2e-89|287	hypothetical protein, conserved	gi|74026250;ref|XP_829691.1;EXACT	Trypanosoma_ORTHOMCL852	Trypanosome_ORTHOMCL823	-0.421741	8.05997	-4.29639	0.00485652	0.0581459	-2.11477
TcIL3000_0_21070	36698054	36698404	T. congolense-specific, putative cell surface-expressed gene family	T. congolense-specific, putative cell surface-expressed gene family	T.congo_bin_contig_844;000008033 - 000008384 (reverse strand)	Tb927.10.3180	22.58|62|1.6|26.9	hypothetical protein, conserved	gi|71747030;ref|XP_822570.1;EXACT	Trypanosoma_ORTHOMCL131	Trypanosome_ORTHOMCL187	-0.460989	5.83954	-4.29414	0.00486867	0.0582326	-2.11748
TcIL3000_0_11310	33997374	33997790	hypothetical protein, unlikely	hypothetical protein, unlikely	T.congo_bin_contig_427;000004409 - 000004826 (reverse strand)	Tb927.3.5620	34.09|44|2.7|26.9	hypothetical protein, conserved	gi|72387455;ref|XP_844152.1;EXACT	Trypanosoma_ORTHOMCL541	Trypanosome_ORTHOMCL5746	0.944899	7.42687	4.29098	0.00488586	0.0583794	-2.12129
TcIL3000_10_13540	4624441	4627554	hypothetical protein, conserved	hypothetical protein, conserved	T.congo.pschr.10;003718797 - 003721911	Tb927.10.15750	57.09|1037|0.0|1039	hypothetical protein, conserved	gi|71749412;ref|XP_828045.1;EXACT	Trypanosoma_ORTHOMCL671	Trypanosome_ORTHOMCL593	-0.504892	12.0978	-4.28987	0.0048919	0.0583928	-2.12263
TcIL3000_10_2450	1638216	1638623	40S ribosomal protein S25, putative	40S ribosomal protein S25, putative	T.congo.pschr.10;000732572 - 000732980	Tb927.10.2840	92.66|109|2e-63|192	ribosomal protein S25, putative	gi|71746964;ref|XP_822537.1;EXACT	Trypanosoma_ORTHOMCL648	Trypanosome_ORTHOMCL290	0.38881	12.0537	4.28826	0.0049007	0.058439	-2.12457
TcIL3000_0_40720	26982523	26985738	ARM-like helical domain-containing protein	ARM-like helical domain-containing protein	T.congo_bin_contig_1676;000001602 - 000004818 (reverse strand)	Tb927.1.1670	53.17|1072|0.0|1095	hypothetical protein, conserved	gi|115504153;ref|XP_001218869.1;EXACT	Trypanosoma_ORTHOMCL510	Trypanosome_ORTHOMCL469	0.489764	14.392	4.28159	0.00493726	0.0587177	-2.13262
TcIL3000_5_4430	14276261	14278513	hypothetical protein, conserved	hypothetical protein, conserved	T.congo.pschr.5;001122396 - 001124649	Tb927.5.3900	74.63|753|0.0|1101	hypothetical protein, conserved	gi|72389530;ref|XP_845060.1;EXACT	Trypanosoma_ORTHOMCL3256	Trypanosome_ORTHOMCL3806	-0.254774	13.0201	-4.28128	0.00493897	0.0587177	-2.13299
TcIL3000_0_29300	23661488	23662669	expression site-associated gene (ESAG) protein, putative	expression site-associated gene (ESAG) protein, putative	T.congo_bin_contig_1167;000006094 - 000007276	Tb927.10.5680	25.21|238|5e-10|59.7	procyclin-associated gene 1 (PAG1) protein, putative	gi|261332609;emb|CBH15604.1;EXACT	Trypanosoma_ORTHOMCL26	Trypanosome_ORTHOMCL28	2.45226	7.3533	4.28093	0.0049409	0.0587177	-2.13341
TcIL3000_10_11170	3918837	3919695	hypothetical protein, conserved	hypothetical protein, conserved	T.congo.pschr.10;003013193 - 003014052 (reverse strand)	Tb927.10.12550	66.20|284|1e-145|414	hypothetical protein, conserved	gi|71748810;ref|XP_823460.1;EXACT	Trypanosoma_ORTHOMCL4929	Trypanosome_ORTHOMCL3634	0.362277	10.2002	4.28039	0.00494387	0.0587177	-2.13406
TcIL3000_5_750	13345972	13346292	hypothetical protein, unlikely	hypothetical protein, unlikely	T.congo.pschr.5;000192107 - 000192428 (reverse strand)	Tb927.10.2480	33.93|56|2.6|26.2	hypothetical protein, conserved	gi|71746892;ref|XP_822501.1;EXACT	NA	NA	0.425076	8.90118	4.27938	0.00494947	0.0587225	-2.13529
TcIL3000_0_39260	26620951	26624076	hypothetical protein, conserved	hypothetical protein, conserved	T.congo_bin_contig_1615;000008199 - 000011325 (reverse strand)	Tb927.8.7950	45.24|935|0.0|682	hypothetical protein, conserved	gi|72393639;ref|XP_847620.1;EXACT	Trypanosoma_ORTHOMCL249	Trypanosome_ORTHOMCL518	-0.321707	12.7681	-4.27853	0.00495417	0.0587225	-2.13632
TcIL3000_0_04040	26461629	26462636	variant surface glycoprotein	variant surface glycoprotein	T.congo_bin_contig_159;000017871 - 000018879 (reverse strand)	Tb927.9.16260	24.32|185|5e-04|40.8	expression site-associated gene 3 (ESAG3, pseudogene), putative	gi|71744888;ref|XP_827074.1;BEST	Trypanosoma_ORTHOMCL6	Trypanosome_ORTHOMCL5	0.622292	13.3692	4.27677	0.0049639	0.0587792	-2.13844
TcIL3000_9_90	20376938	20377663	hypothetical protein, conserved	hypothetical protein, conserved	T.congo.pschr.9;000013900 - 000014626 (reverse strand)	Tb927.9.1420	42.19|237|1e-48|164	hypothetical protein, conserved	gi|71743940;ref|XP_803435.1;EXACT	Trypanosoma_ORTHOMCL1045	Trypanosome_ORTHOMCL6242	-0.351551	7.86491	-4.27557	0.00497057	0.0587994	-2.13989
TcIL3000_9_3800	21683219	21683896	hypothetical protein, conserved	hypothetical protein, conserved	T.congo.pschr.9;001320181 - 001320859 (reverse strand)	Tb927.9.10160	63.11|225|3e-103|301	hypothetical protein, conserved	gi|71745360;ref|XP_827310.1;EXACT	Trypanosoma_ORTHOMCL2399	Trypanosome_ORTHOMCL2045	0.248866	9.83234	4.27343	0.00498246	0.0588813	-2.14248
TcIL3000_0_55220	31000036	31000437	hypothetical protein, unlikely	hypothetical protein, unlikely	T.congo_bin_contig_2228;000002003 - 000002405	Tb927.11.15630	50.00|30|0.081|31.2	hypothetical protein, conserved	gi|74026108;ref|XP_829620.1;EXACT	NA	NA	0.654175	3.8122	4.27029	0.00499997	0.0589841	-2.14628
TcIL3000_7_2140	16380227	16380631	histone H2A, putative	histone H2A, putative	T.congo.pschr.7;000751351 - 000751756	Tb927.7.2940	91.79|134|2e-84|246	histone H2A, putative	gi|72391222;ref|XP_845905.1;EXACT	Trypanosoma_ORTHOMCL64	Trypanosome_ORTHOMCL51	0.340799	10.5618	4.26939	0.00500499	0.0589841	-2.14736
TcIL3000_0_13590	34614239	34616413	sphingosine kinase A, B, putative	sphingosine kinase A, B, putative	T.congo_bin_contig_508;000003523 - 000005698	Tb927.7.1240	40.19|719|2e-155|473	sphingosine kinase A, B, putative	gi|72390908;ref|XP_845748.1;EXACT	Trypanosoma_ORTHOMCL3011	Trypanosome_ORTHOMCL3023	-0.346629	13.1863	-4.26856	0.00500963	0.0589841	-2.14837
TcIL3000_0_56090	31200237	31202624	retrotransposon hot spot protein 2 (RHS2), putative	retrotransposon hot spot protein 2 (RHS2), putative	T.congo_bin_contig_2257;000000787 - 000003175	Tb927.2.280	36.22|762|6e-146|451	retrotransposon hot spot protein 2 (RHS2), putative	gi|84043376;ref|XP_951478.1;EXACT	Trypanosoma_ORTHOMCL16	Trypanosome_ORTHOMCL16	0.503856	12.8869	4.26831	0.00501103	0.0589841	-2.14867
TcIL3000_0_30220	23932575	23934722	hypothetical protein, conserved	hypothetical protein, conserved	T.congo_bin_contig_1200;000000014 - 000002162	Tb927.3.1420	35.47|716|2e-124|412	hypothetical protein, conserved	gi|72386623;ref|XP_843736.1;EXACT	Trypanosoma_ORTHOMCL819	Trypanosome_ORTHOMCL6075	-0.571304	7.2483	-4.26647	0.00502132	0.0590199	-2.15089
TcIL3000_0_43560	27703338	27703871	hypothetical protein, conserved	hypothetical protein, conserved	T.congo_bin_contig_1774;000008510 - 000009044	Tb927.3.5620	30.61|49|1.1|28.9	hypothetical protein, conserved	gi|72387455;ref|XP_844152.1;EXACT	Trypanosoma_ORTHOMCL541	Trypanosome_ORTHOMCL5746	0.799811	8.13765	4.26435	0.00503327	0.0590199	-2.15346
TcIL3000_0_54021	30685995	30687074	No protein product	NA	NA	NA	NA	NA	NA	Trypanosoma_ORTHOMCL59	Trypanosome_ORTHOMCL74	2.433	4.27314	4.264	0.00503524	0.0590199	-2.15388
TcIL3000_0_55920	31159229	31163200	conserved protein	conserved protein	T.congo_bin_contig_2250;000000257 - 000004229	Tb927.7.720	42.84|1340|0.0|975	hypothetical protein, conserved	gi|72390804;ref|XP_845696.1;BEST	Trypanosoma_ORTHOMCL2725	Trypanosome_ORTHOMCL2999	-0.335648	13.8303	-4.2617	0.0050482	0.0590199	-2.15667
TcIL3000_0_26280	22854043	22859193	hypothetical protein, conserved	hypothetical protein, conserved	T.congo_bin_contig_1047;000000263 - 000005414	Tb927.11.9150	43.93|1755|0.0|1301	hypothetical protein, conserved	gi|71756131;ref|XP_828980.1;BEST	Trypanosoma_ORTHOMCL3790	Trypanosome_ORTHOMCL6968	-0.345528	13.4078	-4.26137	0.00505009	0.0590199	-2.15707
TcIL3000_0_47460	28819590	28820006	hypothetical protein, unlikely	hypothetical protein, unlikely	T.congo_bin_contig_1922;000000118 - 000000535	Tb927.8.3350	31.48|54|1.5|27.7	DNA polymerase theta (helicase domain only), putative	gi|72392731;ref|XP_847166.1;EXACT	Trypanosoma_ORTHOMCL541	Trypanosome_ORTHOMCL5746	0.841889	8.36094	4.26129	0.0050505	0.0590199	-2.15716
TcIL3000_0_37250	25998615	26000062	hypothetical protein, conserved (fragment)	hypothetical protein, conserved (fragment)	T.congo_bin_contig_1522;000000000 - 000001448 (reverse strand)	Tb927.9.11520	51.24|482|2e-142|424	hypothetical protein, conserved	gi|71745568;ref|XP_827414.1;BEST	Trypanosoma_ORTHOMCL5482	Trypanosome_ORTHOMCL7422	-0.276264	10.8392	-4.26047	0.00505516	0.0590199	-2.15816
TcIL3000.11.2120	5407846	5408175	hypothetical protein, unlikely	hypothetical protein, unlikely	T.congo.pschr.11;000662188 - 000662518	Tb927.11.2890	36.67|60|1.8|26.9	hypothetical protein, conserved	gi|71754913;ref|XP_828371.1;EXACT	NA	NA	-0.356001	7.77939	-4.26039	0.00505561	0.0590199	-2.15825
TcIL3000.11.5500	6272894	6275704	SNF2 family protein	SNF2 family protein	T.congo.pschr.11;001527236 - 001530047	Tb927.11.5260	48.24|995|0.0|868	SNF2 DNA repair protein, putative	gi|71755373;ref|XP_828601.1;EXACT	Trypanosoma_ORTHOMCL1533	Trypanosome_ORTHOMCL1307	-0.592114	10.8765	-4.25982	0.00505885	0.0590199	-2.15895
TcIL3000_0_10460	33765842	33766606	hypothetical protein	hypothetical protein	T.congo_bin_contig_397;000016057 - 000016822 (reverse strand)	Tb927.11.16050	25.68|183|1.6|28.9	hypothetical protein, conserved	gi|74026192;ref|XP_829662.1;BEST	NA	NA	-0.367923	10.1792	-4.25843	0.0050667	0.0590534	-2.16062
TcIL3000_0_17550	35693348	35696464	hypothetical protein, conserved	hypothetical protein, conserved	T.congo_bin_contig_690;000001348 - 000004465	No BLASTP hit	-|-|-|-	NA	NA;NA;NA	Trypanosoma_ORTHOMCL707	Trypanosome_ORTHOMCL6044	-0.277692	12.4154	-4.25216	0.00510238	0.0594109	-2.16822
TcIL3000_0_15800	35239447	35239914	hypothetical protein, conserved	hypothetical protein, conserved	T.congo_bin_contig_613;000000462 - 000000930	Tb927.7.2010	37.50|48|0.67|28.9	retrotransposon hot spot protein 7 (RHS7), putative	gi|72391060;ref|XP_845824.1;EXACT	Trypanosoma_ORTHOMCL275	Trypanosome_ORTHOMCL633	0.966821	2.31403	4.24899	0.00512052	0.0594957	-2.17206
TcIL3000_0_60260	32346059	32346598	expression site-associated gene (ESAG) protein, putative	expression site-associated gene (ESAG) protein, putative	T.congo_bin_contig_2425;000002870 - 000003410	Tb927.11.17570	50.00|36|0.11|31.6	variant surface glycoprotein (VSG), frameshifted and degenerate	gi|469603364;gb|AGH58798.1;BEST	Trypanosoma_ORTHOMCL26	Trypanosome_ORTHOMCL28	1.44708	4.79498	4.2481	0.00512563	0.0594957	-2.17314
TcIL3000_0_03050	23601612	23602220	hypothetical protein, conserved	hypothetical protein, conserved	T.congo_bin_contig_116;000005576 - 000006185 (reverse strand)	Tb927.11.8780	45.54|202|2e-43|153	hypothetical protein, conserved	gi|71756055;ref|XP_828942.1;EXACT	NA	NA	-0.31969	7.73349	-4.24687	0.00513274	0.0594957	-2.17464
TcIL3000.11.14810	8807093	8808757	WLM domain containing protein, putative	WLM domain containing protein, putative	T.congo.pschr.11;004061435 - 004063100	Tb927.11.14530	42.77|512|3e-133|402	hypothetical protein, conserved	gi|74025886;ref|XP_829509.1;EXACT	Trypanosoma_ORTHOMCL4232	Trypanosome_ORTHOMCL2457	-0.717352	12.1183	-4.24611	0.00513708	0.0594957	-2.17555
TcIL3000_0_37800	26160095	26165799	microtubule-associated protein, putative, (fragment)	microtubule-associated protein, putative, (fragment)	T.congo_bin_contig_1544;000003872 - 000009577	Tb927.9.2520	53.26|1885|0.0|1942	microtubule- associated protein	gi|71744108;ref|XP_803563.1;BEST	Trypanosoma_ORTHOMCL892	Trypanosome_ORTHOMCL728	-0.724056	14.8996	-4.24587	0.00513848	0.0594957	-2.17585
TcIL3000_3_1720	10965755	10967464	hypothetical protein, conserved	hypothetical protein, conserved	T.congo.pschr.3;000608772 - 000610482 (reverse strand)	Tb927.3.2820	60.63|574|0.0|662	TFIIF-stimulated CTD phosphatase, putative	gi|72386901;ref|XP_843875.1;EXACT	Trypanosoma_ORTHOMCL3613	Trypanosome_ORTHOMCL4340	-0.243201	12.2813	-4.24379	0.00515048	0.0594957	-2.17837
TcIL3000_0_23940	37436197	37436730	peptide methionine sulfoxide reductase, putative	peptide methionine sulfoxide reductase, putative	T.congo_bin_contig_944;000005267 - 000005801	Tb927.8.550	67.23|177|9e-88|258	peptide methionine sulfoxide reductase, putative	gi|72392183;ref|XP_846892.1;EXACT	Trypanosoma_ORTHOMCL1104	Trypanosome_ORTHOMCL1638	0.465328	9.05287	4.2405	0.00516953	0.0594957	-2.18237
TcIL3000_0_57470	31599334	31599711	hypothetical protein, unlikely	hypothetical protein, unlikely	T.congo_bin_contig_2320;000012797 - 000013175 (reverse strand)	Tb927.11.16650	39.47|38|1.4|27.3	hypothetical protein, conserved	gi|74026312;ref|XP_829722.1;EXACT	Trypanosoma_ORTHOMCL60	Trypanosome_ORTHOMCL75	0.886179	6.7454	4.23992	0.00517287	0.0594957	-2.18306
TcIL3000_0_30000	23852790	23853662	cyclophilin-type peptidyl-prolyl cis-trans isomerase, putative, cyclosporin A-binding protein, putative, peptidyl-prolyl cis-trans isomerase, putative	cyclophilin-type peptidyl-prolyl cis-trans isomerase, putative, cyclosporin A-binding protein, putative, peptidyl-prolyl cis-trans isomerase, putative	T.congo_bin_contig_1187;000008294 - 000009167	Tb927.5.1370	56.96|237|2e-84|256	cyclophilin-type peptidyl-prolyl cis-trans isomerase, putative	gi|72389032;ref|XP_844811.1;EXACT	Trypanosoma_ORTHOMCL5867	Trypanosome_ORTHOMCL7483	0.408475	8.66395	4.23961	0.00517466	0.0594957	-2.18344
TcIL3000_5_4380	14270562	14272775	hypothetical protein, conserved	hypothetical protein, conserved	T.congo.pschr.5;001116697 - 001118911	Tb927.5.3880	57.95|742|0.0|852	hypothetical protein, conserved	gi|72389526;ref|XP_845058.1;EXACT	Trypanosoma_ORTHOMCL783	Trypanosome_ORTHOMCL795	-0.410199	11.9738	-4.23921	0.005177	0.0594957	-2.18393
TcIL3000_7_1880	16288115	16288765	ubiquitin-conjugating enzyme E2, putative	ubiquitin-conjugating enzyme E2, putative	T.congo.pschr.7;000659239 - 000659890 (reverse strand)	Tb927.7.2540	69.43|157|3e-63|199	ubiquitin-conjugating enzyme E2, putative	gi|72391166;ref|XP_845877.1;EXACT	Trypanosoma_ORTHOMCL1152	Trypanosome_ORTHOMCL1340	-0.479522	9.06294	-4.23902	0.00517812	0.0594957	-2.18416
TcIL3000_0_35350	25406137	25407288	No protein product	NA	NA	NA	NA	NA	NA	Trypanosoma_ORTHOMCL6	Trypanosome_ORTHOMCL5	1.24801	7.36699	4.23708	0.00518936	0.0594957	-2.18651
TcIL3000.11.10250	7476881	7477282	hypothetical protein, unlikely	hypothetical protein, unlikely	T.congo.pschr.11;002731223 - 002731625	Tb927.9.16260	28.57|49|7.6|25.4	expression site-associated gene 3 (ESAG3, pseudogene), putative	gi|71744888;ref|XP_827074.1;BEST	NA	NA	-0.377018	9.074	-4.23705	0.00518958	0.0594957	-2.18655
TcIL3000_8_2370	18546421	18547494	exocyst complex component Sec10, putative	exocyst complex component Sec10, putative	T.congo.pschr.8;000652769 - 000653843	Tb927.8.2580	65.27|357|6e-166|495	hypothetical protein, conserved	gi|72392581;ref|XP_847091.1;EXACT	Trypanosoma_ORTHOMCL2651	Trypanosome_ORTHOMCL4036	-0.377354	10.2529	-4.23701	0.00518978	0.0594957	-2.18659
TcIL3000_0_35155	25365339	25366397	No protein product	NA	NA	NA	NA	NA	NA	Trypanosoma_ORTHOMCL6	Trypanosome_ORTHOMCL5	2.43755	3.81256	4.23657	0.00519237	0.0594957	-2.18714
TcIL3000_5_5390	14405230	14406396	Trypanosomal VSG domain containing protein, putative	Trypanosomal VSG domain containing protein, putative	T.congo.pschr.5;001251365 - 001252532 (reverse strand)	Tb11.v5.0985	23.57|280|1e-08|55.1	variant surface glycoprotein (VSG)-related, putative	gi|72388808;ref|XP_844699.1;EXACT	Trypanosoma_ORTHOMCL19	Trypanosome_ORTHOMCL20	1.41435	6.63195	4.23634	0.00519372	0.0594957	-2.18742
TcIL3000_0_53530	30571807	30572481	tRNA synthetases class I (E and Q), anti-codon binding domain containing protein, putative	tRNA synthetases class I (E and Q), anti-codon binding domain containing protein, putative	T.congo_bin_contig_2159;000002861 - 000003536 (reverse strand)	Tb11.v5.0810	79.37|223|2e-114|338	glutamyl-tRNA synthetase, putative	gi|72390563;ref|XP_845576.1;BEST	NA	NA	0.372483	10.9591	4.23613	0.00519491	0.0594957	-2.18766
TcIL3000_6_2770	15181866	15182963	hypothetical protein (fragment)	hypothetical protein (fragment)	T.congo.pschr.6;000775270 - 000776368	Tb927.6.3220	75.32|158|1e-77|259	hypothetical protein, conserved	gi|72390297;ref|XP_845443.1;EXACT	NA	NA	-0.544903	8.42523	-4.23229	0.00521735	0.0596951	-2.19233
TcIL3000_0_07290	32903601	32912561	paraflagellar rod component, putative	paraflagellar rod component, putative	T.congo_bin_contig_283;000001206 - 000010167 (reverse strand)	Tb927.2.3660	49.77|3030|0.0|2764	paraflagellar rod component, putative	gi|84043620;ref|XP_951600.1;EXACT	Trypanosoma_ORTHOMCL668	Trypanosome_ORTHOMCL531	-0.424723	15.5574	-4.23138	0.00522268	0.0596985	-2.19343
TcIL3000_0_55850	31133812	31134939	Trypanosomal VSG domain containing protein, putative	Trypanosomal VSG domain containing protein, putative	T.congo_bin_contig_2247;000001266 - 000002394	Tb11.v5.0945	26.10|272|4e-13|69.3	variant surface glycoprotein (VSG, atypical), putative	gi|72389694;ref|XP_845142.1;EXACT	Trypanosoma_ORTHOMCL10	Trypanosome_ORTHOMCL11	2.17528	4.89376	4.22588	0.0052551	0.0599069	-2.20013
TcIL3000_10_2390	1622876	1627489	DNA-directed RNA polymerase III subunit C1, putative	DNA-directed RNA polymerase III subunit C1, putative	T.congo.pschr.10;000717232 - 000721846	Tb927.10.2780	80.63|1554|0.0|2561	DNA-directed RNA polymerase iii largest subunit	gi|71746952;ref|XP_822531.1;EXACT	Trypanosoma_ORTHOMCL1837	Trypanosome_ORTHOMCL1430	-0.281558	15.2517	-4.22476	0.00526168	0.0599069	-2.20148
TcIL3000_0_30450	23997438	23997863	T. congolense-specific, putative cell surface-expressed gene family	T. congolense-specific, putative cell surface-expressed gene family	T.congo_bin_contig_1206;000005403 - 000005829	Tb927.11.12260	44.44|36|0.20|30.4	hypothetical protein, conserved	gi|74025444;ref|XP_829288.1;EXACT	Trypanosoma_ORTHOMCL131	Trypanosome_ORTHOMCL187	-0.403208	6.208	-4.22463	0.00526246	0.0599069	-2.20164
TcIL3000_0_23880	37427807	37429077	variant surface glycoprotein	variant surface glycoprotein	T.congo_bin_contig_943;000000755 - 000002026 (reverse strand)	Tb927.9.16640	24.63|410|3e-09|57.8	variant surface glycoprotein (VSG), putative	gi|71746386;ref|XP_827750.1;EXACT	Trypanosoma_ORTHOMCL10	Trypanosome_ORTHOMCL11	2.58024	2.34676	4.22264	0.00527423	0.0599069	-2.20406
TcIL3000_10_4060	2051403	2052752	tRNA-dihydrouridine synthase 2, putative	tRNA-dihydrouridine synthase 2, putative	T.congo.pschr.10;001145759 - 001147109 (reverse strand)	Tb927.10.4870	64.04|431|0.0|546	tRNA-dihydrouridine synthase 2, putative	gi|71747358;ref|XP_822734.1;EXACT	Trypanosoma_ORTHOMCL4624	Trypanosome_ORTHOMCL1992	-0.537083	9.63617	-4.22259	0.00527454	0.0599069	-2.20412
TcIL3000_10_13220	4531700	4532572	hypothetical protein, conserved	hypothetical protein, conserved	T.congo.pschr.10;003626056 - 003626929	Tb927.10.15440	52.57|272|1e-90|274	hypothetical protein, conserved	gi|71749352;ref|XP_828015.1;EXACT	Trypanosoma_ORTHOMCL4792	Trypanosome_ORTHOMCL3581	-0.385844	9.93862	-4.22122	0.0052827	0.0599069	-2.20579
TcIL3000_0_48910	29234123	29235188	No protein product	NA	NA	NA	NA	NA	NA	Trypanosoma_ORTHOMCL19	Trypanosome_ORTHOMCL20	2.47947	4.03717	4.22022	0.00528864	0.0599069	-2.20701
TcIL3000_0_18430	35953908	35955470	hypothetical protein, conserved	hypothetical protein, conserved	T.congo_bin_contig_724;000000102 - 000001665 (reverse strand)	Tb927.11.11080	67.50|320|4e-115|373	Nucleoporin	gi|74025214;ref|XP_829173.1;EXACT	Trypanosoma_ORTHOMCL1624	Trypanosome_ORTHOMCL2641	0.289472	10.6925	4.21859	0.00529832	0.0599069	-2.20899
TcIL3000_8_920	18138400	18140772	hypothetical protein, conserved	hypothetical protein, conserved	T.congo.pschr.8;000244748 - 000247121 (reverse strand)	Tb927.8.1250	57.07|806|0.0|876	hypothetical protein, conserved	gi|72392321;ref|XP_846961.1;EXACT	Trypanosoma_ORTHOMCL1124	Trypanosome_ORTHOMCL824	-0.363628	13.3031	-4.21847	0.00529902	0.0599069	-2.20913
TcIL3000_6_510	14567362	14570445	hypothetical protein, conserved	hypothetical protein, conserved	T.congo.pschr.6;000160766 - 000163850 (reverse strand)	Tb927.6.900	40.45|880|2e-145|462	hypothetical protein, conserved	gi|72389837;ref|XP_845213.1;EXACT	Trypanosoma_ORTHOMCL1831	Trypanosome_ORTHOMCL6376	-0.304344	12.7785	-4.21844	0.00529922	0.0599069	-2.20917
TcIL3000_0_01960	35820306	35822153	hypothetical protein, conserved	hypothetical protein, conserved	T.congo_bin_contig_70;000003868 - 000005716 (reverse strand)	Tb927.9.15810	38.57|70|3e-06|49.3	retrotransposon hot spot protein 3 (RHS3), putative	gi|71746320;ref|XP_827717.1;EXACT	Trypanosoma_ORTHOMCL94	Trypanosome_ORTHOMCL113	0.672421	10.3111	4.21831	0.00529998	0.0599069	-2.20933
TcIL3000_5_3460	14022604	14023203	hypothetical protein, conserved	hypothetical protein, conserved	T.congo.pschr.5;000868739 - 000869339	Tb927.5.3600	41.67|24|3.3|27.7	ATP-dependent DEAD/H RNA helicase, putative	gi|72389470;ref|XP_845030.1;EXACT	Trypanosoma_ORTHOMCL6973	Trypanosome_ORTHOMCL9112	1.60245	2.24187	4.21806	0.0053015	0.0599069	-2.20964
TcIL3000_8_8250	20330245	20331108	hypothetical protein, conserved	hypothetical protein, conserved	T.congo.pschr.8;002436593 - 002437457	Tb927.8.8120	44.53|265|1e-52|175	hypothetical protein, conserved	gi|72393669;ref|XP_847635.1;EXACT	Trypanosoma_ORTHOMCL2415	Trypanosome_ORTHOMCL6775	-0.382089	8.68603	-4.21177	0.00533915	0.0601931	-2.21729
TcIL3000_0_53950	30668328	30669296	expression site-associated gene (ESAG) protein, putative	expression site-associated gene (ESAG) protein, putative	T.congo_bin_contig_2176;000003694 - 000004663 (reverse strand)	Tb927.10.5680	26.21|309|3e-20|89.4	procyclin-associated gene 1 (PAG1) protein, putative	gi|261332609;emb|CBH15604.1;EXACT	Trypanosoma_ORTHOMCL26	Trypanosome_ORTHOMCL28	1.3425	7.07149	4.21165	0.00533986	0.0601931	-2.21744
TcIL3000.11.2060	5385905	5387296	hypothetical protein, conserved (fragment)	hypothetical protein, conserved (fragment)	T.congo.pschr.11;000640247 - 000641639	Tb927.11.2290	33.19|452|2e-54|197	hypothetical protein, conserved	gi|71754797;ref|XP_828313.1;EXACT	Trypanosoma_ORTHOMCL1561	Trypanosome_ORTHOMCL6335	-0.516625	9.15538	-4.21129	0.00534204	0.0601931	-2.21788
TcIL3000_0_54780	30891313	30891804	hypothetical protein, conserved	hypothetical protein, conserved	T.congo_bin_contig_2211;000004742 - 000005234	Tb927.9.16260	46.67|30|0.62|29.3	expression site-associated gene 3 (ESAG3, pseudogene), putative	gi|71744888;ref|XP_827074.1;BEST	Trypanosoma_ORTHOMCL1006	Trypanosome_ORTHOMCL6236	-0.787523	3.38619	-4.20965	0.00535189	0.0602468	-2.21987
TcIL3000_0_39250	26620241	26620756	hypothetical protein, conserved	hypothetical protein, conserved	T.congo_bin_contig_1615;000007489 - 000008005 (reverse strand)	Tb927.11.12430	39.58|48|2.1|27.7	cell division cycle phosphatase 14, putative	gi|74025478;ref|XP_829305.1;EXACT	Trypanosoma_ORTHOMCL8121	Trypanosome_ORTHOMCL10130	-0.446151	6.27011	-4.20769	0.00536375	0.0603124	-2.22227
TcIL3000_3_1090	10737394	10738827	Tetratricopeptide repeats, putative	Tetratricopeptide repeats, putative	T.congo.pschr.3;000380411 - 000381845 (reverse strand)	Tb927.3.1990	70.16|449|0.0|661	hypothetical protein, conserved	gi|72386737;ref|XP_843793.1;EXACT	Trypanosoma_ORTHOMCL6121	Trypanosome_ORTHOMCL5154	-0.265496	11.3719	-4.20687	0.00536871	0.0603124	-2.22327
TcIL3000_7_940	15955587	15955889	10 kDa heat shock protein, putative	10 kDa heat shock protein, putative	T.congo.pschr.7;000326711 - 000327014	Tb927.7.1340	93.00|100|2e-63|189	10 kDa heat shock protein, putative	gi|72390924;ref|XP_845756.1;EXACT	Trypanosoma_ORTHOMCL284	Trypanosome_ORTHOMCL193	0.545384	10.9958	4.20617	0.00537296	0.0603124	-2.22412
TcIL3000_5_2400	13842224	13842538	hypothetical protein, unlikely	hypothetical protein, unlikely	T.congo.pschr.5;000688359 - 000688674	Tb927.9.2350	38.64|44|2.8|26.2	serine/threonine protein kinase, putative	gi|71744084;ref|XP_803549.1;EXACT	NA	NA	-0.263354	6.77491	-4.20405	0.00538576	0.0603989	-2.2267
TcIL3000_0_38900	26518174	26519337	hypothetical protein, conserved (fragment)	hypothetical protein, conserved (fragment)	T.congo_bin_contig_1594;000000000 - 000001164 (reverse strand)	Tb927.10.2060	51.64|335|7e-100|320	hypothetical protein, conserved	gi|71746812;ref|XP_822461.1;EXACT	NA	Trypanosome_ORTHOMCL1368	-0.405592	9.35182	-4.20153	0.00540108	0.0605084	-2.22977
TcIL3000_5_2260	13795784	13796092	hypothetical protein, unlikely	hypothetical protein, unlikely	T.congo.pschr.5;000641919 - 000642228	Tb927.8.6250	30.67|75|0.059|30.8	hypothetical protein, conserved	gi|72393309;ref|XP_847455.1;EXACT	NA	NA	-0.620245	5.67652	-4.20077	0.00540572	0.0605084	-2.2307
TcIL3000_0_30650	24060131	24060736	hypothetical protein, conserved	hypothetical protein, conserved	T.congo_bin_contig_1216;000006609 - 000007215	Tb927.7.3560	43.24|37|2.7|27.7	hypothetical protein, conserved	gi|72391370;ref|XP_845979.1;EXACT	Trypanosoma_ORTHOMCL121	Trypanosome_ORTHOMCL153	2.26896	3.4036	4.19765	0.00542479	0.0606312	-2.23451
TcIL3000_0_48510	29127666	29128295	hypothetical protein	hypothetical protein	T.congo_bin_contig_1962;000003829 - 000004459 (reverse strand)	Tb927.8.1010	60.98|205|7e-80|249	chaperone protein DNAj, putative	gi|72392275;ref|XP_846938.1;EXACT	NA	NA	-0.452267	8.06738	-4.19681	0.00542991	0.0606312	-2.23553
TcIL3000.11.7440	6771696	6772454	14-3-3 protein	14-3-3 protein	T.congo.pschr.11;002026038 - 002026797 (reverse strand)	Tb927.11.6870	94.84|252|1e-179|497	14-3-3 protein	gi|71755691;ref|XP_828760.1;EXACT	Trypanosoma_ORTHOMCL3859	Trypanosome_ORTHOMCL4043	0.451185	12.7352	4.19647	0.00543203	0.0606312	-2.23595
TcIL3000_0_42830	27504964	27506127	variant surface glycoprotein	variant surface glycoprotein	T.congo_bin_contig_1740;000012521 - 000013685 (reverse strand)	Tb927.5.110	26.45|121|0.006|37.4	variant surface glycoprotein (VSG)-related, putative	gi|72388804;ref|XP_844697.1;EXACT	Trypanosoma_ORTHOMCL41	Trypanosome_ORTHOMCL48	0.995942	10.7836	4.19399	0.00544722	0.0607437	-2.23897
TcIL3000_0_29250	23650846	23652021	Transferrin receptor-like, ESAG6-like	Transferrin receptor-like, ESAG6-like	T.congo_bin_contig_1165;000003455 - 000004631 (reverse strand)	Tb927.7.3260	24.93|357|1e-14|73.6	expression site-associated gene (ESAG) protein, putative	gi|72391310;ref|XP_845949.1;EXACT	Trypanosoma_ORTHOMCL26	Trypanosome_ORTHOMCL28	3.48144	2.60237	4.18876	0.0054795	0.0610411	-2.24536
TcIL3000_0_32320	24595992	24596387	hypothetical protein, unlikely	hypothetical protein, unlikely	T.congo_bin_contig_1297;000000015 - 000000411 (reverse strand)	Tb927.11.12310	31.37|51|0.87|28.1	protein kinase, putative	gi|74025454;ref|XP_829293.1;EXACT	NA	NA	-0.282964	7.92888	-4.18776	0.00548569	0.0610411	-2.24658
TcIL3000_5_3540	14034541	14039511	protein kinase , putative	protein kinase , putative	T.congo.pschr.5;000880676 - 000885647 (reverse strand)	Tb927.5.3150	43.06|1658|0.0|1081	protein kinase , putative	gi|72389384;ref|XP_844987.1;EXACT	Trypanosoma_ORTHOMCL787	Trypanosome_ORTHOMCL821	-0.473082	15.3211	-4.18652	0.0054934	0.0610411	-2.2481
TcIL3000_0_06860	32739057	32741147	retrotransposon hot spot protein 2 (RHS2), putative	retrotransposon hot spot protein 2 (RHS2), putative	T.congo_bin_contig_261;000012933 - 000015024	Tb927.2.280	37.09|585|5e-107|345	retrotransposon hot spot protein 2 (RHS2), putative	gi|84043376;ref|XP_951478.1;EXACT	Trypanosoma_ORTHOMCL16	Trypanosome_ORTHOMCL16	0.291186	13.9068	4.18635	0.00549447	0.0610411	-2.24831
TcIL3000_6_2460	15110376	15111716	pseudouridine synthase A-like protein, putative	pseudouridine synthase A-like protein, putative	T.congo.pschr.6;000703780 - 000705121	Tb927.6.2970	73.99|419|0.0|633	pseudouridine synthase A-like protein, putative	gi|72390247;ref|XP_845418.1;EXACT	Trypanosoma_ORTHOMCL3136	Trypanosome_ORTHOMCL2602	-0.283681	11.1714	-4.18357	0.00551172	0.0611754	-2.2517
TcIL3000_0_59660	32191794	32192216	hypothetical protein, unlikely	hypothetical protein, unlikely	T.congo_bin_contig_2405;000000553 - 000000976 (reverse strand)	Tb927.11.14680	27.87|61|3.0|26.9	phosphatidylinositol 3-related kinase, putative	gi|74025920;ref|XP_829526.1;EXACT	NA	NA	-0.258735	7.41445	-4.18191	0.00552211	0.0612335	-2.25374
TcIL3000_9_1540	20879671	20884314	Meckel syndrome type 6 protein, putative	Meckel syndrome type 6 protein, putative	T.congo.pschr.9;000516633 - 000521277	Tb927.9.4640	46.32|1563|0.0|1326	hypothetical protein, conserved	gi|71744482;ref|XP_803771.1;EXACT	Trypanosoma_ORTHOMCL2179	Trypanosome_ORTHOMCL4475	-0.253739	14.629	-4.17721	0.00555153	0.0614532	-2.25949
TcIL3000_5_4880	14327505	14328020	histone H4, putative	histone H4, putative	T.congo.pschr.5;001173640 - 001174156 (reverse strand)	Tb927.5.4260	98.00|100|6e-63|191	histone H4, putative	gi|261328456;emb|CBH11433.1;BEST	Trypanosoma_ORTHOMCL7492	Trypanosome_ORTHOMCL9542	0.416315	11.0004	4.17709	0.00555228	0.0614532	-2.25964
TcIL3000.11.7930	6937269	6937700	hypothetical protein, unlikely	hypothetical protein, unlikely	T.congo.pschr.11;002191611 - 002192043	Tb927.11.7350	95.80|143|3e-92|266	histone H2B variant, putative	gi|71755797;ref|XP_828813.1;EXACT	Trypanosoma_ORTHOMCL3844	Trypanosome_ORTHOMCL2848	0.288229	10.0732	4.17625	0.00555757	0.0614544	-2.26067
TcIL3000_10_2850	1748621	1750435	hypothetical protein, conserved	hypothetical protein, conserved	T.congo.pschr.10;000842977 - 000844792	Tb927.10.3430	48.38|585|0.0|533	hypothetical protein, conserved	gi|71747078;ref|XP_822594.1;EXACT	Trypanosoma_ORTHOMCL4701	Trypanosome_ORTHOMCL7083	-0.26849	11.5471	-4.1655	0.00562562	0.0620207	-2.27383
TcIL3000_10_13340	4555843	4559610	hypothetical protein, conserved	hypothetical protein, conserved	T.congo.pschr.10;003650199 - 003653967	Tb927.10.15550	40.86|629|1e-112|382	hypothetical protein, conserved	gi|71749374;ref|XP_828026.1;EXACT	Trypanosoma_ORTHOMCL7343	Trypanosome_ORTHOMCL9290	-0.281267	13.8578	-4.16511	0.00562808	0.0620207	-2.2743
TcIL3000_1_1980	897148	899271	serine peptidase, Clan SC, Family S9D, Alpha/beta hydrolase domain-containing protein	serine peptidase, Clan SC, Family S9D, Alpha/beta hydrolase domain-containing protein	T.congo.pschr.1;000834111 - 000836235	Tb927.1.4780	68.09|677|0.0|922	serine peptidase, putative	gi|115504757;ref|XP_001219171.1;EXACT	Trypanosoma_ORTHOMCL5061	Trypanosome_ORTHOMCL3407	-0.262538	12.3046	-4.16474	0.00563046	0.0620207	-2.27476
TcIL3000_8_4750	19290103	19291905	73 kDa paraflagellar rod protein, putative	73 kDa paraflagellar rod protein, putative	T.congo.pschr.8;001396451 - 001398254	Tb11.v5.0538	95.17|600|0.0|1182	69 kDa paraflagellar rod protein, putative	gi|72393053;ref|XP_847327.1;EXACT	Trypanosoma_ORTHOMCL89	Trypanosome_ORTHOMCL65	0.292009	14.6605	4.16273	0.00564325	0.0620207	-2.27721
TcIL3000_0_52770	30361442	30362992	hypothetical protein, conserved	hypothetical protein, conserved	T.congo_bin_contig_2129;000001743 - 000003294	Tb927.8.7550	26.82|440|5e-19|89.0	hypothetical protein	gi|72393567;ref|XP_847584.1;EXACT	Trypanosoma_ORTHOMCL7467	Trypanosome_ORTHOMCL9515	-0.396924	9.96196	-4.16258	0.00564422	0.0620207	-2.2774
TcIL3000_0_25220	37840567	37841523	variant surface glycoprotein	variant surface glycoprotein	T.congo_bin_contig_996;000000504 - 000001461 (reverse strand)	Tb927.5.110	26.45|121|0.013|35.8	variant surface glycoprotein (VSG)-related, putative	gi|72388804;ref|XP_844697.1;EXACT	Trypanosoma_ORTHOMCL41	Trypanosome_ORTHOMCL48	0.936389	10.9078	4.16199	0.00564804	0.0620207	-2.27813
TcIL3000_0_42765	27493283	27494269	No protein product	NA	NA	NA	NA	NA	NA	NA	NA	2	4.8049	4.16185	0.00564889	0.0620207	-2.27829
TcIL3000_10_13280	4541851	4542922	GDP-mannose 4,6 dehydratase, putative	GDP-mannose 4,6 dehydratase, putative	T.congo.pschr.10;003636207 - 003637279	Tb927.10.15490	75.94|345|0.0|563	GDP-mannose 4,6 dehydratase, putative	gi|71749362;ref|XP_828020.1;EXACT	Trypanosoma_ORTHOMCL6754	Trypanosome_ORTHOMCL7605	-0.319005	9.83878	-4.16159	0.0056506	0.0620207	-2.27862
TcIL3000_10_2970	1782687	1783853	arginine N-methyltransferase, putative	arginine N-methyltransferase, putative	T.congo.pschr.10;000877043 - 000878210	Tb927.10.3560	70.95|389|0.0|566	arginine N-methyltransferase, putative	gi|71747100;ref|XP_822605.1;BEST	Trypanosoma_ORTHOMCL4693	Trypanosome_ORTHOMCL3828	0.47442	13.0866	4.15947	0.00566414	0.0620541	-2.28121
TcIL3000.11.11660	7753987	7761669	hypothetical protein, conserved	hypothetical protein, conserved	T.congo.pschr.11;003008329 - 003016012	Tb11.01.2730	49.06|1272|0.0|1156	hypothetical protein, conserved	gi|74025188;ref|XP_829160.1;BEST	Trypanosoma_ORTHOMCL947	Trypanosome_ORTHOMCL6092	-0.302633	16.2093	-4.1587	0.00566913	0.0620541	-2.28216
TcIL3000_0_11740	34113753	34114829	retrotransposon hot spot protein 2 (RHS2), putative	retrotransposon hot spot protein 2 (RHS2), putative	T.congo_bin_contig_444;000000171 - 000001248 (reverse strand)	Tb11.v5.0594	38.42|354|7e-75|244	retrotransposon hot spot (RHS) protein, putative	gi|84043376;ref|XP_951478.1;BEST	Trypanosoma_ORTHOMCL16	Trypanosome_ORTHOMCL16	0.622818	10.9086	4.15867	0.00566933	0.0620541	-2.2822
TcIL3000_0_54360	30780454	30781609	cyclophilin 15, putative	cyclophilin 15, putative	T.congo_bin_contig_2192;000000035 - 000001191 (reverse strand)	Tb927.1.1720	50.61|409|5e-127|375	cyclophilin 15, putative	gi|115504163;ref|XP_001218874.1;BEST	Trypanosoma_ORTHOMCL1725	Trypanosome_ORTHOMCL1385	-0.316215	9.89467	-4.156	0.00568648	0.0621604	-2.28547
TcIL3000_8_3230	18748509	18752723	hypothetical protein, conserved	hypothetical protein, conserved	T.congo.pschr.8;000854857 - 000859072	Tb927.8.3200	73.88|1405|0.0|2150	hypothetical protein, conserved	gi|72392701;ref|XP_847151.1;EXACT	Trypanosoma_ORTHOMCL2612	Trypanosome_ORTHOMCL3230	-0.267573	14.3979	-4.15474	0.00569463	0.0621604	-2.28701
TcIL3000_6_1200	14755671	14756051	hypothetical protein, unlikely	hypothetical protein, unlikely	T.congo.pschr.6;000349075 - 000349456 (reverse strand)	Tb927.10.1250	28.33|60|1.1|27.7	hypothetical protein, conserved	gi|71746656;ref|XP_822383.1;EXACT	Trypanosoma_ORTHOMCL8193	Trypanosome_ORTHOMCL10202	-0.442589	6.08778	-4.15472	0.00569476	0.0621604	-2.28704
TcIL3000_0_41650	27233313	27233873	hypothetical protein	hypothetical protein	T.congo_bin_contig_1717;000000198 - 000000759	Tb927.8.4360	31.25|32|0.53|30.0	hypothetical protein, conserved	gi|72392933;ref|XP_847267.1;EXACT	NA	NA	-0.304007	9.36738	-4.15308	0.0057054	0.0622193	-2.28906
TcIL3000_0_29150	23625535	23627040	variant surface glycoprotein	variant surface glycoprotein	T.congo_bin_contig_1162;000007485 - 000008991 (reverse strand)	Tb927.4.3290	25.92|436|4e-32|126	hypothetical protein, conserved	gi|72388110;ref|XP_844479.1;EXACT	Trypanosoma_ORTHOMCL76	Trypanosome_ORTHOMCL96	0.953471	5.03857	4.15093	0.00571931	0.0623136	-2.29169
TcIL3000_5_2360	13827473	13828054	hypothetical protein	hypothetical protein	T.congo.pschr.5;000673608 - 000674190	Tb927.4.2430	29.79|47|6.3|26.6	hypothetical protein, conserved	gi|72387938;ref|XP_844393.1;EXACT	NA	NA	-0.512921	7.2736	-4.1499	0.00572601	0.0623295	-2.29296
TcIL3000_0_46100	28450011	28450433	T. congolense-specific, putative cell surface-expressed gene family	T. congolense-specific, putative cell surface-expressed gene family	T.congo_bin_contig_1874;000005229 - 000005652	Tb927.10.3180	24.19|62|0.98|28.1	hypothetical protein, conserved	gi|71747030;ref|XP_822570.1;EXACT	Trypanosoma_ORTHOMCL131	Trypanosome_ORTHOMCL187	-0.308915	7.14528	-4.14629	0.0057495	0.062397	-2.29738
TcIL3000_9_1950	21022169	21022768	tryparedoxin peroxidase	tryparedoxin peroxidase	T.congo.pschr.9;000659131 - 000659731	Tb927.9.5840	84.42|199|2e-129|365	tryparedoxin peroxidase	gi|71744678;ref|XP_826969.1;EXACT	Trypanosoma_ORTHOMCL209	Trypanosome_ORTHOMCL149	-0.525006	12.8686	-4.14603	0.00575125	0.062397	-2.29771
TcIL3000_0_46010	28431873	28432665	p-glycoprotein (fragment)	p-glycoprotein (fragment)	T.congo_bin_contig_1871;000039438 - 000040231	Tb927.4.4490	62.78|266|4e-101|324	multidrug resistance protein E	gi|72388348;ref|XP_844598.1;EXACT	NA	Trypanosome_ORTHOMCL11550	-0.400902	6.29252	-4.145	0.00575795	0.062397	-2.29897
TcIL3000_0_56120	31209102	31210379	variant surface glycoprotein	variant surface glycoprotein	T.congo_bin_contig_2259;000001108 - 000002386 (reverse strand)	Tb927.7.150	26.43|314|1e-10|62.0	variant surface glycoprotein (VSG, pseudogene), putative	gi|469603224;gb|AGH58728.1;BEST	Trypanosoma_ORTHOMCL10	Trypanosome_ORTHOMCL11	2.6459	5.66142	4.14396	0.00576478	0.062397	-2.30025
TcIL3000_10_13820	4681562	4683832	receptor-type adenylate cyclase GRESAG 4, putative, expression site-associated gene 4 (ESAG4) protein, putative	receptor-type adenylate cyclase GRESAG 4, putative, expression site-associated gene 4 (ESAG4) protein, putative	T.congo.pschr.10;003775918 - 003778189	Tb927.10.13660	61.79|725|0.0|872	hypothetical protein, conserved	gi|71749020;ref|XP_827849.1;BEST	Trypanosoma_ORTHOMCL4869	Trypanosome_ORTHOMCL3685	-0.448566	12.9102	-4.14351	0.00576769	0.062397	-2.3008
TcIL3000_5_2290	13802138	13802632	hypothetical protein	hypothetical protein	T.congo.pschr.5;000648273 - 000648768	Tb927.9.10450	34.55|55|0.83|28.9	hypothetical protein, conserved	gi|71745398;ref|XP_827329.1;EXACT	NA	NA	-0.384976	7.78725	-4.14313	0.00577024	0.062397	-2.30128
TcIL3000_10_2260	1593615	1595921	intraflagellar transport protein IFT81, putative	intraflagellar transport protein IFT81, putative	T.congo.pschr.10;000687971 - 000690278	Tb927.10.2640	84.10|736|0.0|1267	intraflagellar transport protein IFT81, putative	gi|71746924;ref|XP_822517.1;EXACT	Trypanosoma_ORTHOMCL1866	Trypanosome_ORTHOMCL1432	-0.299727	14.148	-4.14224	0.00577604	0.062397	-2.30236
TcIL3000_6_1620	14861830	14862141	hypothetical protein, unlikely	hypothetical protein, unlikely	T.congo.pschr.6;000455234 - 000455546 (reverse strand)	No BLASTP hit	-|-|-|-	NA	NA;NA;NA	NA	NA	-0.35478	6.20299	-4.14198	0.00577778	0.062397	-2.30269
TcIL3000_0_44930	28138629	28138979	T. congolense-specific, putative cell surface-expressed gene family	T. congolense-specific, putative cell surface-expressed gene family	T.congo_bin_contig_1841;000000775 - 000001126 (reverse strand)	Tb927.11.11920	44.44|36|0.077|30.8	molybdenum cofactor biosynthesis protein, putative	gi|74025376;ref|XP_829254.1;EXACT	Trypanosoma_ORTHOMCL131	Trypanosome_ORTHOMCL187	-0.454967	7.18412	-4.1413	0.00578223	0.062397	-2.30352
TcIL3000_3_600	10556494	10557924	LMBR1-like membrane protein, putative	LMBR1-like membrane protein, putative	T.congo.pschr.3;000199511 - 000200942	Tb927.3.1390	68.28|476|0.0|702	hypothetical protein, conserved	gi|72386617;ref|XP_843733.1;EXACT	Trypanosoma_ORTHOMCL3660	Trypanosome_ORTHOMCL3098	-0.495464	12.0398	-4.14091	0.00578481	0.062397	-2.304
TcIL3000_0_28370	23430602	23431000	hypothetical protein, unlikely	hypothetical protein, unlikely	T.congo_bin_contig_1135;000008226 - 000008625	Tb927.10.10620	42.86|42|0.007|34.3	hypothetical protein, conserved	gi|71748454;ref|XP_823282.1;EXACT	Trypanosoma_ORTHOMCL144	Trypanosome_ORTHOMCL204	-0.324157	6.54647	-4.13761	0.00580653	0.0625745	-2.30806
TcIL3000_0_60040	32288190	32288987	hypothetical protein, conserved	hypothetical protein, conserved	T.congo_bin_contig_2418;000007413 - 000008211 (reverse strand)	Tb927.5.297b	52.56|215|5e-58|187	hypothetical protein	gi|188592999;emb|CAQ55507.1;EXACT	Trypanosoma_ORTHOMCL74	Trypanosome_ORTHOMCL90	-0.284734	9.66574	-4.13053	0.00585349	0.0629266	-2.31677
TcIL3000_0_14580	34902904	34907095	calpain, putative (fragment)	calpain, putative (fragment)	T.congo_bin_contig_558;000000054 - 000004246	Tb11.v5.1011	53.71|1387|0.0|1387	calpain-like cysteine peptidase, putative	gi|71754579;ref|XP_828204.1;BEST	Trypanosoma_ORTHOMCL85	Trypanosome_ORTHOMCL69	-0.448137	13.0745	-4.13052	0.00585356	0.0629266	-2.31678
TcIL3000_0_42720	27479265	27481592	vacuolar proton translocating ATPase subunit A, putative	vacuolar proton translocating ATPase subunit A, putative	T.congo_bin_contig_1736;000009679 - 000012007	Tb927.5.1300	84.80|783|0.0|1378	vacuolar proton translocating ATPase subunit A, putative	gi|72389018;ref|XP_844804.1;EXACT	Trypanosoma_ORTHOMCL792	Trypanosome_ORTHOMCL1319	-0.505996	12.8025	-4.1301	0.00585637	0.0629266	-2.3173
TcIL3000.11.910	4989373	4989792	hypothetical protein, conserved	hypothetical protein, conserved	T.congo.pschr.11;000243715 - 000244135	Tb927.11.1000	36.69|139|9e-21|83.2	hypothetical protein, conserved	gi|71754557;ref|XP_828193.1;EXACT	Trypanosoma_ORTHOMCL6547	Trypanosome_ORTHOMCL2931	0.42228	8.79762	4.12949	0.00586042	0.0629266	-2.31805
TcIL3000_0_55420	31043575	31044000	hypothetical protein, unlikely	hypothetical protein, unlikely	T.congo_bin_contig_2235;000004624 - 000005050 (reverse strand)	Tb927.9.16260	38.98|59|0.14|30.8	expression site-associated gene 3 (ESAG3, pseudogene), putative	gi|71744888;ref|XP_827074.1;BEST	Trypanosoma_ORTHOMCL8113	Trypanosome_ORTHOMCL10122	-0.586311	6.34968	-4.12749	0.00587375	0.0629783	-2.3205
TcIL3000_0_ncRNA016	36058155	36058240	No protein product	NA	NA	NA	NA	NA	NA	NA	NA	0.58282	2.50603	4.12718	0.00587585	0.0629783	-2.32089
TcIL3000_9_350	20448011	20455306	Zn-finger in Ran binding protein and others/SPRY domain/HECT-domain (ubiquitin-transferase), putative	Zn-finger in Ran binding protein and others/SPRY domain/HECT-domain (ubiquitin-transferase), putative	T.congo.pschr.9;000084973 - 000092269 (reverse strand)	Tb927.9.1770	64.86|2453|0.0|3203	hypothetical protein, conserved	gi|71743996;ref|XP_803468.1;EXACT	Trypanosoma_ORTHOMCL2248	Trypanosome_ORTHOMCL2959	-0.284786	15.6621	-4.1247	0.00589249	0.0630997	-2.32395
TcIL3000_4_30	11841377	11841805	hypothetical protein, unlikely	hypothetical protein, unlikely	T.congo.pschr.4;000003553 - 000003982	Tb927.6.3990	29.09|55|1.7|27.7	hypothetical protein, conserved	gi|72390445;ref|XP_845517.1;EXACT	NA	NA	-0.308473	8.57731	-4.12197	0.00591084	0.0631987	-2.32731
TcIL3000_2_860	10053095	10053946	Dpy-30 motif containing protein, putative (fragment)	Dpy-30 motif containing protein, putative (fragment)	T.congo.pschr.2;000491582 - 000492434 (reverse strand)	Tb927.2.4520	53.15|286|1e-90|293	hypothetical protein, conserved	gi|84043704;ref|XP_951642.1;EXACT	NA	NA	-0.246248	10.6007	-4.12174	0.00591239	0.0631987	-2.32759
TcIL3000_0_19470	36274482	36276147	No protein product	NA	NA	NA	NA	NA	NA	Trypanosoma_ORTHOMCL16	Trypanosome_ORTHOMCL16	-0.26001	11.1036	-4.12035	0.00592178	0.063242	-2.32931
TcIL3000_3_2720	11404348	11405028	Nodulin-like, putative	Nodulin-like, putative	T.congo.pschr.3;001047365 - 001048046 (reverse strand)	Tb927.3.4110	62.50|128|1e-47|166	hypothetical protein, conserved	gi|72387157;ref|XP_844003.1;EXACT	NA	NA	-0.317325	9.61044	-4.11955	0.00592713	0.0632422	-2.33028
TcIL3000_2_60	9574965	9576833	protein kinase, putative	protein kinase, putative	T.congo.pschr.2;000013452 - 000015321	Tb927.2.1820	74.60|622|0.0|971	protein kinase, putative	gi|84043450;ref|XP_951515.1;EXACT	Trypanosoma_ORTHOMCL829	Trypanosome_ORTHOMCL666	-0.286844	11.6484	-4.11607	0.00595073	0.0632871	-2.33458
TcIL3000_3_2810	11567865	11568713	Glycosyl transferase family 8, putative	Glycosyl transferase family 8, putative	T.congo.pschr.3;001210882 - 001211731 (reverse strand)	Tb927.3.4630	86.28|277|1e-171|519	UDP-glucose:glycoprotein glucosyltransferase, putative	gi|72387261;ref|XP_844055.1;EXACT	NA	Trypanosome_ORTHOMCL1169	-0.415749	10.8244	-4.11595	0.00595152	0.0632871	-2.33472
TcIL3000_0_54850	30904596	30905585	paraflagellar rod component, putative	paraflagellar rod component, putative	T.congo_bin_contig_2213;000001949 - 000002939	Tb927.2.2160	73.25|329|2e-178|500	paraflagellar rod component, putative	gi|84043474;ref|XP_951527.1;EXACT	Trypanosoma_ORTHOMCL3762	Trypanosome_ORTHOMCL4379	-0.286133	11.2298	-4.11591	0.00595178	0.0632871	-2.33477
TcIL3000_0_53760	30619314	30619907	hypothetical protein	hypothetical protein	T.congo_bin_contig_2167;000000810 - 000001404 (reverse strand)	Tb927.9.2390	29.95|187|1e-14|68.2	hypothetical protein, conserved	gi|71744086;ref|XP_803550.1;EXACT	NA	NA	-0.353049	10.3079	-4.11578	0.00595267	0.0632871	-2.33493
TcIL3000_0_11120	33942513	33943178	hypothetical protein, conserved	hypothetical protein, conserved	T.congo_bin_contig_423;000016094 - 000016760 (reverse strand)	Tb11.v5.0731	22.54|213|3e-10|57.8	65 kDa invariant surface glycoprotein, putative	gi|84043584;ref|XP_951582.1;BEST	Trypanosoma_ORTHOMCL98	Trypanosome_ORTHOMCL120	1.20002	4.94379	4.11376	0.00596644	0.0633337	-2.33743
[truncated: 10,748 more rows]

## Sheet: Adj p<0.05
SysID	Start	End	Description	UpdatedDescription	ChrLoc	Top_Tbb927_BLASTP	Top_Tbb927_BLASTP_similarity	Top_Tbb927_BLASTP_description	Top_Tbb927_BLASTP_accessions	TrypanosomA_ortho	TrypanosomE_ortho	logFC	AveExpr	t	P.Value	adj.P.Val	B
[truncated: 804 more rows]

## Sheet: FC>2 adj p<0.05
SysID	Start	End	Description	UpdatedDescription	ChrLoc	Top_Tbb927_BLASTP	Top_Tbb927_BLASTP_similarity	Top_Tbb927_BLASTP_description	Top_Tbb927_BLASTP_accessions	TrypanosomA_ortho	TrypanosomE_ortho	logFC	AveExpr	t	P.Value	adj.P.Val	B
[truncated: 372 more rows]

[truncated: 4 more sheets: Excl No product, Excl VSG, FC>3, FC>4]
