# Supplementary material for: A gene expression comparison of Trypanosoma brucei and Trypanosoma congolense in the bloodstream of the mammalian host reveals species-specific adaptations to density-dependent development
Source: PLoS Negl Trop Dis. 2018 Oct 11;12(10):e0006863. doi: 10.1371/journal.pntd.0006863 (PMC6199001; doi:10.1371/journal.pntd.0006863)
Supplement: S2 Table — InterPro search of predicted domains for T. congolense hypothetical proteins encoded by transcripts at least 4-fold more abundant at peak relative to ascending parasitaemia. (XLSX) [file pntd.0006863.s002.xlsx]

## Sheet: 4 fold up no vsg no NA
SysID	Updated Description	logFC	adj.P. Val	Comments from Gene DB	InterPro predictions
					Phobius	TM HMM	Coils	PFAM	SignalP euk	Panther	GO terms
TcIL3000_0 _23590	hypothetical protein, conserved	4.33506	0.0423118	T.con orthologues reverse transcriptase	1-40 CYT, 41-61 TM, 62-310 NON-CYT
TcIL3000_0 _41620	hypothetical protein, conserved	3.52749	0.0234946	T.con orthologues VSG	1-19 NON-CYT, 20-44 TM, 45-240 CYT	13-35 TM
TcIL3000_0 _43500	hypothetical protein, conserved	3.41351	0.0133257	T.con orthologues hypothetical	1-311 NON-CYT, 312-329 TM, 330-468 CYT
TcIL3000_0 _50570	hypothetical protein, conserved	3.03849	0.0135334	T.con orthologues hypothetical.	1-21 NON-CYT, 22-45 TM, 46-153 CYT	21-43 TM
TcIL3000_0 _60600	hypothetical protein, conserved	2.69985	0.0288078	T.con orthologues hypothetical.
TcIL3000_0 _20630	hypothetical protein	2.66546	0.0200557	T.con orthologues hypothetical.
TcIL3000_0 _26040	hypothetical protein, conserved	2.65909	0.0133257	T.con orthologues hypothetical.			Coil 322-342
TcIL3000_0 _24580	hypothetical protein, unlikely	2.61377	0.0468789	T.con orthologues VSG			Coil 75-95	Trypanosome variant surface glycoprotein, B-type, N-terminal domain 5-99
TcIL3000_0 _26360	hypothetical protein, conserved	2.5708	0.037033	T.con orthologues hypothetical.	1-96 CYT, 97-115 TM, 116-134 NON-CYT, 135-151 TM
TcIL3000_0 _32470	hypothetical protein, conserved	2.56651	0.00903912	T.con orthologues hypothetical.			Coil 163-183
TcIL3000_0 _53060	hypothetical protein, conserved	2.5648	0.0238317	T.con orthologues hypothetical.			Coil 164-184
TcIL3000_0 _03960	hypothetical protein, conserved	2.41502	0.0117707	T.con orthologues hypothetical
TcIL3000_0 _12370	hypothetical protein, conserved	2.38771	0.00346933	T.con orthologues hypothetical.	1-172 CYT, 173-192 TM, 193-196 NON-CYT
TcIL3000_0 _60640	hypothetical protein, conserved	2.33458	0.0312446	T.con orthologues hypothetical
TcIL3000_0 _09900	hypothetical protein, conserved	2.32004	0.0118636	T.con orthologues VSG
TcIL3000_0_10120	hypothetical protein, unlikely	2.23808	0.0477429
TcIL3000_0_29730	hypothetical protein, conserved	2.22951	0.00626945	T.con orthologues VSG					SignalP-no TM 1-17
TcIL3000_5_5260	hypothetical protein, unlikely	2.18632	0.00619827
TcIL3000_0_22950	hypothetical protein, conserved (fragment)	2.18144	0.00334878	T.con orthologues VSG	1-24 SIGNAL PEPTIDE, 25-145 NON-CYT
TcIL3000_0_60190	hypothetical protein, conserved	2.15677	0.033115	T.con orthologues hypothetical. Dicer-like - ribonuclease III activity, RNA-binding	1-17 NON-CYT, 18-40 TM, 41-309 CYT, 310-331 TM, 332-342 NON-CYT, 342-363 TM, 364-599 CYT	15-37 TM helix, 49-71 TM helix
TcIL3000_0_29130	hypothetical protein, conserved	2.13291	0.0265056	T.con orthologues hypothetical.	1-19 CYT, 20-38 TM, 39-239 NON-CYT	17-39 TM helix				1-158, 177-237 - BETA-1,3-N-ACETYLGLUCOSAMINYLTRANSFERASE (PTHR11214),	GO:0006486 protein glycosylation, GO:0008378 galactosyltransferase activity, GO:0016020 membrane
TcIL3000_1_10	hypothetical protein, conserved	2.10898	0.0311633		1-19 NON-CYT, 20-37 TM, 38-213 CYT					11-110, 128-203 - BETA-1,3-N-ACETYLGLUCOSAMINYLTRANSFERASE (PTHR11214),	GO:0006486 protein glycosylation, GO:0008378 galactosyltransferase activity, GO:0016020 membrane
TcIL3000_0_51720	hypothetical protein	2.0913	0.0399888		1-91 CYT, 92-108 TM, 109-144 NON-CYT, 145-165 TM, 166-223 CYT	91-108 TM helix, 144-166 TM helix
