# Supplementary material for: A gene expression comparison of Trypanosoma brucei and Trypanosoma congolense in the bloodstream of the mammalian host reveals species-specific adaptations to density-dependent development
Source: PLoS Negl Trop Dis. 2018 Oct 11;12(10):e0006863. doi: 10.1371/journal.pntd.0006863 (PMC6199001; doi:10.1371/journal.pntd.0006863)
Supplement: S3 Table — Functional assignment for the 5028 transcripts significantly up (3096 transcripts) or downregulated (1932 transcripts) in the stumpy form T. brucei transcriptome compared to the slender form transcriptome. (XLS) [file pntd.0006863.s003.xls]

## Sheet: Stumpy_vs_Slender_v2.xls
SeqName	Start	End	SysID	Type	Description	Description2	Description3	TcongoBLASTPBestHit	TcongoBLASTPHitQuality	TcongoBLASTPHitDetails	TrypanosomA_ortho	TrypanosomE_ortho	logFC	AveExpr	t	P.Value	adj.P.Val	B
Tbrucei.chr8.100	45310	46839	Tb08.27P2.260	gene	NA	NA	variant surface glycoprotein (VSG, atypical), putative	TcIL3000_10_910.1	Poor	27.47|91|0.23|33.1	Trypanosoma_ORTHOMCL9716	Trypanosome_ORTHOMCL11486	-4.60962	12.0168	-52.015	1.27625e-09	8.8574e-06	12.3087
tryp_XI-944h10.q1k	1907	3457	Tb11.1690	pseudogene	NA	NA	NA	NA	NA	NA	Trypanosoma_ORTHOMCL148	Trypanosome_ORTHOMCL206	-4.63669	14.5431	-49.6039	1.72592e-09	8.8574e-06	12.1189
Tb927_11_bin_v5.1	116400	117101	Tb11.v5.0142	pseudogene	variant surface protein (VSG), putative	variant surface protein (VSG), putative	NA	NA	NA	NA	NA	NA	-4.65591	15.017	-46.0066	2.78534e-09	9.52959e-06	11.8014
tryp_X-324h11.p1k	10022	11557	Tb10.v4.0163	gene	NA	NA	variant surface glycoprotein (VSG), putative	TcIL3000_0_50030.1	Poor	26.06|165|0.017|36.2	Trypanosoma_ORTHOMCL130	Trypanosome_ORTHOMCL174	-4.53645	11.1604	-43.2461	4.1273e-09	1.05906e-05	11.5255
Tb927_06_v5.1	1524124	1525212	Tb927.6.5490	pseudogene	expression site-associated gene 3 (ESAG3),	expression site-associated gene (ESAG, pseudogene), putative	NA	NA	NA	NA	Trypanosoma_ORTHOMCL25	Trypanosome_ORTHOMCL26	-4.02251	7.31829	-38.4036	8.77503e-09	1.58234e-05	10.9598
tryp_XI-361h08.q1k	2218	3762	Tb11.1120	pseudogene	NA	NA	NA	NA	NA	NA	Trypanosoma_ORTHOMCL9685	Trypanosome_ORTHOMCL11455	-4.55624	9.942	-38.0862	9.24987e-09	1.58234e-05	10.9185
tryp_X-423d07.p2kB114	6084	7130	Tb10.v4.0205	pseudogene	NA	NA	NA	NA	NA	NA	Trypanosoma_ORTHOMCL6916	Trypanosome_ORTHOMCL7648	-4.49877	10.4099	-36.2732	1.26062e-08	1.84843e-05	10.6718
Tb927_11_RH_fork_v5.1	267499	269076	Tb927.11.19460	pseudogene	variant surface glycoprotein (VSG, pseudogene),	variant surface glycoprotein (VSG, pseudogene), putative	NA	NA	NA	NA	Trypanosoma_ORTHOMCL9685	Trypanosome_ORTHOMCL11455	-4.78413	6.72352	-32.6917	2.43759e-08	3.12742e-05	10.1223
Tb927_10_v5.1	2583999	2584337	Tb927.10.10580	gene	histone H2B, putative	histone H2B, putative	histone H2B, putative	TcIL3000_10_8920.1	Moderate	81.25|112|6e-62|187	Trypanosoma_ORTHOMCL96	Trypanosome_ORTHOMCL76	-2.1785	11.3593	-31.688	2.97032e-08	3.38748e-05	9.95162
Tb927_06_v5.1	213253	214626	Tb927.6.470	gene	gene related to expression site-associated gene	gene related to expression site-associated gene 2 (GRESAG2), putative	gene related to expression site-associated gene 2 (GRESAG2), putative	TcIL3000_0_41560.1	Moderate	29.78|356|9e-38|142	Trypanosoma_ORTHOMCL68	Trypanosome_ORTHOMCL83	-3.81655	6.62615	-30.3421	3.91056e-08	3.57882e-05	9.70974
Tb927_11_v5.1	3487971	3488469	Tb927.11.13050	gene	TcCLB.507483.50:pep;	calmodulin	calmodulin	TcIL3000_0_05500.1	Reasonable	100.00|149|1e-104|298	Trypanosoma_ORTHOMCL166	Trypanosome_ORTHOMCL124	-2.12617	11.1664	-29.6838	4.49332e-08	3.57882e-05	9.58571
Tb927_05_v5.1	25822	26680	Tb927.5.150	gene	hypothetical protein, conserved	hypothetical protein, conserved	hypothetical protein, conserved	TcIL3000_0_02910.1	Poor	26.17|107|0.30|31.2	Trypanosoma_ORTHOMCL682	Trypanosome_ORTHOMCL5784	2.42084	7.42581	29.4439	4.73033e-08	3.57882e-05	9.5395
Tb927_10_v5.1	2583096	2583434	Tb927.10.10570	gene	histone H2B, putative	histone H2B, putative	histone H2B, putative	TcIL3000_10_8920.1	Moderate	81.25|112|6e-62|187	Trypanosoma_ORTHOMCL96	Trypanosome_ORTHOMCL76	-2.13254	10.9922	-29.0702	5.12876e-08	3.57882e-05	9.46648
Tb927_05_v5.1	1331028	1331364	Tb927.5.4210	gene	histone H4, putative	histone H4, putative	histone H4, putative	TcIL3000_0_14180.1	Moderate	98.00|100|2e-63|192	Trypanosoma_ORTHOMCL69	Trypanosome_ORTHOMCL42	-2.06497	11.1326	-28.9297	5.28845e-08	3.57882e-05	9.43868
Tb927_05_v5.1	1626329	1627435	Tb927.5.5230	pseudogene	expression site-associated gene (ESAG),	expression site-associated gene (ESAG, pseudogene), putative	NA	NA	NA	NA	Trypanosoma_ORTHOMCL25	Trypanosome_ORTHOMCL26	-3.24041	4.55599	-28.9055	5.31658e-08	3.57882e-05	9.43387
Tb927_10_v5.1	2571521	2572069	Tb927.10.10450	gene	hypothetical protein	hypothetical protein	hypothetical protein	TcIL3000_8_5300.1	Poor	40.82|49|4.9|26.6	NA	NA	-1.87799	9.31789	-28.6865	5.57883e-08	3.57882e-05	9.3901
Tb927_03_v5.1	1211027	1212927	Tb927.3.4300	gene	PFR1	73 kDa paraflagellar rod protein	73 kDa paraflagellar rod protein	TcIL3000_8_4760.1	Good	67.94|574|0.0|796	Trypanosoma_ORTHOMCL89	Trypanosome_ORTHOMCL65	-2.19964	10.9884	-26.9322	8.31654e-08	3.9747e-05	9.02183
Tb927_09_v5.1	1026937	1028289	Tb927.9.6210	gene	7,	arginine kinase	arginine kinase	TcIL3000_9_2150.1	Good	80.64|377|0.0|638	Trypanosoma_ORTHOMCL373	Trypanosome_ORTHOMCL1741	-2.58345	11.8973	-26.7657	8.64921e-08	3.9747e-05	8.98517
Tb927_04_v5.1	722919	723506	Tb927.4.2740	gene	hypothetical protein, conserved	hypothetical protein, conserved	hypothetical protein, conserved	TcIL3000_4_2660.1	Reasonable	80.00|150|1e-87|255	Trypanosoma_ORTHOMCL3425	Trypanosome_ORTHOMCL3891	-2.57416	11.7126	-26.6965	8.79197e-08	3.9747e-05	8.96983
Tb927_11_v5.1	3485454	3485968	Tb927.11.13020	gene	TcCLB.507483.39:pep;	calmodulin	calmodulin	TcIL3000_0_05500.1	Reasonable	100.00|149|1e-104|298	Trypanosoma_ORTHOMCL166	Trypanosome_ORTHOMCL124	-2.07199	10.659	-26.5955	9.00517e-08	3.9747e-05	8.94737
Tb927_09_v5.1	179436	179889	Tb927.9.720	gene	hypothetical protein, conserved	hypothetical protein, conserved	hypothetical protein, conserved	TcIL3000_8_5960.1	Poor	33.33|48|1.4|27.3	Trypanosoma_ORTHOMCL682	Trypanosome_ORTHOMCL5784	2.29126	8.69951	26.4592	9.30266e-08	3.9747e-05	8.91685
Tb927_11_v5.1	3232652	3233062	Tb927.11.12100	gene	RNA-binding protein, putative	RNA-binding protein, putative	RNA-binding protein, putative	TcIL3000.11.12740.1	Moderate	43.90|82|5e-19|79.3	Trypanosoma_ORTHOMCL6497	Trypanosome_ORTHOMCL5635	2.72818	10.3206	26.3667	9.51078e-08	3.9747e-05	8.89604
Tb927_10_v5.1	2584907	2585245	Tb927.10.10590	gene	histone H2B, putative	histone H2B, putative	histone H2B, putative	TcIL3000_10_8920.1	Moderate	81.25|112|6e-62|187	Trypanosoma_ORTHOMCL96	Trypanosome_ORTHOMCL76	-2.15086	11.8643	-26.36	9.52609e-08	3.9747e-05	8.89452
Tb927_10_v5.1	2573123	2573461	Tb927.10.10470	gene	histone H2B, putative	histone H2B, putative	histone H2B, putative	TcIL3000_10_8920.1	Moderate	81.25|112|6e-62|187	Trypanosoma_ORTHOMCL96	Trypanosome_ORTHOMCL76	-2.16926	11.5981	-26.3578	9.53127e-08	3.9747e-05	8.89401
Tb927_05_v5.1	1433243	1434133	Tb927.5.4620	gene	expression site-associated gene 9 (ESAG9)	expression site-associated gene (ESAG) protein, putative	expression site-associated gene (ESAG) protein, putative	TcIL3000_6_1960.1	Poor	36.84|57|0.58|30.4	Trypanosoma_ORTHOMCL5278	Trypanosome_ORTHOMCL7183	2.35303	9.22389	26.2888	9.69048e-08	3.9747e-05	8.87841
Tb927_03_v5.1	1213190	1215090	Tb927.3.4310	gene	PFR1	73 kDa paraflagellar rod protein	73 kDa paraflagellar rod protein	TcIL3000_8_4760.1	Good	67.94|574|0.0|796	Trypanosoma_ORTHOMCL89	Trypanosome_ORTHOMCL65	-2.26074	10.9534	-26.1301	1.00684e-07	3.9747e-05	8.84232
Tb927_10_v5.1	2574939	2575277	Tb927.10.10490	gene	histone H2B, putative	histone H2B, putative	histone H2B, putative	TcIL3000_10_8920.1	Moderate	81.25|112|6e-62|187	Trypanosoma_ORTHOMCL96	Trypanosome_ORTHOMCL76	-2.14831	11.605	-25.833	1.08232e-07	4.11441e-05	8.77392
Tb927_03_v5.1	388094	389194	Tb927.3.1500	gene	variant surface glycoprotein (VSG)-related,	variant surface glycoprotein (VSG)-related, putative	variant surface glycoprotein (VSG)-related, putative	TcIL3000_0_01510.1	Poor	22.19|365|2e-06|48.5	Trypanosoma_ORTHOMCL7813	Trypanosome_ORTHOMCL9760	1.85458	10.4528	25.3661	1.21454e-07	4.15708e-05	8.66429
5K5_v5.1	78375	79256	Tb05.5K5.270	pseudogene	NA	NA	NA	NA	NA	NA	Trypanosoma_ORTHOMCL5278	Trypanosome_ORTHOMCL7183	2.345	9.05019	25.2114	1.26239e-07	4.15708e-05	8.62738
Tb927_10_v5.1	2574031	2574369	Tb927.10.10480	gene	histone H2B, putative	histone H2B, putative	histone H2B, putative	TcIL3000_10_8920.1	Moderate	81.25|112|6e-62|187	Trypanosoma_ORTHOMCL96	Trypanosome_ORTHOMCL76	-2.27185	10.9823	-25.1719	1.27497e-07	4.15708e-05	8.6179
Tb927_03_v5.1	1215353	1217253	Tb927.3.4320	gene	PFR1	73 kDa paraflagellar rod protein	73 kDa paraflagellar rod protein	TcIL3000_8_4760.1	Good	67.94|574|0.0|796	Trypanosoma_ORTHOMCL89	Trypanosome_ORTHOMCL65	-2.28835	10.95	-25.1315	1.28797e-07	4.15708e-05	8.60819
Tb927_10_v5.1	2575842	2576180	Tb927.10.10500	gene	histone H2B, putative	histone H2B, putative	histone H2B, putative	TcIL3000_10_8920.1	Moderate	81.25|112|6e-62|187	Trypanosoma_ORTHOMCL96	Trypanosome_ORTHOMCL76	-2.02053	11.0024	-24.9089	1.36243e-07	4.15708e-05	8.55431
Tb927_11_v5.1	3942112	3943388	Tb927.11.14840	gene	chromosomal passenger protein	chromosomal passenger protein	chromosomal passenger protein	TcIL3000.11.15130.1	Moderate	39.38|259|1e-43|150	Trypanosoma_ORTHOMCL4211	Trypanosome_ORTHOMCL2437	-3.36554	9.33005	-24.868	1.37663e-07	4.15708e-05	8.54435
Tb927_11_bin_v5.1	5576951	5578720	Tb11.v5.1055	gene	73 kDa paraflagellar rod protein, putative	73 kDa paraflagellar rod protein, putative	NA	NA	NA	NA	NA	NA	-2.28962	11.0292	-24.7143	1.43162e-07	4.15708e-05	8.50669
Tb927_05_v5.1	1328084	1328420	Tb927.5.4170	gene	histone H4, putative	histone H4, putative	histone H4, putative	TcIL3000_0_14180.1	Moderate	98.00|100|2e-63|192	Trypanosoma_ORTHOMCL69	Trypanosome_ORTHOMCL42	-1.93536	12.053	-24.5408	1.49673e-07	4.15708e-05	8.46383
Tb927_05_v5.1	1329556	1329892	Tb927.5.4190	gene	histone H4, putative	histone H4, putative	histone H4, putative	TcIL3000_0_14180.1	Moderate	98.00|100|2e-63|192	Trypanosoma_ORTHOMCL69	Trypanosome_ORTHOMCL42	-1.95869	12.4258	-24.5385	1.49761e-07	4.15708e-05	8.46327
Tb927_09_v5.1	336174	338627	Tb927.9.1340	gene	Nucleoporin	Myosin-like protein	Myosin-like protein	TcIL3000_0_30700.1	Good	49.63|806|0.0|776	Trypanosoma_ORTHOMCL730	Trypanosome_ORTHOMCL723	-2.3131	9.03871	-24.4884	1.51708e-07	4.15708e-05	8.4508
Tb927_10_v5.1	2576750	2577088	Tb927.10.10510	gene	histone H2B, putative	histone H2B, putative	histone H2B, putative	TcIL3000_10_8920.1	Moderate	81.25|112|6e-62|187	Trypanosoma_ORTHOMCL96	Trypanosome_ORTHOMCL76	-2.02478	11.5974	-24.4088	1.54859e-07	4.15708e-05	8.43094
Tb927_10_v5.1	2582188	2582526	Tb927.10.10560	gene	histone H2B, putative	histone H2B, putative	histone H2B, putative	TcIL3000_10_8920.1	Moderate	81.25|112|6e-62|187	Trypanosoma_ORTHOMCL96	Trypanosome_ORTHOMCL76	-2.07957	11.5623	-24.3073	1.58985e-07	4.15708e-05	8.40551
Tb927_03_v5.1	394163	395263	Tb927.3.1510	gene	variant surface glycoprotein (VSG)-related,	variant surface glycoprotein (VSG)-related, putative	variant surface glycoprotein (VSG)-related, putative	TcIL3000_0_30980.1	Poor	20.94|339|2e-04|42.0	Trypanosoma_ORTHOMCL7813	Trypanosome_ORTHOMCL9760	1.89218	8.92129	24.1425	1.65964e-07	4.15708e-05	8.36389
Tb927_01_v5.1	602836	603120	Tb927.1.2560	pseudogene	hypothetical protein, unlikely	hypothetical protein, unlikely	NA	NA	NA	NA	Trypanosoma_ORTHOMCL235	Trypanosome_ORTHOMCL450	-1.54548	12.3494	-24.0906	1.68233e-07	4.15708e-05	8.35072
Tb927_10_v5.1	562299	563183	Tb927.10.2190	gene	hypothetical protein, conserved	hypothetical protein, conserved	hypothetical protein, conserved	TcIL3000_10_1800.1	Good	98.94|188|7e-142|403	Trypanosoma_ORTHOMCL6726	Trypanosome_ORTHOMCL5324	-2.03261	10.84	-24.0483	1.70107e-07	4.15708e-05	8.33997
Tb927_11_v5.1	3486293	3486807	Tb927.11.13030	gene	TcCLB.507483.50:pep;	calmodulin	calmodulin	TcIL3000_0_05500.1	Reasonable	100.00|149|1e-104|298	Trypanosoma_ORTHOMCL166	Trypanosome_ORTHOMCL124	-2.34754	10.8763	-23.7226	1.85395e-07	4.42533e-05	8.25622
Tb927_10_v5.1	2578561	2578899	Tb927.10.10520	gene	histone H2B, putative	histone H2B, putative	histone H2B, putative	TcIL3000_10_8920.1	Moderate	81.25|112|6e-62|187	Trypanosoma_ORTHOMCL96	Trypanosome_ORTHOMCL76	-2.01369	10.9721	-23.5869	1.92231e-07	4.45851e-05	8.22088
Tb927_05_v5.1	1328820	1329156	Tb927.5.4180	gene	histone H4, putative	histone H4, putative	histone H4, putative	TcIL3000_0_14180.1	Moderate	98.00|100|2e-63|192	Trypanosoma_ORTHOMCL69	Trypanosome_ORTHOMCL42	-1.99662	12.3787	-23.4662	1.98556e-07	4.45851e-05	8.18924
Tb927_05_v5.1	1332500	1332836	Tb927.5.4230	gene	histone H4, putative	histone H4, putative	histone H4, putative	TcIL3000_0_14180.1	Moderate	98.00|100|2e-63|192	Trypanosoma_ORTHOMCL69	Trypanosome_ORTHOMCL42	-1.88462	11.1945	-23.3682	2.03866e-07	4.45851e-05	8.1634
Tb927_03_v5.1	1217516	1219341	Tb927.3.4330	gene	PFR1	73 kDa paraflagellar rod protein	73 kDa paraflagellar rod protein	TcIL3000_8_4760.1	Good	67.94|574|0.0|796	Trypanosoma_ORTHOMCL89	Trypanosome_ORTHOMCL65	-2.28705	10.8509	-23.2955	2.07914e-07	4.45851e-05	8.14413
Tb927_10_v5.1	2580372	2580710	Tb927.10.10540	gene	histone H2B, putative	histone H2B, putative	histone H2B, putative	TcIL3000_10_8920.1	Moderate	81.25|112|6e-62|187	Trypanosoma_ORTHOMCL96	Trypanosome_ORTHOMCL76	-2.22071	11.5141	-23.285	2.08504e-07	4.45851e-05	8.14135
Tb927_01_v5.1	601956	602412	Tb927.1.2550	gene	histone H3, putative	histone H3, putative	histone H3, putative	TcIL3000_0_14530.1	Reasonable	96.21|132|2e-77|228	Trypanosoma_ORTHOMCL137	Trypanosome_ORTHOMCL87	-1.61377	13.0282	-23.0376	2.23036e-07	4.67193e-05	8.07518
Tb927_01_v5.1	594024	594480	Tb927.1.2450	gene	histone H3, putative	histone H3, putative	histone H3, putative	TcIL3000_0_14530.1	Reasonable	96.21|132|2e-77|228	Trypanosoma_ORTHOMCL137	Trypanosome_ORTHOMCL87	-1.59219	13.0519	-22.8875	2.32422e-07	4.72848e-05	8.03459
Tb927_01_v5.1	281269	281577	Tb927.1.900	gene	hypothetical protein, unlikely	hypothetical protein, unlikely	hypothetical protein, unlikely	TcIL3000_10_12270.1	Poor	29.41|51|0.56|27.7	Trypanosoma_ORTHOMCL9574	Trypanosome_ORTHOMCL11344	2.2653	6.25738	22.7907	2.38716e-07	4.72848e-05	8.00824
Tb927_05_v5.1	1333972	1334308	Tb927.5.4250	gene	histone H4, putative	histone H4, putative	histone H4, putative	TcIL3000_0_14180.1	Moderate	98.00|100|2e-63|192	Trypanosoma_ORTHOMCL69	Trypanosome_ORTHOMCL42	-1.82201	10.5538	-22.778	2.39557e-07	4.72848e-05	8.00477
Tb927_10_v5.1	2219490	2220725	Tb927.10.8940	gene	hypothetical protein, conserved	hypothetical protein, conserved	flagellum targeting protein kharon1, putative	TcIL3000_10_7710.1	Good	78.48|409|0.0|625	Trypanosoma_ORTHOMCL4483	Trypanosome_ORTHOMCL7055	-2.11981	12.6395	-22.6946	2.45161e-07	4.7478e-05	7.98194
Tb927_10_v5.1	2581280	2581618	Tb927.10.10550	gene	histone H2B, putative	histone H2B, putative	histone H2B, putative	TcIL3000_10_8920.1	Moderate	81.25|112|6e-62|187	Trypanosoma_ORTHOMCL96	Trypanosome_ORTHOMCL76	-2.15073	11.5243	-22.459	2.61833e-07	4.97677e-05	7.91685
Tb927_07_v5.1	126093	127785	Tb927.7.610	gene	mitochondrial DNA ligase homolog, LIG k-alpha	mitochondrial DNA ligase homolog, LIG k-alpha	mitochondrial DNA ligase homolog, LIG k-alpha	TcIL3000_7_300.1	Reasonable	64.86|296|5e-137|400	Trypanosoma_ORTHOMCL5655	Trypanosome_ORTHOMCL5102	-2.47725	10.084	-22.1362	2.86846e-07	5.32686e-05	7.82627
Tb927_03_v5.1	1208864	1210764	Tb927.3.4290	gene	PFR1	PFR1	73 kDa paraflagellar rod protein	TcIL3000_8_4760.1	Good	67.94|574|0.0|796	Trypanosoma_ORTHOMCL89	Trypanosome_ORTHOMCL65	-2.22155	10.9755	-21.9989	2.98312e-07	5.32686e-05	7.78724
Tb927_09_v5.1	1593215	1597876	Tb927.9.10100	gene	hypothetical protein, conserved	hypothetical protein, conserved	hypothetical protein, conserved	TcIL3000_9_3750.1	Excellent	73.64|880|0.0|1365	Trypanosoma_ORTHOMCL2402	Trypanosome_ORTHOMCL2042	1.71562	9.92112	21.9699	3.00803e-07	5.32686e-05	7.77896
Tb927_09_v5.1	2777256	2778067	Tb927.9.16880	pseudogene	expression site-associated gene 3 (ESAG3),	expression site-associated gene 3 (ESAG3, pseudogene), putative	NA	NA	NA	NA	Trypanosoma_ORTHOMCL25	Trypanosome_ORTHOMCL26	-4.28254	6.45562	-21.9466	3.02822e-07	5.32686e-05	7.77229
Tb927_09_v5.1	1478398	1480450	Tb927.9.9290	gene	Polyadenylate-binding protein 1 (Poly(A)-binding	Polyadenylate-binding protein 1 (Poly(A)-binding protein 1) (PABP 1)	Polyadenylate-binding protein 1 (Poly(A)-binding protein 1) (PABP 1)	TcIL3000_9_3370.1	Excellent	82.16|566|0.0|921	Trypanosoma_ORTHOMCL5375	Trypanosome_ORTHOMCL4635	1.41902	10.747	21.908	3.06201e-07	5.32686e-05	7.76122
Tb927_11_v5.1	3610617	3612800	Tb927.11.13500	gene	par1	par1	par1	TcIL3000.11.13830.1	Good	75.41|488|0.0|777	Trypanosoma_ORTHOMCL4267	Trypanosome_ORTHOMCL4108	-2.10722	9.76774	-21.7135	3.23892e-07	5.54071e-05	7.70513
Tb927_01_v5.1	574065	575452	Tb927.1.2350	gene	beta tubulin	beta tubulin	beta tubulin	TcIL3000_0_31240.1	Excellent	99.77|442|0.0|927	Trypanosoma_ORTHOMCL257	Trypanosome_ORTHOMCL81	-2.16788	13.3804	-21.6245	3.32374e-07	5.5926e-05	7.67926
Tb927_09_v5.1	1971684	1973222	Tb927.9.12570	gene	glycerol kinase, glycosomal	glycerol kinase, glycosomal	glycerol kinase, glycosomal	TcIL3000_0_55170.1	Excellent	88.67|512|0.0|938	Trypanosoma_ORTHOMCL375	Trypanosome_ORTHOMCL401	-1.43988	11.6569	-21.4217	3.52692e-07	5.83876e-05	7.6198
Tb927_03_v5.1	1607474	1608361	Tb927.3.5760	gene	hypothetical protein, conserved	hypothetical protein, conserved	hypothetical protein, conserved	TcIL3000_8_5620.1	Poor	30.26|76|3.2|28.1	Trypanosoma_ORTHOMCL682	Trypanosome_ORTHOMCL5784	1.68369	9.67473	21.2626	3.69641e-07	6.02221e-05	7.57266
Tb927_10_v5.1	2906871	2907338	Tb927.10.11920	gene	hypothetical protein, conserved	hypothetical protein, conserved	hypothetical protein, conserved	TcIL3000_0_12420.1	Poor	34.15|41|0.20|30.4	Trypanosoma_ORTHOMCL6811	Trypanosome_ORTHOMCL7612	1.57512	10.6933	21.2063	3.75861e-07	6.02786e-05	7.55588
Tb927_11_v5.1	3487132	3487646	Tb927.11.13040	gene	TcCLB.506391.10:pep;	calmodulin	calmodulin	TcIL3000_0_05500.1	Reasonable	100.00|149|1e-104|298	Trypanosoma_ORTHOMCL166	Trypanosome_ORTHOMCL124	-2.14945	10.3759	-21.0467	3.9417e-07	6.14287e-05	7.50799
Tb927_01_v5.1	731723	732497	Tb927.1.3390	gene	hypothetical protein, conserved	hypothetical protein, conserved	hypothetical protein, conserved	TcIL3000_0_60080.1	Reasonable	65.43|162|6e-75|223	Trypanosoma_ORTHOMCL1715	Trypanosome_ORTHOMCL1565	-1.67359	9.29613	-21.0355	3.95495e-07	6.14287e-05	7.50461
Tb927_11_bin_v5.1	1903857	1905185	Tb11.v5.0469	gene	beta tubulin, putative	beta tubulin, putative	NA	NA	NA	NA	NA	NA	-2.18504	13.9896	-20.976	4.026e-07	6.14287e-05	7.48665
Tb927_08_v5.1	1481216	1483082	Tb927.8.5000	gene	PFR2	69 kDa paraflagellar rod protein	Paraflagellar rod protein 2	TcIL3000_8_4760.1	Excellent	95.17|600|0.0|1182	Trypanosoma_ORTHOMCL89	Trypanosome_ORTHOMCL65	-1.81589	10.7786	-20.9105	4.10603e-07	6.14287e-05	7.46679
Tb927_07_v5.1	738003	738480	Tb927.7.2920	gene	histone H2A, putative	histone H2A, putative	histone H2A, putative	TcIL3000_7_2140.1	Reasonable	91.79|134|1e-84|246	Trypanosoma_ORTHOMCL64	Trypanosome_ORTHOMCL51	-1.96641	11.3645	-20.8474	4.18484e-07	6.14287e-05	7.44759
Tb927_09_v5.1	1968108	1969646	Tb927.9.12550	gene	glycerol kinase, glycosomal	glycerol kinase, glycosomal	glycerol kinase, glycosomal	TcIL3000_0_55170.1	Excellent	88.48|512|0.0|936	Trypanosoma_ORTHOMCL375	Trypanosome_ORTHOMCL401	-1.44666	11.5304	-20.7382	4.32552e-07	6.14287e-05	7.41417
Tb927_01_v5.1	595608	596064	Tb927.1.2470	gene	histone H3, putative	histone H3, putative	histone H3, putative	TcIL3000_0_14530.1	Reasonable	96.21|132|2e-77|228	Trypanosoma_ORTHOMCL137	Trypanosome_ORTHOMCL87	-1.56911	13.1486	-20.6363	4.4616e-07	6.14287e-05	7.38282
Tb927_01_v5.1	592441	592897	Tb927.1.2430	gene	histone H3, putative	histone H3, putative	histone H3, putative	TcIL3000_0_14530.1	Reasonable	96.21|132|2e-77|228	Trypanosoma_ORTHOMCL137	Trypanosome_ORTHOMCL87	-1.58165	13.0466	-20.5755	4.54521e-07	6.14287e-05	7.36401
Tb927_08_v5.1	1483370	1485236	Tb927.8.5010	gene	PFR2	69 kDa paraflagellar rod protein	Paraflagellar rod protein 2	TcIL3000_8_4760.1	Excellent	95.17|600|0.0|1182	Trypanosoma_ORTHOMCL89	Trypanosome_ORTHOMCL65	-1.82014	10.7355	-20.5687	4.55468e-07	6.14287e-05	7.3619
Tb927_01_v5.1	598786	599242	Tb927.1.2510	gene	histone H3, putative	histone H3, putative	histone H3, putative	TcIL3000_0_14530.1	Reasonable	96.21|132|2e-77|228	Trypanosoma_ORTHOMCL137	Trypanosome_ORTHOMCL87	-1.61503	13.0424	-20.5679	4.55569e-07	6.14287e-05	7.36167
TP26P4-5g04.p1k	9577	11097	Tb09.v4.0039	pseudogene	NA	NA	NA	NA	NA	NA	NA	NA	-4.62294	6.56338	-20.5265	4.61384e-07	6.14287e-05	7.34882
Tb927_01_v5.1	618517	620470	Tb927.1.2670	gene	axoneme central apparatus protein	flagellar protein PF16	axoneme central apparatus protein	TcIL3000_1_1370.1	Good	98.13|321|0.0|637	Trypanosoma_ORTHOMCL5112	Trypanosome_ORTHOMCL3423	-1.73202	10.4508	-20.5146	4.63072e-07	6.14287e-05	7.34511
Tb927_03_v5.1	632832	634215	Tb927.3.2510	gene	NA	NA	NA	NA	NA	NA	NA	NA	-2.09995	7.31964	-20.4903	4.66539e-07	6.14287e-05	7.33755
Tb927_11_bin_v5.1	3880631	3881350	Tb11.v5.0752	gene	expression site-associated gene 3 (ESAG3)	expression site-associated gene 3 (ESAG3) protein, putative	NA	NA	NA	NA	NA	NA	-3.13129	9.7322	-20.4883	4.6682e-07	6.14287e-05	7.33694
Tb927_11_v5.1	2262437	2264187	Tb927.11.8060	gene	hypothetical protein, conserved	hypothetical protein, conserved	hypothetical protein, conserved	TcIL3000.11.8570.1	Good	64.86|552|0.0|757	Trypanosoma_ORTHOMCL3827	Trypanosome_ORTHOMCL2831	-1.34197	9.35248	-20.4331	4.74803e-07	6.15917e-05	7.31973
Tb927_01_v5.1	599671	599952	Tb927.1.2520	pseudogene	hypothetical protein, unlikely	hypothetical protein, unlikely	NA	NA	NA	NA	Trypanosoma_ORTHOMCL235	Trypanosome_ORTHOMCL450	-1.58742	13.3232	-20.3845	4.81973e-07	6.15917e-05	7.30451
Tb927_09_v5.1	1028921	1030577	Tb927.9.6250	gene	NA	NA	arginine kinase	TcIL3000_0_36630.1	Good	84.42|353|0.0|641	Trypanosoma_ORTHOMCL373	Trypanosome_ORTHOMCL1741	-2.07428	10.8345	-20.3571	4.86061e-07	6.15917e-05	7.29593
Tb927_01_v5.1	577707	579094	Tb927.1.2370	gene	beta tubulin	beta tubulin	beta tubulin	TcIL3000_0_31240.1	Excellent	99.77|442|0.0|927	Trypanosoma_ORTHOMCL257	Trypanosome_ORTHOMCL81	-2.18918	13.9286	-19.9957	5.44011e-07	6.66922e-05	7.18126
Tb927_08_v5.1	1479062	1480928	Tb927.8.4990	gene	PFR2	69 kDa paraflagellar rod protein	Paraflagellar rod protein 2	TcIL3000_8_4760.1	Excellent	95.17|600|0.0|1182	Trypanosoma_ORTHOMCL89	Trypanosome_ORTHOMCL65	-1.8272	10.7144	-19.9858	5.45704e-07	6.66922e-05	7.17809
tryp_XI-396e01.q2k3025	2471	3928	Tb11.1220	gene	NA	NA	hypothetical protein	TcIL3000_10_13040.1	Good	58.90|489|0.0|563	Trypanosoma_ORTHOMCL940	Trypanosome_ORTHOMCL774	-1.58905	9.77421	-19.9363	5.54271e-07	6.66922e-05	7.1622
Tb927_08_v5.1	1474765	1476620	Tb927.8.4970	gene	PFR2	PFR2	Paraflagellar rod protein 2	TcIL3000_8_4760.1	Excellent	95.17|600|0.0|1182	Trypanosoma_ORTHOMCL89	Trypanosome_ORTHOMCL65	-1.81658	10.7888	-19.9266	5.55968e-07	6.66922e-05	7.15907
Tb927_01_v5.1	600372	600828	Tb927.1.2530	gene	histone H3, putative	histone H3, putative	histone H3, putative	TcIL3000_0_14530.1	Reasonable	96.21|132|2e-77|228	Trypanosoma_ORTHOMCL137	Trypanosome_ORTHOMCL87	-1.60883	12.9422	-19.8738	5.65308e-07	6.66922e-05	7.14206
Tb927_10_v5.1	1249171	1249398	Tb927.10.5050	gene	hypothetical protein, conserved	hypothetical protein, conserved	hypothetical protein, conserved	TcIL3000_0_51130.1	Poor	35.19|54|0.69|26.6	Trypanosoma_ORTHOMCL6677	Trypanosome_ORTHOMCL4616	1.41678	10.1081	19.8668	5.66563e-07	6.66922e-05	7.1398
Tb927_09_v5.1	2069637	2070008	Tb927.9.13080	gene	hypothetical protein, unlikely	hypothetical protein, unlikely	hypothetical protein, unlikely	TcIL3000_10_1680.1	Poor	50.00|20|2.6|26.6	Trypanosoma_ORTHOMCL9215	Trypanosome_ORTHOMCL10997	-1.64069	12.3016	-19.8378	5.71796e-07	6.66922e-05	7.1304
Tb927_01_v5.1	581349	582736	Tb927.1.2390	gene	beta tubulin	beta tubulin	beta tubulin	TcIL3000_0_31240.1	Excellent	99.77|442|0.0|927	Trypanosoma_ORTHOMCL257	Trypanosome_ORTHOMCL81	-2.17902	13.7542	-19.767	5.84778e-07	6.711e-05	7.10745
Tb927_01_v5.1	569790	571810	Tb927.1.2330	gene	LbrM.33.0930:pep;	beta tubulin	beta tubulin	TcIL3000_0_31240.1	Excellent	99.77|442|0.0|927	Trypanosoma_ORTHOMCL257	Trypanosome_ORTHOMCL81	-2.15446	13.1463	-19.7473	5.88455e-07	6.711e-05	7.10104
Tb927_09_v5.1	1982416	1983954	Tb927.9.12630	gene	glycerol kinase, glycosomal	glycerol kinase, glycosomal	glycerol kinase, glycosomal	TcIL3000_0_55170.1	Excellent	88.48|512|0.0|936	Trypanosoma_ORTHOMCL375	Trypanosome_ORTHOMCL401	-1.44959	11.5252	-19.6978	5.97821e-07	6.74289e-05	7.08488
Tb927_10_v5.1	897136	899019	Tb927.10.3490	gene	kinetoplastid-specific dual specificity	kinetoplastid-specific dual specificity phosphatase, putative	kinetoplastid-specific dual specificity phosphatase, putative	TcIL3000_10_2880.1	Reasonable	50.00|380|3e-107|331	Trypanosoma_ORTHOMCL4698	Trypanosome_ORTHOMCL7082	1.25612	10.8589	19.5695	6.22854e-07	6.94888e-05	7.04286
Tb927_07_v5.1	1847788	1850188	Tb927.7.6690	gene	hypothetical protein	hypothetical protein	hypothetical protein	TcIL3000_0_56410.1	Moderate	36.27|386|3e-35|134	Trypanosoma_ORTHOMCL7769	Trypanosome_ORTHOMCL9727	-1.80535	8.76952	-19.5179	6.33268e-07	6.955e-05	7.02586
Tb927_11_v5.1	537351	537610	Tb927.11.1790	gene	histone H1, putative	histone H1, putative	histone H1, putative	TcIL3000_10_330.1	Poor	25.00|68|9e-04|35.4	NA	NA	-1.99377	9.25489	-19.4836	6.40321e-07	6.955e-05	7.0145
Tb927_10_v5.1	800812	801444	Tb927.10.3060	gene	hypothetical protein	hypothetical protein	hypothetical protein	TcIL3000.11.8220.1	Poor	36.59|41|0.44|30.0	NA	NA	2.44259	5.65736	19.4671	6.4373e-07	6.955e-05	7.00905
Tb927_11_bin_v5.1	3333938	3334510	Tb11.v5.0669	gene	zinc carboxypeptidase, putative	zinc carboxypeptidase, putative	NA	NA	NA	NA	NA	NA	-1.37267	10.5076	-19.4113	6.55435e-07	7.00769e-05	6.99055
Tb927_09_v5.1	2461239	2462666	Tb927.9.15700	gene	variant surface glycoprotein (VSG)-related,	variant surface glycoprotein (VSG)-related, putative	variant surface glycoprotein (VSG)-related, putative	TcIL3000_0_21420.1	Poor	23.41|299|8e-10|59.3	Trypanosoma_ORTHOMCL424	Trypanosome_ORTHOMCL1752	-2.22353	4.16083	-19.2799	6.83989e-07	7.00821e-05	6.94674
Tb927_10_v5.1	2579464	2579802	Tb927.10.10530	gene	histone H2B, putative	histone H2B, putative	histone H2B, putative	TcIL3000_10_8920.1	Moderate	81.25|112|6e-62|187	Trypanosoma_ORTHOMCL96	Trypanosome_ORTHOMCL76	-2.0706	11.3323	-19.2773	6.84578e-07	7.00821e-05	6.94585
Tb927_09_v5.1	1978837	1980375	Tb927.9.12610	gene	glycerol kinase, glycosomal	glycerol kinase, glycosomal	glycerol kinase, glycosomal	TcIL3000_0_55170.1	Excellent	88.28|512|0.0|933	Trypanosoma_ORTHOMCL375	Trypanosome_ORTHOMCL401	-1.46008	11.2755	-19.2723	6.85703e-07	7.00821e-05	6.94416
Tb927_05_v5.1	92029	93411	Tb927.5.287b	pseudogene	galactokinase (pseudogene)	galactokinase (pseudogene)	NA	NA	NA	NA	Trypanosoma_ORTHOMCL7174	Trypanosome_ORTHOMCL2108	1.75585	8.1806	19.2632	6.87723e-07	7.00821e-05	6.94114
Tb927_01_v5.1	585050	585950	Tb927.1.2410	pseudogene	beta tubulin, pseudogene	beta tubulin, pseudogene	NA	NA	NA	NA	Trypanosoma_ORTHOMCL257	Trypanosome_ORTHOMCL81	-2.21751	13.3051	-19.2397	6.93014e-07	7.00821e-05	6.93325
Tb927_11_bin_v5.1	4114178	4115071	Tb11.v5.0788	gene	expression site-associated gene 2 (ESAG2)	expression site-associated gene 2 (ESAG2) protein, putative	NA	NA	NA	NA	NA	NA	-1.67986	11.2756	-19.2246	6.96451e-07	7.00821e-05	6.92816
Tb927_09_v5.1	1975262	1976800	Tb927.9.12590	gene	glycerol kinase, glycosomal	glycerol kinase, glycosomal	glycerol kinase, glycosomal	TcIL3000_0_55170.1	Excellent	88.48|512|0.0|936	Trypanosoma_ORTHOMCL375	Trypanosome_ORTHOMCL401	-1.45709	11.0754	-19.1857	7.05364e-07	7.02898e-05	6.91508
Tb927_11_bin_v5.1	2347096	2348898	Tb11.v5.0538	gene	69 kDa paraflagellar rod protein, putative	69 kDa paraflagellar rod protein, putative	NA	NA	NA	NA	NA	NA	-1.89167	10.6253	-19.1475	7.14231e-07	7.04891e-05	6.90222
Tb927_03_v5.1	593403	594377	Tb927.3.2310	gene	PACRGA	PACRGA	PACRGA	TcIL3000_0_42320.1	Good	91.81|232|2e-159|447	Trypanosoma_ORTHOMCL6106	Trypanosome_ORTHOMCL5143	-1.46784	10.5487	-19.0916	7.27472e-07	7.06056e-05	6.88329
Tb927_10_v5.1	2060843	2061439	Tb927.10.8340	gene	hypothetical protein	hypothetical protein	hypothetical protein	TcIL3000_2_750.1	Poor	40.43|47|0.75|29.3	Trypanosoma_ORTHOMCL9485	Trypanosome_ORTHOMCL11256	5.31521	2.99094	19.0461	7.38442e-07	7.06056e-05	6.86787
Tb927_09_v5.1	1482506	1484065	Tb927.9.9300	gene	hypothetical protein, conserved	hypothetical protein, conserved	hypothetical protein, conserved	TcIL3000_9_3380.1	Good	51.61|496|9e-163|473	Trypanosoma_ORTHOMCL5374	Trypanosome_ORTHOMCL7405	1.30858	10.0344	19.0314	7.42017e-07	7.06056e-05	6.86289
Tb927_09_v5.1	1714624	1715752	Tb927.9.10880	gene	hypothetical protein, conserved	hypothetical protein, conserved	hypothetical protein, conserved	TcIL3000_9_4430.1	Reasonable	83.04|230|2e-123|357	Trypanosoma_ORTHOMCL5499	Trypanosome_ORTHOMCL4657	1.47923	9.39387	19.0277	7.42928e-07	7.06056e-05	6.86162
Tb927_11_v5.1	3881030	3882411	Tb927.11.14620	gene	expression site-associated gene 2 (ESAG2)	expression site-associated gene 2 (ESAG2) protein, putative	NA	NA	NA	NA	NA	NA	-1.60895	10.5615	-18.9505	7.6214e-07	7.07985e-05	6.83529
Tb927_03_v5.1	840818	842281	Tb927.3.3270	gene	ATP-dependent phosphofructokinase	ATP-dependent phosphofructokinase	ATP-dependent phosphofructokinase	TcIL3000_0_42400.1	Excellent	87.68|487|0.0|876	Trypanosoma_ORTHOMCL6089	Trypanosome_ORTHOMCL4917	-2.09201	12.3653	-18.9429	7.6406e-07	7.07985e-05	6.83269
Tb927_11_v5.1	766672	768322	Tb927.11.2610	gene	hypothetical protein, conserved	hypothetical protein, conserved	hypothetical protein, conserved	TcIL3000_2_1310.1	Poor	40.91|88|5e-06|47.8	Trypanosoma_ORTHOMCL7264	Trypanosome_ORTHOMCL5837	-1.35331	10.9228	-18.9366	7.65651e-07	7.07985e-05	6.83054
Tb927_07_v5.1	738911	739388	Tb927.7.2930	gene	histone H2A, putative	histone H2A, putative	histone H2A, putative	TcIL3000_7_2140.1	Reasonable	91.79|134|1e-84|246	Trypanosoma_ORTHOMCL64	Trypanosome_ORTHOMCL51	-1.94203	11.46	-18.9034	7.74129e-07	7.09434e-05	6.81918
Tb927_02_v5.1	765111	767572	Tb927.2.4330	gene	PFR5	PFR5	PFR5	TcIL3000_2_740.1	Excellent	70.58|758|0.0|1057	Trypanosoma_ORTHOMCL5161	Trypanosome_ORTHOMCL2884	-1.25457	9.04605	-18.8341	7.92175e-07	7.19547e-05	6.79537
Tb927_04_v5.1	1465473	1467499	Tb927.4.5390	gene	nek1/NIMA-related kinase A	serine/threonine-protein kinase NrkA	serine/threonine-protein kinase NrkA	TcIL3000_8_6900.1	Good	77.44|430|0.0|716	Trypanosoma_ORTHOMCL1320	Trypanosome_ORTHOMCL1080	1.16581	9.91891	18.705	8.27106e-07	7.44686e-05	6.75076
Tb927_09_v5.1	1572718	1573707	Tb927.9.9940	gene	PACRGB	PACRGB	PACRGB	TcIL3000_0_39200.1	Good	82.69|312|0.0|538	Trypanosoma_ORTHOMCL2065	Trypanosome_ORTHOMCL2033	-1.55096	10.4643	-18.6598	8.39739e-07	7.49485e-05	6.73507
Tb927_05_v5.1	1330292	1330628	Tb927.5.4200	gene	histone H4, putative	histone H4, putative	histone H4, putative	TcIL3000_0_14180.1	Moderate	98.00|100|2e-63|192	Trypanosoma_ORTHOMCL69	Trypanosome_ORTHOMCL42	-1.97966	10.5054	-18.619	8.51352e-07	7.51832e-05	6.72085
Tb927_08_v5.1	1928705	1930752	Tb927.8.6660	gene	paraflagellar rod component, putative	paraflagellar rod component, putative	paraflagellar rod component, putative	TcIL3000_8_6540.1	Excellent	72.68|593|0.0|889	Trypanosoma_ORTHOMCL2442	Trypanosome_ORTHOMCL3168	-1.5975	10.6966	-18.5993	8.57018e-07	7.51832e-05	6.71398
Tb927_11_v5.1	1790955	1793749	Tb927.11.6370	gene	leucine-rich repeat protein (LRRP), putative	leucine-rich repeat protein (LRRP), putative	leucine-rich repeat protein (LRRP), putative	TcIL3000.11.6930.1	Excellent	71.43|875|0.0|1231	Trypanosoma_ORTHOMCL3876	Trypanosome_ORTHOMCL4027	-1.28319	8.42026	-18.544	8.73199e-07	7.55637e-05	6.6946
Tb927_07_v5.1	736185	736662	Tb927.7.2900	gene	histone H2A, putative	histone H2A, putative	histone H2A, putative	TcIL3000_7_2140.1	Reasonable	91.79|134|1e-84|246	Trypanosoma_ORTHOMCL64	Trypanosome_ORTHOMCL51	-1.98187	11.3389	-18.5198	8.8037e-07	7.55637e-05	6.68612
Tb927_05_v5.1	1331764	1332100	Tb927.5.4220	gene	histone H4, putative	histone H4, putative	histone H4, putative	TcIL3000_0_14180.1	Moderate	98.00|100|2e-63|192	Trypanosoma_ORTHOMCL69	Trypanosome_ORTHOMCL42	-2.01307	12.3897	-18.5032	8.85326e-07	7.55637e-05	6.6803
Tb927_08_v5.1	1476908	1478774	Tb927.8.4980	gene	PFR2	69 kDa paraflagellar rod protein	Paraflagellar rod protein 2	TcIL3000_8_4760.1	Excellent	95.17|600|0.0|1182	Trypanosoma_ORTHOMCL89	Trypanosome_ORTHOMCL65	-1.83672	10.7269	-18.485	8.90803e-07	7.55637e-05	6.6739
Tb927_01_v5.1	7554	8555	Tb927.1.20	pseudogene	expression site-associated gene 3 (ESAG3),	expression site-associated gene (ESAG, pseudogene), putative	NA	NA	NA	NA	Trypanosoma_ORTHOMCL25	Trypanosome_ORTHOMCL26	-3.23208	7.84064	-18.4172	9.11578e-07	7.66921e-05	6.64998
Tb927_10_v5.1	3114222	3117263	Tb927.10.12820	gene	hypothetical protein, conserved	hypothetical protein, conserved	hypothetical protein, conserved	TcIL3000_10_10910.1	Excellent	72.05|1016|0.0|1490	Trypanosoma_ORTHOMCL4916	Trypanosome_ORTHOMCL3643	-1.55964	11.1515	-18.2849	9.53713e-07	7.95846e-05	6.60306
Tb927_07_v5.1	733457	733934	Tb927.7.2870	gene	histone H2A, putative	histone H2A, putative	histone H2A, putative	TcIL3000_7_2140.1	Reasonable	91.79|134|1e-84|246	Trypanosoma_ORTHOMCL64	Trypanosome_ORTHOMCL51	-1.91417	12.5283	-18.2206	9.75011e-07	8.06171e-05	6.58009
Tb927_06_v5.1	229296	230660	Tb927.6.540	gene	gene related to expression site-associated gene	gene related to expression site-associated gene 2 (GRESAG2), putative	gene related to expression site-associated gene 2 (GRESAG2), putative	TcIL3000_0_41560.1	Moderate	29.59|365|1e-36|139	Trypanosoma_ORTHOMCL68	Trypanosome_ORTHOMCL83	-3.8017	7.54753	-18.2004	9.81795e-07	8.06171e-05	6.57288
Tb927_08_v5.1	159730	160440	Tb927.8.550	gene	methionine-S-sulfoxide reductase, putative	peptide methionine sulfoxide reductase, putative	peptide methionine sulfoxide reductase, putative	TcIL3000_0_23940.1	Reasonable	67.23|177|7e-88|258	Trypanosoma_ORTHOMCL1104	Trypanosome_ORTHOMCL1638	1.64581	10.745	18.1022	1.01566e-06	8.16953e-05	6.53759
Tb927_11_bin_v5.1	5574079	5574600	Tb11.v5.1054	gene	nucleobase/nucleoside transporter 8.1, putative	nucleobase/nucleoside transporter 8.1, putative	NA	NA	NA	NA	NA	NA	1.86322	9.27578	18.0825	1.02263e-06	8.16953e-05	6.53047
Tb927_07_v5.1	1318071	1319251	Tb927.7.4970	gene	glutamine synthetase, putative	glutamine synthetase, putative	glutamine synthetase, putative	TcIL3000_7_4160.1	Good	72.70|381|0.0|581	Trypanosoma_ORTHOMCL1955	Trypanosome_ORTHOMCL1666	1.63424	9.40748	18.0783	1.02409e-06	8.16953e-05	6.52898
Tb927_09_v5.1	179941	180294	Tb927.9.730	gene	hypothetical protein, conserved	hypothetical protein, conserved	hypothetical protein, conserved	TcIL3000.11.14840.1	Poor	31.37|51|0.26|29.3	Trypanosoma_ORTHOMCL682	Trypanosome_ORTHOMCL5784	2.12746	10.0297	18.0514	1.03371e-06	8.16953e-05	6.51924
Tb927_11_v5.1	554256	554509	Tb927.11.1880	gene	histone H1, putative	histone H1, putative	histone H1, putative	TcIL3000_10_330.1	Poor	23.17|82|0.002|33.9	NA	NA	-2.23024	8.21282	-18.0486	1.03472e-06	8.16953e-05	6.51822
Tb927_11_bin_v5.1	1627963	1629546	Tb11.v5.0419	gene	hypothetical protein, conserved	hypothetical protein, conserved	NA	NA	NA	NA	NA	NA	1.65073	6.91189	18.0069	1.0498e-06	8.17148e-05	6.50315
Tb927_10_v5.1	3379246	3380274	Tb927.10.13840	gene	hypothetical protein, conserved	hypothetical protein, conserved	hypothetical protein, conserved	TcIL3000_10_11840.1	Good	59.59|339|1e-148|426	Trypanosoma_ORTHOMCL6790	Trypanosome_ORTHOMCL5508	1.35251	9.92357	17.9937	1.05464e-06	8.17148e-05	6.49835
Tb927_01_v5.1	598085	598366	Tb927.1.2500	pseudogene	hypothetical protein, unlikely	hypothetical protein, unlikely	NA	NA	NA	NA	Trypanosoma_ORTHOMCL235	Trypanosome_ORTHOMCL450	-1.46915	12.7952	-17.9799	1.05975e-06	8.17148e-05	6.49332
Tb927_10_v5.1	696024	698114	Tb927.10.2700	gene	predicted WD40 repeat protein	predicted WD40 repeat protein	predicted WD40 repeat protein	TcIL3000_10_2330.1	Excellent	63.29|700|0.0|835	Trypanosoma_ORTHOMCL4730	Trypanosome_ORTHOMCL3936	1.39268	9.73119	17.9608	1.06681e-06	8.17148e-05	6.48639
Tb927_09_v5.1	1388787	1389242	Tb927.9.8580	gene	hypothetical protein, conserved	hypothetical protein, conserved	hypothetical protein, conserved	TcIL3000_9_3000.1	Moderate	47.20|125|1e-32|113	Trypanosoma_ORTHOMCL2103	Trypanosome_ORTHOMCL4312	1.21348	11.65	17.9259	1.07991e-06	8.17576e-05	6.47366
Tb927_11_bin_v5.1	1569658	1570548	Tb11.v5.0413	gene	expression site-associated gene 9 (ESAG9)	expression site-associated gene 9 (ESAG9) protein	NA	NA	NA	NA	NA	NA	2.34632	9.36216	17.9169	1.0833e-06	8.17576e-05	6.47039
Tb927_08_v5.1	804397	806538	Tb927.8.2710	gene	hypothetical protein, conserved	hypothetical protein, conserved	hypothetical protein, conserved	TcIL3000_8_2570.1	Good	56.26|711|0.0|789	Trypanosoma_ORTHOMCL2642	Trypanosome_ORTHOMCL3251	1.85021	9.7483	17.883	1.09623e-06	8.21293e-05	6.45801
Tb927_11_v5.1	1841602	1843897	Tb927.11.6550	gene	PUF nine target 1	PUF nine target 1	PUF nine target 1	TcIL3000_0_43970.1	Good	74.32|518|0.0|784	Trypanosoma_ORTHOMCL1506	Trypanosome_ORTHOMCL1579	-2.41191	9.95177	-17.7324	1.15583e-06	8.59669e-05	6.40272
Tb927_09_v5.1	2188911	2189570	Tb927.9.14000	gene	60S ribosomal protein L12, putative	60S ribosomal protein L12, putative	60S ribosomal protein L12, putative	TcIL3000_8_5800.1	Reasonable	96.34|164|1e-111|320	NA	NA	1.39712	12.6986	17.6894	1.17356e-06	8.66575e-05	6.3868
Tb927_11_v5.1	225706	229743	Tb927.11.890	gene	hypothetical protein, conserved	hypothetical protein, conserved	hypothetical protein, conserved	TcIL3000.11.820.1	Excellent	70.25|1183|0.0|1671	Trypanosoma_ORTHOMCL6204	Trypanosome_ORTHOMCL5057	-2.16144	9.779	-17.5918	1.21491e-06	8.90702e-05	6.35057
Tb927_11_v5.1	3909579	3911851	Tb927.11.14700	gene	hypothetical protein, conserved	hypothetical protein, conserved	hypothetical protein, conserved	TcIL3000.11.14990.1	Good	68.75|544|0.0|770	Trypanosoma_ORTHOMCL4221	Trypanosome_ORTHOMCL2446	1.34814	8.44826	17.5456	1.23508e-06	8.99069e-05	6.33333
Tb927_05_v5.1	873482	877680	Tb927.5.2530	gene	hypothetical protein, conserved	hypothetical protein, conserved	hypothetical protein, conserved	TcIL3000_5_2450.1	Excellent	85.65|1038|0.0|1832	Trypanosoma_ORTHOMCL1288	Trypanosome_ORTHOMCL1472	1.26028	9.21991	17.5083	1.25164e-06	9.04704e-05	6.31939
Tb927_09_v5.1	607251	608468	Tb927.9.2800	gene	hypothetical protein, conserved	hypothetical protein, conserved	hypothetical protein, conserved	TcIL3000_9_840.1	Moderate	30.73|218|9e-24|95.1	Trypanosoma_ORTHOMCL5437	Trypanosome_ORTHOMCL9706	-1.52053	9.506	-17.4642	1.27156e-06	9.1268e-05	6.30284
Tb927_10_v5.1	3895573	3896520	Tb927.10.15760	gene	hypothetical protein, conserved	hypothetical protein, conserved	hypothetical protein, conserved	TcIL3000_10_13560.1	Good	75.42|301|7e-151|429	Trypanosoma_ORTHOMCL4784	Trypanosome_ORTHOMCL3568	-1.27685	10.5566	-17.3933	1.30434e-06	9.29706e-05	6.27615
Tb927_08_v5.1	1319509	1320885	Tb927.8.4450	gene	RNA-binding protein, putative	RNA-binding protein, putative	RNA-binding protein, putative	TcIL3000_8_4220.1	Reasonable	48.05|437|5e-97|300	Trypanosoma_ORTHOMCL2563	Trypanosome_ORTHOMCL4064	1.26424	10.1933	17.3652	1.31757e-06	9.32661e-05	6.26556
Tb927_11_v5.1	4351728	4352738	Tb927.11.16400	gene	kinetoplast DNA-associated protein, putative	kinetoplast DNA-associated protein, putative	kinetoplast-associated protein 3, putative	TcIL3000_0_19370.1	Moderate	56.04|182|2e-58|190	Trypanosoma_ORTHOMCL4118	Trypanosome_ORTHOMCL2337	-1.79137	8.7995	-17.334	1.33251e-06	9.36774e-05	6.25374
Tb927_09_v5.1	2786605	2787330	Tb927.9.16920	pseudogene	variant surface glycoprotein (VSG), point	variant surface glycoprotein (VSG, pseudogene), putative	NA	NA	NA	NA	Trypanosoma_ORTHOMCL261	Trypanosome_ORTHOMCL519	-3.63308	7.54276	-17.2649	1.36621e-06	9.53929e-05	6.22752
Tb927_11_v5.1	335201	336895	Tb927.11.1150	gene	radial spoke protein RSP3, putative	radial spoke protein RSP3, putative	radial spoke protein RSP3, putative	TcIL3000.11.1080.1	Good	90.03|331|0.0|571	Trypanosoma_ORTHOMCL4366	Trypanosome_ORTHOMCL5068	-1.18673	8.55124	-17.216	1.39069e-06	9.58062e-05	6.20886
Tb927_11_v5.1	25132	28872	Tb927.11.140	gene	receptor-type adenylate cyclase	expression site-associated gene 4 (ESAG4) protein, putative	receptor-type adenylate cyclase	TcIL3000.11.6410.1	Excellent	52.90|1172|0.0|1294	Trypanosoma_ORTHOMCL8	Trypanosome_ORTHOMCL7	1.16879	7.6177	17.2158	1.39079e-06	9.58062e-05	6.20878
Tb927_09_v5.1	1033170	1034290	Tb927.9.6290	gene	AK1	arginine kinase	arginine kinase	TcIL3000_0_36630.1	Good	85.07|355|0.0|649	Trypanosoma_ORTHOMCL373	Trypanosome_ORTHOMCL1741	-2.38848	12.0677	-17.1049	1.44816e-06	9.90929e-05	6.16629
Tb927_07_v5.1	739820	740297	Tb927.7.2940	gene	histone H2A, putative	histone H2A, putative	histone H2A, putative	TcIL3000_7_2140.1	Reasonable	91.79|134|1e-84|246	Trypanosoma_ORTHOMCL64	Trypanosome_ORTHOMCL51	-1.91031	12.5608	-17.0819	1.46037e-06	9.92666e-05	6.15746
Tb927_07_v5.1	734366	734843	Tb927.7.2880	gene	histone H2A, putative	histone H2A, putative	histone H2A, putative	TcIL3000_7_2140.1	Reasonable	91.79|134|1e-84|246	Trypanosoma_ORTHOMCL64	Trypanosome_ORTHOMCL51	-1.93699	11.3678	-17.0638	1.47009e-06	9.92698e-05	6.15048
Tb927_11_bin_v5.1	3544900	3546183	Tb11.v5.0701	gene	ubiquitin carboxyl-terminal hydrolase, putative	ubiquitin carboxyl-terminal hydrolase, putative	NA	NA	NA	NA	NA	NA	1.76471	8.58177	17.0366	1.4848e-06	9.9608e-05	6.14
Tb927_01_v5.1	594904	595188	Tb927.1.2460	pseudogene	hypothetical protein, unlikely	hypothetical protein, unlikely	NA	NA	NA	NA	Trypanosoma_ORTHOMCL235	Trypanosome_ORTHOMCL450	-1.57329	13.3074	-16.796	1.62285e-06	0.000108162	6.04632
Tb927_01_v5.1	596496	596780	Tb927.1.2480	pseudogene	hypothetical protein, unlikely	hypothetical protein, unlikely	NA	NA	NA	NA	Trypanosoma_ORTHOMCL235	Trypanosome_ORTHOMCL450	-1.54625	12.3601	-16.7102	1.67566e-06	0.00010973	6.01253
tryp_XI-270f07.q2k6013	5237	6199	Tb11.1010	pseudogene	NA	NA	NA	NA	NA	NA	Trypanosoma_ORTHOMCL5278	Trypanosome_ORTHOMCL7183	1.98225	6.75591	16.7013	1.68122e-06	0.00010973	6.00903
Tb927_02_v5.1	560866	563776	Tb927.2.2950	gene	hypothetical protein, conserved	hypothetical protein, conserved	hypothetical protein, conserved	TcIL3000_2_320.1	Good	72.06|383|0.0|545	Trypanosoma_ORTHOMCL1445	Trypanosome_ORTHOMCL1716	1.36588	9.25699	16.6958	1.68471e-06	0.00010973	6.00684
Tb927_10_v5.1	1788636	1789901	Tb927.10.7100	gene	delta-4 fatty acid desaturase	delta-4 fatty acid desaturase	delta-4 fatty acid desaturase	TcIL3000_6_2510.1	Poor	23.08|143|0.34|31.6	Trypanosoma_ORTHOMCL5182	Trypanosome_ORTHOMCL3876	1.55748	9.15337	16.6888	1.68914e-06	0.00010973	6.00406
Tb927_11_bin_v5.1	4709755	4710540	Tb11.v5.0903	gene	S-adenosylmethionine decarboxylase proenzyme,	S-adenosylmethionine decarboxylase proenzyme, putative	NA	NA	NA	NA	NA	NA	1.26073	8.75193	16.6018	1.74519e-06	0.000111267	5.96958
Tb927_11_bin_v5.1	932446	934029	Tb11.v5.0330	gene	THT1 - hexose transporter, putative	THT1 - hexose transporter, putative	NA	NA	NA	NA	NA	NA	-2.46425	10.5521	-16.5997	1.74659e-06	0.000111267	5.96873
Tb927_07_v5.1	589157	589840	Tb927.7.2290	gene	hypothetical protein, conserved	hypothetical protein, conserved	hypothetical protein, conserved	TcIL3000_7_1610.1	Reasonable	50.75|201|1e-66|206	Trypanosoma_ORTHOMCL2967	Trypanosome_ORTHOMCL6858	-1.59269	10.8562	-16.5932	1.75085e-06	0.000111267	5.96615
Tb927_10_v5.1	3440953	3441867	Tb927.10.14160	gene	aquaporin 3, putative	aquaporin 3, putative	Aquaglyceroporin 3	TcIL3000_10_12040.1	Good	71.58|278|2e-140|402	Trypanosoma_ORTHOMCL7352	Trypanosome_ORTHOMCL9294	-1.7078	10.8306	-16.5852	1.75616e-06	0.000111267	5.96295
Tb927_07_v5.1	732547	733024	Tb927.7.2860	gene	histone H2A, putative	histone H2A, putative	histone H2A, putative	TcIL3000_7_2140.1	Reasonable	91.79|134|1e-84|246	Trypanosoma_ORTHOMCL64	Trypanosome_ORTHOMCL51	-1.87016	12.5785	-16.5413	1.78542e-06	0.000112427	5.94548
Tb927_07_v5.1	1121338	1124664	Tb927.7.4220	gene	hypothetical protein, conserved	hypothetical protein, conserved	hypothetical protein, conserved	TcIL3000_7_3400.1	Excellent	71.12|1101|0.0|1564	Trypanosoma_ORTHOMCL2856	Trypanosome_ORTHOMCL3910	1.65869	9.46717	16.4454	1.85145e-06	0.000115346	5.90706
Tb927_01_v5.1	621728	622138	Tb927.1.2690	gene	hypothetical protein, unlikely	hypothetical protein, unlikely	hypothetical protein, unlikely	TcIL3000_0_37800.1	Poor	26.19|42|0.12|30.8	NA	NA	-1.43047	7.98752	-16.4414	1.85425e-06	0.000115346	5.90546
Tb927_10_v5.1	2093459	2095042	Tb927.10.8440	gene	glucose transporter 1B	glucose transporter 1B	glucose transporter 1B	TcIL3000_10_7320.1	Good	64.15|530|0.0|644	Trypanosoma_ORTHOMCL104	Trypanosome_ORTHOMCL93	-2.4982	9.90565	-16.3421	1.92573e-06	0.000119071	5.8654
Tb927_11_v5.1	2662310	2662691	Tb927.11.9860	gene	hypothetical protein, conserved	hypothetical protein, conserved	hypothetical protein, conserved	TcIL3000_6_4160.1	Poor	31.25|96|4e-07|46.2	Trypanosoma_ORTHOMCL6175	Trypanosome_ORTHOMCL4553	-1.52033	11.9118	-16.315	1.94576e-06	0.000119589	5.85443
Tb927_04_v5.1	1356186	1358289	Tb927.4.4940	gene	hypothetical protein, conserved	hypothetical protein, conserved	hypothetical protein, conserved	TcIL3000_8_7720.1	Reasonable	36.81|709|4e-76|256	Trypanosoma_ORTHOMCL1324	Trypanosome_ORTHOMCL1090	1.29086	10.2016	16.289	1.96525e-06	0.000120067	5.84387
Tb927_08_v5.1	693770	694421	Tb927.8.2270	gene	hypothetical protein, conserved	hypothetical protein, conserved	hypothetical protein, conserved	TcIL3000_8_2260.1	Moderate	36.91|149|3e-23|92.4	Trypanosoma_ORTHOMCL7763	Trypanosome_ORTHOMCL9724	-1.81272	8.34866	-16.171	2.05651e-06	0.000124567	5.79573
tryp_IXb-314f06.q1c	15124	15924	Tb09.v4.0151	gene	NA	NA	hypothetical protein	TcIL3000_0_05880.1	Poor	20.36|167|4.8|27.3	Trypanosoma_ORTHOMCL682	Trypanosome_ORTHOMCL5784	1.49184	7.2003	16.1598	2.06539e-06	0.000124567	5.79116
Tb927_07_v5.1	731638	732115	Tb927.7.2850	gene	histone H2A, putative	histone H2A, putative	histone H2A, putative	TcIL3000_7_2140.1	Reasonable	91.79|134|1e-84|246	Trypanosoma_ORTHOMCL64	Trypanosome_ORTHOMCL51	-1.89849	11.427	-16.1267	2.09199e-06	0.000124567	5.77757
Tb927_06_v5.1	1218552	1219681	Tb927.6.4280	gene	glyceraldehyde 3-phosphate dehydrogenase,	glyceraldehyde 3-phosphate dehydrogenase, glycosomal	glyceraldehyde 3-phosphate dehydrogenase, glycosomal	TcIL3000_0_05050.1	Good	95.54|359|0.0|717	Trypanosoma_ORTHOMCL320	Trypanosome_ORTHOMCL286	-3.22102	12.4255	-16.1113	2.10446e-06	0.000124567	5.77126
Tb927_04_v5.1	267244	267982	Tb927.4.970	gene	hypothetical protein, conserved	hypothetical protein, conserved	hypothetical protein, conserved	TcIL3000_4_600.1	Reasonable	66.47|167|3e-67|207	Trypanosoma_ORTHOMCL3364	Trypanosome_ORTHOMCL3469	1.4051	8.91881	16.0996	2.11404e-06	0.000124567	5.76644
Tb927_11_bin_v5.1	2650592	2652418	Tb11.v5.0579	gene	hypothetical protein, conserved	hypothetical protein, conserved	NA	NA	NA	NA	NA	NA	-1.4443	9.22407	-16.095	2.11787e-06	0.000124567	5.76452
Tb927_07_v5.1	336542	340766	Tb927.7.1310	gene	hypothetical protein, conserved	hypothetical protein, conserved	hypothetical protein, conserved	TcIL3000_7_930.1	Excellent	67.46|1349|0.0|1888	Trypanosoma_ORTHOMCL3007	Trypanosome_ORTHOMCL3027	-1.24185	9.4587	-16.0877	2.12385e-06	0.000124567	5.76152
Tb927_08_v5.1	692107	692758	Tb927.8.2260	gene	hypothetical protein, conserved	hypothetical protein, conserved	hypothetical protein, conserved	TcIL3000_8_2260.1	Moderate	36.91|149|3e-23|92.4	Trypanosoma_ORTHOMCL7763	Trypanosome_ORTHOMCL9724	-1.62518	11.1765	-16.0467	2.15788e-06	0.000125423	5.74464
Tb927_11_v5.1	3878462	3879693	Tb927.11.14600	gene	procyclin-associated gene 2-like protein,	procyclin-associated gene 2-like protein, putative	procyclin-associated gene 2-like protein, putative	TcIL3000_0_06100.1	Moderate	31.64|414|3e-57|195	Trypanosoma_ORTHOMCL7881	Trypanosome_ORTHOMCL9821	-1.25607	9.08877	-16.0408	2.16288e-06	0.000125423	5.74217
Tb927_11_v5.1	2071463	2071953	Tb927.11.7350	gene	histone H2B variant, putative	histone H2B variant, putative	histone H2B variant, putative	TcIL3000.11.7930.1	Reasonable	95.80|143|1e-90|262	Trypanosoma_ORTHOMCL3844	Trypanosome_ORTHOMCL2848	-1.19937	10.145	-15.9991	2.19822e-06	0.000126756	5.72495
Tb927_09_v5.1	528721	531225	Tb927.9.2470	gene	nucleolar protein	nucleolar protein	nucleolar protein	TcIL3000_9_660.1	Excellent	63.35|764|0.0|969	Trypanosoma_ORTHOMCL451	Trypanosome_ORTHOMCL486	-1.15492	11.4952	-15.9168	2.27007e-06	0.000129184	5.69075
Tb927_01_v5.1	312457	313566	Tb927.1.1120	gene	hypothetical protein, conserved	hypothetical protein, conserved	Ribosomal RNA-processing protein 8, putative	TcIL3000.11.7640.1	Poor	34.25|73|0.38|31.2	Trypanosoma_ORTHOMCL5135	Trypanosome_ORTHOMCL3447	1.06586	8.90186	15.8887	2.29528e-06	0.000129184	5.679
Tb927_08_v5.1	2347734	2349469	Tb927.8.7970	gene	hypothetical protein	hypothetical protein	hypothetical protein	TcIL3000_0_53870.1	Moderate	26.35|353|6e-15|75.9	Trypanosoma_ORTHOMCL9241	Trypanosome_ORTHOMCL11023	-1.82626	9.94138	-15.8822	2.30114e-06	0.000129184	5.67629
Tb927_07_v5.1	250631	252407	Tb927.7.970	gene	hypothetical protein, conserved	hypothetical protein, conserved	hypothetical protein, conserved	TcIL3000_7_650.1	Excellent	84.74|544|0.0|936	Trypanosoma_ORTHOMCL1131	Trypanosome_ORTHOMCL1253	1.65265	9.63993	15.8787	2.30427e-06	0.000129184	5.67484
Tb927_10_v5.1	2497066	2498061	Tb927.10.10140	gene	paraflagellar rod component, putative	paraflagellar rod component, putative	paraflagellar rod component, putative	TcIL3000_10_8270.1	Good	77.37|327|0.0|550	Trypanosoma_ORTHOMCL6848	Trypanosome_ORTHOMCL4531	-1.53402	11.5727	-15.8725	2.30992e-06	0.000129184	5.67224
Tb927_10_v5.1	2572215	2572553	Tb927.10.10460	gene	histone H2B, putative	histone H2B, putative	histone H2B, putative	TcIL3000_10_8920.1	Moderate	81.25|112|6e-62|187	Trypanosoma_ORTHOMCL96	Trypanosome_ORTHOMCL76	-2.1535	10.3569	-15.8607	2.32062e-06	0.000129184	5.66732
Tb927_11_bin_v5.1	1954570	1955583	Tb11.v5.0480	gene	DNA-directed RNA polymerase, alpha subunit,	DNA-directed RNA polymerase, alpha subunit, putative	NA	NA	NA	NA	NA	NA	1.07961	8.94018	15.8522	2.32843e-06	0.000129184	5.66374
Tb927_08_v5.1	654313	654964	Tb927.8.2070	gene	hypothetical protein, conserved	hypothetical protein, conserved	hypothetical protein, conserved	TcIL3000_8_2260.1	Moderate	36.91|149|3e-23|92.4	Trypanosoma_ORTHOMCL9264	Trypanosome_ORTHOMCL11042	-1.61243	11.9976	-15.8246	2.35386e-06	0.000129653	5.65218
Tb927_08_v5.1	1814207	1815148	Tb927.8.6240	gene	STOP axonemal protein	STOP axonemal protein	STOP axonemal protein	TcIL3000_0_45660.1	Good	87.59|266|2e-176|489	Trypanosoma_ORTHOMCL2467	Trypanosome_ORTHOMCL3140	-1.73117	11.4189	-15.8137	2.36397e-06	0.000129653	5.64762
Tb927_11_bin_v5.1	1625664	1627865	Tb11.v5.0418	gene	hypothetical protein, conserved	hypothetical protein, conserved	NA	NA	NA	NA	NA	NA	1.92499	6.63365	15.8021	2.37479e-06	0.000129653	5.64276
Tb927_09_v5.1	2128239	2133162	Tb927.9.13440	gene	hypothetical protein, conserved	hypothetical protein, conserved	hypothetical protein, conserved	TcIL3000_9_5680.1	Excellent	62.51|1475|0.0|1906	Trypanosoma_ORTHOMCL2307	Trypanosome_ORTHOMCL2127	-1.24811	9.17083	-15.7772	2.39823e-06	0.00013024	5.6323
Tb927_08_v5.1	2460075	2461534	Tb927.8.8310	gene	chaperone protein DNAj, putative	chaperone protein DNAj, putative	chaperone protein DNAj, putative	TcIL3000_10_13980.1	Good	57.08|452|4e-167|483	Trypanosoma_ORTHOMCL736	Trypanosome_ORTHOMCL689	1.00856	10.6348	15.7533	2.42099e-06	0.000130784	5.62223
Tb927_11_v5.1	701086	701754	Tb927.11.2410	gene	hypothetical protein, conserved	hypothetical protein, conserved	hypothetical protein, conserved	TcIL3000.11.2210.1	Reasonable	73.15|216|9e-115|330	Trypanosoma_ORTHOMCL4053	Trypanosome_ORTHOMCL2887	1.94501	9.74007	15.6363	2.53611e-06	0.000136286	5.57272
Tb927_01_v5.1	593321	593605	Tb927.1.2440	pseudogene	hypothetical protein, unlikely	hypothetical protein, unlikely	NA	NA	NA	NA	Trypanosoma_ORTHOMCL235	Trypanosome_ORTHOMCL450	-1.51183	12.7738	-15.5966	2.57668e-06	0.000137745	5.55579
Tb927_05_v5.1	385212	385792	Tb927.5.1000	gene	ubiquitin-protein ligase, putative	ubiquitin-conjugating enzyme E2, putative	ubiquitin-conjugating enzyme E2, putative	TcIL3000_5_740.1	Reasonable	96.62|148|3e-105|300	Trypanosoma_ORTHOMCL3361	Trypanosome_ORTHOMCL2167	-1.16812	11.9264	-15.5469	2.62839e-06	0.000139781	5.53459
Tb927_07_v5.1	735275	735752	Tb927.7.2890	gene	histone H2A, putative	histone H2A, putative	histone H2A, putative	TcIL3000_7_2140.1	Reasonable	91.79|134|1e-84|246	Trypanosoma_ORTHOMCL64	Trypanosome_ORTHOMCL51	-1.98482	11.4284	-15.4926	2.68627e-06	0.000142123	5.51133
Tb927_11_v5.1	3086704	3087397	Tb927.11.11520	gene	glycosomal membrane protein	glycosomal membrane protein	glycosomal membrane protein	TcIL3000.11.12130.1	Reasonable	75.23|218|5e-118|338	Trypanosoma_ORTHOMCL4363	Trypanosome_ORTHOMCL2788	-1.70052	10.3359	-15.3594	2.83463e-06	0.000148277	5.4539
Tb927_11_v5.1	1386982	1387498	Tb927.11.4820	gene	60S ribosomal protein L17, putative	60S ribosomal protein L17, putative	60S ribosomal protein L17, putative	TcIL3000_10_12470.1	Reasonable	96.39|166|8e-119|335	Trypanosoma_ORTHOMCL507	Trypanosome_ORTHOMCL287	1.09134	12.4078	15.351	2.8443e-06	0.000148277	5.45025
Tb927_05_v5.1	1254667	1257483	Tb927.5.3850	gene	hypothetical protein, conserved	hypothetical protein, conserved	hypothetical protein, conserved	TcIL3000_5_4340.1	Excellent	55.04|783|0.0|815	Trypanosoma_ORTHOMCL591	Trypanosome_ORTHOMCL601	1.04469	9.91631	15.3496	2.84593e-06	0.000148277	5.44964
Tb927_01_v5.1	597200	597656	Tb927.1.2490	gene	histone H3, putative	histone H3, putative	histone H3, putative	TcIL3000_0_14530.1	Reasonable	96.21|132|2e-77|228	Trypanosoma_ORTHOMCL137	Trypanosome_ORTHOMCL87	-1.63158	13.5083	-15.3125	2.8891e-06	0.000149766	5.43354
Tb927_10_v5.1	1934727	1936901	Tb927.10.7690	gene	rib72 protein- like protein	rib72 protein- like protein	rib72 protein- like protein	TcIL3000_10_6580.1	Good	69.84|451|0.0|666	Trypanosoma_ORTHOMCL4540	Trypanosome_ORTHOMCL1776	-1.03587	10.1067	-15.2482	2.96587e-06	0.000152973	5.40549
Tb927_08_v5.1	2443710	2445123	Tb927.8.8260	gene	amino acid transporter, putative	amino acid transporter, putative	amino acid transporter, putative	TcIL3000_10_13900.1	Good	65.48|423|0.0|568	Trypanosoma_ORTHOMCL280	Trypanosome_ORTHOMCL315	1.29298	10.5576	15.2145	3.007e-06	0.000154319	5.39075
Tb927_11_v5.1	422238	424755	Tb927.11.1430	gene	hypothetical protein, conserved	hypothetical protein, conserved	hypothetical protein, conserved	TcIL3000.11.1320.1	Excellent	82.05|752|0.0|1304	Trypanosoma_ORTHOMCL6455	Trypanosome_ORTHOMCL5063	-1.35766	9.26027	-15.1976	3.02782e-06	0.000154615	5.38336
Tb927_05_v5.1	747905	748302	Tb927.5.2160	gene	hypothetical protein, conserved	hypothetical protein, conserved	conserved protein	TcIL3000_0_56910.1	Poor	27.78|108|1e-07|47.0	Trypanosoma_ORTHOMCL9327	Trypanosome_ORTHOMCL11104	1.68525	11.3787	15.1735	3.05791e-06	0.000155038	5.37277
Tb927_11_v5.1	3607837	3609976	Tb927.11.13490	gene	hypothetical protein, conserved	hypothetical protein, conserved	hypothetical protein, conserved	TcIL3000.11.13820.1	Good	69.17|373|5e-177|500	Trypanosoma_ORTHOMCL4268	Trypanosome_ORTHOMCL3796	-1.26482	9.25647	-15.1668	3.06632e-06	0.000155038	5.36983
Tb927_11_v5.1	3882546	3883913	Tb11.01.6240	gene	expression site-associated gene 2 (ESAG2)	expression site-associated gene 2 (ESAG2) protein, putative	NA	NA	NA	NA	NA	NA	-2.01118	9.32158	-15.021	3.25621e-06	0.000162506	5.30544
Tb927_04_v5.1	238338	252153	Tb927.4.870	gene	dynein heavy chain, putative	dynein heavy chain, putative	dynein heavy chain, putative	TcIL3000_4_470.1	Excellent	89.51|2536|0.0|4770	Trypanosoma_ORTHOMCL32	Trypanosome_ORTHOMCL18	-1.41462	8.26769	-15.0181	3.26012e-06	0.000162506	5.30415
Tb927_11_v5.1	3912158	3912781	Tb927.11.14710	gene	hypothetical protein, conserved	hypothetical protein, conserved	hypothetical protein, conserved	TcIL3000.11.15000.1	Reasonable	68.81|202|6e-97|283	Trypanosoma_ORTHOMCL4220	Trypanosome_ORTHOMCL2445	0.958757	8.38993	15.0052	3.27748e-06	0.000162506	5.29846
Tb927_10_v5.1	3397154	3398152	Tb927.10.13930	gene	phosphatidic acid phosphatase, putative	phosphatidic acid phosphatase, putative	phosphatidic acid phosphatase, putative	TcIL3000_10_11760.1	Reasonable	44.01|334|2e-93|284	Trypanosoma_ORTHOMCL7354	Trypanosome_ORTHOMCL9295	-1.49643	9.37631	-14.9909	3.29699e-06	0.000162506	5.2921
Tb927_06_v5.1	946315	948271	Tb927.6.3180	gene	hypothetical protein, conserved	hypothetical protein, conserved	hypothetical protein, conserved	TcIL3000_6_2760.1	Moderate	40.11|187|3e-28|115	Trypanosoma_ORTHOMCL1187	Trypanosome_ORTHOMCL1118	-1.98488	10.2952	-14.9908	3.29714e-06	0.000162506	5.29205
Tb927_06_v5.1	1221154	1222283	Tb927.6.4300	gene	glyceraldehyde 3-phosphate dehydrogenase,	glyceraldehyde 3-phosphate dehydrogenase, glycosomal	glyceraldehyde 3-phosphate dehydrogenase, glycosomal	TcIL3000_0_05050.1	Good	95.54|359|0.0|717	Trypanosoma_ORTHOMCL320	Trypanosome_ORTHOMCL286	-3.20106	12.4251	-14.9642	3.33382e-06	0.000162506	5.28018
Tb927_08_v5.1	1956199	1957583	Tb927.8.6770	gene	hypothetical protein, conserved	hypothetical protein, conserved	hypothetical protein, conserved	TcIL3000_8_6660.1	Good	77.27|418|0.0|693	Trypanosoma_ORTHOMCL2438	Trypanosome_ORTHOMCL3165	1.2863	10.2083	14.9514	3.35151e-06	0.000162506	5.2745
Tb927_10_v5.1	567824	569812	Tb927.10.2210	gene	cysteine peptidase, Clan CA, family C19,	ubiquitin carboxyl-terminal hydrolase, putative	Peptidase C19, ubiquitin carboxyl-terminal hydrolase, putative	TcIL3000_10_1820.1	Good	58.64|573|0.0|654	Trypanosoma_ORTHOMCL5172	Trypanosome_ORTHOMCL3391	1.53217	9.26081	14.9449	3.36067e-06	0.000162506	5.27158
Tb927_06_v5.1	200148	203930	Tb927.6.430	gene	receptor-type adenylate cyclase GRESAG 4,	receptor-type adenylate cyclase GRESAG 4, putative	receptor-type adenylate cyclase GRESAG 4, putative	TcIL3000_0_37000.1	Excellent	62.61|1158|0.0|1452	Trypanosoma_ORTHOMCL8	Trypanosome_ORTHOMCL7	1.52468	8.76926	14.9334	3.37674e-06	0.000162506	5.26645
Tb927_03_v5.1	619537	621351	Tb927.3.2470	gene	pumilio RNA binding protein, putative	pumilio RNA binding protein, putative	pumilio RNA binding protein, putative	TcIL3000_3_1500.1	Excellent	69.70|561|0.0|815	Trypanosoma_ORTHOMCL6096	Trypanosome_ORTHOMCL5134	1.64768	9.39296	14.9235	3.39071e-06	0.000162506	5.26203
Tb927_07_v5.1	728909	729386	Tb927.7.2820	gene	histone H2A, putative	histone H2A, putative	histone H2A, putative	TcIL3000_7_2140.1	Reasonable	91.79|134|1e-84|246	Trypanosoma_ORTHOMCL64	Trypanosome_ORTHOMCL51	-1.81432	11.3226	-14.9228	3.39164e-06	0.000162506	5.26173
Tb927_09_v5.1	1325612	1327309	Tb927.9.8030	gene	hypothetical protein, conserved	hypothetical protein, conserved	hypothetical protein, conserved	TcIL3000_9_2760.1	Reasonable	47.89|403|4e-107|332	Trypanosoma_ORTHOMCL1013	Trypanosome_ORTHOMCL6239	1.45058	9.57869	14.9041	3.41823e-06	0.000162506	5.25335
Tb927_03_v5.1	259855	263532	Tb927.3.1060	gene	cAMP response protein, putative	cAMP response protein, putative	cAMP response protein, putative	TcIL3000_3_280.1	Excellent	75.32|778|0.0|1224	Trypanosoma_ORTHOMCL3675	Trypanosome_ORTHOMCL3092	-1.22892	9.15504	-14.9028	3.42008e-06	0.000162506	5.25277
Tb927_05_v5.1	761928	762325	Tb927.5.2260	gene	hypothetical protein, conserved	hypothetical protein, conserved	conserved protein	TcIL3000_0_56910.1	Poor	29.63|108|2e-09|52.4	Trypanosoma_ORTHOMCL232	Trypanosome_ORTHOMCL263	2.11037	11.5695	14.8772	3.45691e-06	0.000162506	5.24127
Tb927_03_v5.1	147064	148503	Tb927.3.590	gene	adenosine transporter, putative	adenosine transporter, putative	adenosine transporter, putative	TcIL3000_9_2500.1	Good	54.76|473|0.0|542	Trypanosoma_ORTHOMCL129	Trypanosome_ORTHOMCL139	1.30546	7.88114	14.8719	3.4645e-06	0.000162506	5.23892
Tb927_09_v5.1	2068993	2069453	Tb927.9.13070	gene	predicted heat shock factor binding protein	predicted heat shock factor binding protein	predicted heat shock factor binding protein	TcIL3000.11.16230.1	Poor	24.07|54|1.4|25.8	Trypanosoma_ORTHOMCL7085	Trypanosome_ORTHOMCL6100	-1.48996	12.0512	-14.8699	3.46733e-06	0.000162506	5.23804
Tb927_10_v5.1	2103019	2104602	Tb927.10.8480	gene	glucose transporter, putative	glucose transporter, putative	glucose transporter, putative	TcIL3000_10_7320.1	Good	63.96|530|0.0|641	Trypanosoma_ORTHOMCL104	Trypanosome_ORTHOMCL93	-2.31798	9.27129	-14.8023	3.56706e-06	0.00016516	5.20759
Tb927_04_v5.1	1091295	1093865	Tb927.4.4130	gene	hypothetical protein, conserved	hypothetical protein, conserved	hypothetical protein, conserved	TcIL3000_8_8360.1	Excellent	77.66|734|0.0|1155	NA	NA	-1.06655	8.85637	-14.8008	3.56923e-06	0.00016516	5.20693
Tb927_06_v5.1	1139327	1140054	Tb927.6.3840	gene	reticulon domain protein	reticulon domain protein	reticulon domain protein	TcIL3000_6_3310.1	Reasonable	63.98|186|3e-85|252	Trypanosoma_ORTHOMCL5775	Trypanosome_ORTHOMCL4860	-1.52785	11.5394	-14.7988	3.57225e-06	0.00016516	5.20602
tryp_X-174f04.q1c	19761	20072	Tb10.v4.0066	pseudogene	NA	NA	NA	NA	NA	NA	Trypanosoma_ORTHOMCL25	Trypanosome_ORTHOMCL26	-3.82897	6.22263	-14.7879	3.58871e-06	0.000165177	5.20109
Tb927_09_v5.1	1311506	1311814	Tb927.9.7920	gene	hypothetical protein, conserved	hypothetical protein, conserved	hypothetical protein, conserved	TcIL3000_0_45240.1	Poor	50.00|32|0.061|30.4	Trypanosoma_ORTHOMCL9146	Trypanosome_ORTHOMCL10929	1.59355	9.70545	14.7397	3.66212e-06	0.000167804	5.17932
Tb927_11_v5.1	1661227	1662841	Tb927.11.5860	gene	protein kinase, putative	protein kinase, putative	protein kinase, putative	TcIL3000_0_42070.1	Reasonable	54.57|339|8e-131|380	Trypanosoma_ORTHOMCL845	Trypanosome_ORTHOMCL6078	1.02619	8.63631	14.7102	3.70801e-06	0.000169151	5.16594
Tb927_09_v5.1	1377151	1378232	Tb927.9.8500	gene	hypothetical protein	hypothetical protein	hypothetical protein	TcIL3000_9_2940.1	Poor	39.44|71|2e-07|51.2	Trypanosoma_ORTHOMCL7734	Trypanosome_ORTHOMCL9697	1.47451	10.1561	14.6863	3.7457e-06	0.000169565	5.15506
Tb927_11_v5.1	2989369	2990139	Tb927.11.11170	gene	hypothetical protein, conserved	hypothetical protein, conserved	hypothetical protein, conserved	TcIL3000.11.11830.1	Reasonable	67.84|171|9e-79|234	Trypanosoma_ORTHOMCL4376	Trypanosome_ORTHOMCL2762	0.908165	9.25495	14.6835	3.75012e-06	0.000169565	5.1538
Tb927_11_bin_v5.1	2726003	2727478	Tb11.v5.0588	gene	hypothetical protein, conserved	hypothetical protein, conserved	NA	NA	NA	NA	NA	NA	1.5622	8.21073	14.6515	3.80128e-06	0.000170648	5.13922
tryp_XI-1133d10.q1k	5917	7461	Tb11.0710	gene	NA	NA	variant surface glycoprotein (VSG), putative	TcIL3000_0_40800.1	Poor	23.17|328|5e-10|60.1	Trypanosoma_ORTHOMCL12	Trypanosome_ORTHOMCL14	-4.18359	7.47654	-14.6478	3.80732e-06	0.000170648	5.13751
Tb927_03_v5.1	1503341	1505067	Tb927.3.5370	gene	hypothetical protein, conserved	hypothetical protein, conserved	hypothetical protein, conserved	TcIL3000_3_3310.1	Moderate	34.52|310|1e-25|102	Trypanosoma_ORTHOMCL3505	Trypanosome_ORTHOMCL2734	-1.28112	10.1128	-14.6199	3.8526e-06	0.000171256	5.1248
Tb927_11_bin_v5.1	5535823	5537130	Tb11.v5.1044	gene	nucleobase/nucleoside transporter 8.1, putative	nucleobase/nucleoside transporter 8.1, putative	NA	NA	NA	NA	NA	NA	1.72008	9.24172	14.6189	3.85427e-06	0.000171256	5.12433
Tb927_10_v5.1	3234925	3237744	Tb927.10.13270	gene	predicted involvement in cell separation	periodic tryptophan protein 2, putative	Periodic tryptophan protein 2 homolog, putative	TcIL3000_10_11360.1	Excellent	83.07|939|0.0|1635	Trypanosoma_ORTHOMCL1855	Trypanosome_ORTHOMCL1461	1.49297	8.14902	14.6021	3.88189e-06	0.000171698	5.11665
Tb927_01_v5.1	601252	601536	Tb927.1.2540	pseudogene	hypothetical protein, unlikely	hypothetical protein, unlikely	NA	NA	NA	NA	Trypanosoma_ORTHOMCL235	Trypanosome_ORTHOMCL450	-1.50157	12.7159	-14.5926	3.89766e-06	0.000171698	5.11228
Tb927_10_v5.1	2098241	2099824	Tb927.10.8460	gene	glucose transporter, putative	glucose transporter, putative	glucose transporter, putative	TcIL3000_10_7310.1	Good	64.58|528|0.0|642	Trypanosoma_ORTHOMCL104	Trypanosome_ORTHOMCL93	-2.23661	9.70473	-14.559	3.95382e-06	0.000172585	5.09689
Tb927_06_v5.1	1089107	1090053	Tb927.6.3660	gene	hypothetical protein, conserved	hypothetical protein, conserved	hypothetical protein, conserved	TcIL3000_6_3210.1	Reasonable	67.15|274|1e-120|350	Trypanosoma_ORTHOMCL3099	Trypanosome_ORTHOMCL2570	1.00994	10.0337	14.5541	3.96203e-06	0.000172585	5.09465
Tb927_10_v5.1	3545522	3546535	Tb927.10.14500	gene	hypothetical protein, conserved	hypothetical protein, conserved	hypothetical protein, conserved	TcIL3000_10_12400.1	Good	63.80|337|5e-152|434	Trypanosoma_ORTHOMCL4835	Trypanosome_ORTHOMCL2481	-1.40267	11.0014	-14.5486	3.97138e-06	0.000172585	5.09212
tryp_X-232f09.q1c	3660	4461	Tb10.v4.0101	pseudogene	NA	NA	NA	NA	NA	NA	Trypanosoma_ORTHOMCL25	Trypanosome_ORTHOMCL26	-4.50042	5.1315	-14.5402	3.98566e-06	0.000172585	5.08825
Tb927_11_bin_v5.1	3757988	3759238	Tb11.v5.0732	gene	hexokinase, putative	hexokinase, putative	NA	NA	NA	NA	NA	NA	-1.64098	11.041	-14.5206	4.01922e-06	0.000172585	5.07922
Tb927_03_v5.1	1027144	1029015	Tb927.3.3670	gene	RNA-binding protein, putative	RNA-binding protein, putative	RNA-binding protein, putative	TcIL3000_3_2370.1	Good	63.15|597|0.0|653	Trypanosoma_ORTHOMCL3562	Trypanosome_ORTHOMCL2726	1.22616	9.20686	14.5157	4.02764e-06	0.000172585	5.07697
Tb927_11_bin_v5.1	834616	836199	Tb11.v5.0307	gene	THT1 - hexose transporter, putative	THT1 - hexose transporter, putative	NA	NA	NA	NA	NA	NA	-2.49632	9.06061	-14.5111	4.03551e-06	0.000172585	5.07487
Tb927_07_v5.1	2041821	2044629	Tb927.7.7130	gene	hypothetical protein, conserved	hypothetical protein, conserved	hypothetical protein, conserved	TcIL3000_7_5820.1	Excellent	72.80|592|0.0|890	Trypanosoma_ORTHOMCL2730	Trypanosome_ORTHOMCL4275	1.03424	9.93917	14.4886	4.07465e-06	0.000173352	5.06447
Tb927_11_v5.1	1425338	1427492	Tb927.11.5000	gene	dynein intermediate chain IC78, putative	dynein intermediate chain IC78, putative	dynein intermediate chain IC78, putative	TcIL3000.11.5100.1	Excellent	89.45|654|0.0|1231	Trypanosoma_ORTHOMCL3924	Trypanosome_ORTHOMCL3195	-1.1837	8.99563	-14.4731	4.10169e-06	0.000173352	5.05735
Tb927_11_bin_v5.1	1956302	1957342	Tb11.v5.0481	gene	U3 snoRNA-associated protein UTP11, putative	U3 snoRNA-associated protein UTP11, putative	NA	NA	NA	NA	NA	NA	1.31817	8.85849	14.4718	4.10411e-06	0.000173352	5.05671
Tb927_11_bin_v5.1	5410298	5411665	Tb11.01.6241	gene	expression site-associated gene (ESAG) protein,	expression site-associated gene (ESAG) protein, putative	NA	NA	NA	NA	NA	NA	-1.97111	9.43085	-14.4578	4.12882e-06	0.000173681	5.05025
Tb927_10_v5.1	215236	216018	Tb927.10.830	gene	adenylate kinase, putative	adenylate kinase, putative	adenylate kinase, putative	TcIL3000_10_680.1	Reasonable	61.48|257|2e-116|337	Trypanosoma_ORTHOMCL4519	Trypanosome_ORTHOMCL3363	-1.89763	10.1848	-14.4395	4.1614e-06	0.000174337	5.04178
Tb927_09_v5.1	1305727	1306056	Tb927.9.7890	gene	hypothetical protein, conserved	hypothetical protein, conserved	hypothetical protein, conserved	TcIL3000.11.16720.1	Poor	34.09|44|0.082|30.0	Trypanosoma_ORTHOMCL9146	Trypanosome_ORTHOMCL10929	1.78711	8.13006	14.4016	4.22984e-06	0.000176484	5.0242
Tb927_11_bin_v5.1	5170885	5172342	Tb11.v5.0996	gene	hypothetical protein, conserved	hypothetical protein, conserved	NA	NA	NA	NA	NA	NA	-1.61416	9.76255	-14.3809	4.26767e-06	0.000177342	5.0146
Tb927_01_v5.1	1007761	1010011	Tb927.1.5030	gene	leucine-rich repeat protein (LRRP), putative	leucine-rich repeat protein (LRRP), putative	leucine-rich repeat protein (LRRP), putative	TcIL3000_0_25810.1	Good	44.76|744|0.0|567	Trypanosoma_ORTHOMCL9580	Trypanosome_ORTHOMCL11350	-1.00855	9.35706	-14.3619	4.3029e-06	0.000178084	5.00574
Tb927_06_v5.1	1250574	1251847	Tb927.6.4460	gene	S-adenosylmethionine decarboxylase	S-adenosylmethionine decarboxylase	S-adenosylmethionine decarboxylase	TcIL3000_6_3880.1	Good	74.86|370|0.0|602	Trypanosoma_ORTHOMCL885	Trypanosome_ORTHOMCL694	1.13997	9.44668	14.3478	4.32921e-06	0.000178454	4.99916
Tb927_11_v5.1	82444	84873	Tb927.11.360	gene	ATP-binding protein, putative	ATP-binding protein, putative	ATP-binding protein, putative	TcIL3000.11.300.1	Good	59.93|594|0.0|702	Trypanosoma_ORTHOMCL3998	Trypanosome_ORTHOMCL3115	0.925309	8.02218	14.2924	4.43423e-06	0.000181914	4.97331
Tb927_10_v5.1	1324711	1325457	Tb927.10.5300	gene	eukaryotic translation initiation factor 6	eukaryotic translation initiation factor 6 (eIF-6), putative	eukaryotic translation initiation factor 6 (eIF-6), putative	TcIL3000_10_4450.1	Reasonable	97.70|174|6e-123|350	Trypanosoma_ORTHOMCL5222	Trypanosome_ORTHOMCL1971	1.02898	9.85721	14.255	4.507e-06	0.000181914	4.95575
Tb927_09_v5.1	1011756	1014105	Tb927.9.6100	gene	TFIIF-stimulated CTD phosphatase, putative	TFIIF-stimulated CTD phosphatase, putative	TFIIF-stimulated CTD phosphatase, putative	TcIL3000_9_2080.1	Good	73.76|343|3e-173|488	Trypanosoma_ORTHOMCL450	Trypanosome_ORTHOMCL491	1.01861	10.3835	14.2494	4.51796e-06	0.000181914	4.95312
Tb927_09_v5.1	2105856	2107153	Tb927.9.13340	gene	hypothetical protein, conserved	hypothetical protein, conserved	hypothetical protein, conserved	TcIL3000_0_21920.1	Reasonable	65.08|315|1e-129|375	Trypanosoma_ORTHOMCL2311	Trypanosome_ORTHOMCL2123	1.04937	9.7748	14.2478	4.52107e-06	0.000181914	4.95238
Tb927_11_bin_v5.1	4035260	4036108	Tb11.v5.0777	gene	paraflagellar rod protein, putative	paraflagellar rod protein, putative	NA	NA	NA	NA	NA	NA	-1.28857	8.20862	-14.2389	4.53875e-06	0.000181914	4.94817
Tbrucei.chr8.100	22974	24068	Tb08.27P2.160	pseudogene	NA	NA	NA	NA	NA	NA	Trypanosoma_ORTHOMCL25	Trypanosome_ORTHOMCL26	-2.97969	8.22292	-14.2373	4.54185e-06	0.000181914	4.94743
Tb927_07_v5.1	1794724	1795450	Tb927.7.6570	gene	hypothetical protein, conserved	hypothetical protein, conserved	hypothetical protein, conserved	TcIL3000_0_27110.1	Moderate	34.71|170|1e-26|102	Trypanosoma_ORTHOMCL7770	Trypanosome_ORTHOMCL9728	1.28532	10.5243	14.2318	4.55276e-06	0.000181914	4.94484
Tb927_11_v5.1	2322699	2325047	Tb927.11.8270	gene	hypothetical protein, conserved	hypothetical protein, conserved	hypothetical protein, conserved	TcIL3000.11.8810.1	Excellent	65.80|769|0.0|1046	Trypanosoma_ORTHOMCL3820	Trypanosome_ORTHOMCL2838	1.38095	8.55338	14.2307	4.55493e-06	0.000181914	4.94433
Tb927_08_v5.1	2441574	2442990	Tb927.8.8250	gene	amino acid transporter, putative	amino acid transporter, putative	amino acid transporter, putative	TcIL3000_10_13900.1	Good	64.78|423|0.0|561	Trypanosoma_ORTHOMCL280	Trypanosome_ORTHOMCL315	1.45621	12.0334	14.2194	4.57732e-06	0.000182099	4.93904
Tb927_03_v5.1	1621079	1622149	Tb927.3.5790	pseudogene	expression site-associated gene 9 (ESAG9), point	expression site-associated gene (ESAG, pseudogene), putative	NA	NA	NA	NA	Trypanosoma_ORTHOMCL5241	Trypanosome_ORTHOMCL7163	1.57376	8.6047	14.1632	4.69114e-06	0.000185907	4.91252
Tb927_03_v5.1	703304	706131	Tb927.3.2750	gene	hypothetical protein, conserved	hypothetical protein, conserved	hypothetical protein, conserved	TcIL3000_0_16540.1	Reasonable	51.21|330|1e-85|278	Trypanosoma_ORTHOMCL3617	Trypanosome_ORTHOMCL4343	1.49402	8.99601	14.14	4.73923e-06	0.00018709	4.9015
Tb927_05_v5.1	544758	545810	Tb927.5.1550	gene	mitochondrial carrier protein	mitochondrial carrier protein	mitochondrial carrier protein	TcIL3000_5_1470.1	Good	69.61|306|5e-155|439	Trypanosoma_ORTHOMCL3341	Trypanosome_ORTHOMCL3862	-1.23627	9.22192	-14.1067	4.80886e-06	0.000189111	4.88574
Tb927_07_v5.1	737094	737571	Tb927.7.2910	gene	histone H2A, putative	histone H2A, putative	histone H2A, putative	TcIL3000_7_2140.1	Reasonable	91.79|134|1e-84|246	Trypanosoma_ORTHOMCL64	Trypanosome_ORTHOMCL51	-1.89864	11.4044	-14.098	4.82726e-06	0.000189111	4.88162
Tb927_08_v5.1	2433335	2434751	Tb927.8.8230	gene	amino acid transporter, putative	amino acid transporter, putative	amino acid transporter, putative	TcIL3000_10_13900.1	Good	64.78|423|0.0|566	Trypanosoma_ORTHOMCL280	Trypanosome_ORTHOMCL315	1.41759	11.3886	14.0722	4.88238e-06	0.000190543	4.86935
Tb927_11_bin_v5.1	5414103	5415356	Tb11.v5.1026	gene	procyclin-associated gene 2-like protein,	procyclin-associated gene 2-like protein, putative	NA	NA	NA	NA	NA	NA	-1.19299	9.96773	-14.051	4.92824e-06	0.00019119	4.85924
Tb927_11_v5.1	554728	555901	Tb927.11.1890	gene	hypothetical protein, conserved	hypothetical protein, conserved	hypothetical protein, conserved	TcIL3000.11.1580.1	Good	88.96|326|0.0|617	Trypanosoma_ORTHOMCL6396	Trypanosome_ORTHOMCL5055	-1.01462	9.61747	-14.041	4.95007e-06	0.00019119	4.85447
Tb927_02_v5.1	941592	943763	Tb927.2.5290	gene	hypothetical protein, conserved	hypothetical protein, conserved	hypothetical protein, conserved	TcIL3000_0_33420.1	Reasonable	41.16|345|6e-71|232	Trypanosoma_ORTHOMCL44	Trypanosome_ORTHOMCL50	1.13744	9.575	14.0291	4.97611e-06	0.00019119	4.84879
Tb927_11_v5.1	1064372	1065815	Tb927.11.3610	gene	nucleobase/nucleoside transporter 8.1	nucleobase/nucleoside transporter 8.1	nucleobase/nucleoside transporter 8.1	TcIL3000.11.3580.1	Good	66.52|442|0.0|595	Trypanosoma_ORTHOMCL113	Trypanosome_ORTHOMCL117	1.80082	9.31357	14.0121	5.01362e-06	0.00019119	4.84067
Tb927_06_v5.1	220660	222033	Tb927.6.500	gene	gene related to expression site-associated gene	gene related to expression site-associated gene 2 (GRESAG2), putative	gene related to expression site-associated gene 2 (GRESAG2), putative	TcIL3000_0_41560.1	Moderate	29.78|356|9e-38|142	Trypanosoma_ORTHOMCL68	Trypanosome_ORTHOMCL83	-4.00636	6.57908	-13.9998	5.04096e-06	0.00019119	4.83479
Tb927_10_v5.1	1134811	1135551	Tb927.10.4380	gene	hypothetical protein	hypothetical protein	hypothetical protein	TcIL3000_0_46430.1	Poor	38.64|44|0.96|29.6	NA	NA	1.29493	8.35936	13.9996	5.04152e-06	0.00019119	4.83467
Tb927_10_v5.1	1679505	1679591	Tb927_10_v5.snoRNA.0102	gene	NA	NA	NA	NA	NA	NA	NA	NA	1.55449	11.2939	13.9973	5.04668e-06	0.00019119	4.83357
Tb927_11_v5.1	888100	890303	Tb927.11.3120	gene	nucleolar GTP-binding protein 1	nucleolar GTP-binding protein 1	nucleolar GTP-binding protein 1	TcIL3000.11.2890.1	Excellent	91.77|656|0.0|1259	Trypanosoma_ORTHOMCL6343	Trypanosome_ORTHOMCL4724	1.0352	9.57976	13.993	5.05634e-06	0.00019119	4.8315
Tb927_07_v5.1	1827734	1828873	Tb927.7.6660	gene	chaperone protein DNAj, putative	chaperone protein DNAj, putative	chaperone protein DNAj, putative	TcIL3000_7_5420.1	Reasonable	72.09|258|1e-133|380	Trypanosoma_ORTHOMCL2754	Trypanosome_ORTHOMCL3726	0.999158	9.23875	13.9884	5.06662e-06	0.00019119	4.8293
Tb927_04_v5.1	1387650	1388760	Tb927.4.5060	gene	hypothetical protein	hypothetical protein	hypothetical protein	TcIL3000_4_1040.1	Poor	56.00|25|1.0|28.9	Trypanosoma_ORTHOMCL9343	Trypanosome_ORTHOMCL11119	1.51071	9.81251	13.9377	5.18187e-06	0.000194535	4.80497
Tb927_05_v5.1	1339877	1341089	Tb927.5.4290	gene	hypothetical protein, conserved	hypothetical protein, conserved	hypothetical protein, conserved	TcIL3000_5_4910.1	Good	71.47|361|0.0|540	Trypanosoma_ORTHOMCL3238	Trypanosome_ORTHOMCL2816	1.41224	9.31079	13.9328	5.19317e-06	0.000194535	4.80262
Tb927_10_v5.1	2360337	2363585	Tb927.10.9570	gene	paraflagellar rod component, putative	paraflagellar rod component, putative	paraflagellar rod component, putative	TcIL3000_10_8740.1	Excellent	67.84|1082|0.0|1524	Trypanosoma_ORTHOMCL5280	Trypanosome_ORTHOMCL1868	-1.26702	10.4082	-13.9149	5.23457e-06	0.000195373	4.79402
Tb927_07_v5.1	203152	206645	Tb927.7.860	gene	hypothetical protein, conserved	hypothetical protein, conserved	hypothetical protein, conserved	TcIL3000_7_460.1	Good	52.85|526|8e-150|459	Trypanosoma_ORTHOMCL5640	Trypanosome_ORTHOMCL5108	1.36176	9.07033	13.8361	5.42195e-06	0.000201189	4.75595
Tb927_07_v5.1	209706	210314	Tb927.7.890	gene	electron transfer protein, putative	electron transfer protein, putative	electron transfer protein, putative	TcIL3000_7_480.1	Reasonable	75.00|168|2e-87|257	Trypanosoma_ORTHOMCL2703	Trypanosome_ORTHOMCL3006	1.06593	10.19	13.8313	5.43381e-06	0.000201189	4.75359
Tb927_03_v5.1	734433	735634	Tb927.3.2830	gene	hypothetical protein, conserved	hypothetical protein, conserved	hypothetical protein, conserved	TcIL3000_3_1730.1	Good	84.53|265|2e-168|476	Trypanosoma_ORTHOMCL3612	Trypanosome_ORTHOMCL4339	1.18601	9.69701	13.8249	5.44919e-06	0.000201189	4.75053
Tb927_11_bin_v5.1	131067	132707	Tb11.v5.0146	gene	chaperone protein DNAj, putative	chaperone protein DNAj, putative	NA	NA	NA	NA	NA	NA	1.27838	9.17103	13.8044	5.49963e-06	0.000202323	4.74055
Tb927_08_v5.1	695175	695239	Tb927_08_v4.snoRNA.0044	gene	NA	NA	NA	NA	NA	NA	NA	NA	-1.43136	11.1515	-13.7935	5.52648e-06	0.000202585	4.73527
Tb927_01_v5.1	816304	818242	Tb927.1.3830	gene	glucose-6-phosphate isomerase, glycosomal	glucose-6-phosphate isomerase, glycosomal	glucose-6-phosphate isomerase, glycosomal	TcIL3000_0_29570.1	Excellent	84.51|607|0.0|1085	Trypanosoma_ORTHOMCL5086	Trypanosome_ORTHOMCL4000	-1.593	11.4104	-13.778	5.5651e-06	0.000203275	4.72773
Tb927_07_v5.1	75754	76713	Tb927.7.420	gene	hypothetical protein, conserved	hypothetical protein, conserved	hypothetical protein, conserved	TcIL3000_0_02370.1	Moderate	32.59|224|6e-19|85.5	NA	NA	1.4858	9.84801	13.7381	5.66585e-06	0.000206203	4.70829
Tb927_06_v5.1	355444	356164	Tb927.6.830	gene	hypothetical protein, conserved	hypothetical protein, conserved	hypothetical protein, conserved	TcIL3000_6_370.1	Moderate	51.04|192|7e-51|164	Trypanosoma_ORTHOMCL5746	Trypanosome_ORTHOMCL5600	1.31972	9.35513	13.7305	5.68544e-06	0.000206203	4.70455
Tb927_11_bin_v5.1	342454	342948	Tb11.v5.0211	gene	galactokinase-like protein, putative	galactokinase-like protein, putative	NA	NA	NA	NA	NA	NA	1.89353	8.46735	13.7104	5.73725e-06	0.000207349	4.69472
Tb927_08_v5.1	695433	696084	Tb927.8.2280	gene	hypothetical protein, conserved	hypothetical protein, conserved	hypothetical protein, conserved	TcIL3000_8_2260.1	Moderate	36.91|149|3e-23|92.4	Trypanosoma_ORTHOMCL7763	Trypanosome_ORTHOMCL9724	-1.52861	11.2246	-13.7004	5.76308e-06	0.000207552	4.68985
Tb927_10_v5.1	2558861	2559409	Tb927.10.10370	gene	hypothetical protein, conserved	hypothetical protein, conserved	hypothetical protein, conserved	TcIL3000_10_8850.1	Moderate	57.83|166|6e-64|197	Trypanosoma_ORTHOMCL875	Trypanosome_ORTHOMCL6083	-0.960264	10.7	-13.6469	5.90432e-06	0.000211549	4.6636
Tb927_11_v5.1	3697427	3698110	Tb927.11.13930	gene	U3 small nucleolar ribonucleoprotein protein	U3 small nucleolar ribonucleoprotein protein IMP3, putative	U3 small nucleolar ribonucleoprotein protein IMP3, putative	TcIL3000.11.14300.1	Good	88.94|226|2e-155|433	Trypanosoma_ORTHOMCL4247	Trypanosome_ORTHOMCL2468	1.48848	8.70597	13.6428	5.9153e-06	0.000211549	4.66158
Tb927_06_v5.1	316054	319829	Tb927.6.760	gene	receptor-type adenylate cyclase GRESAG 4,	receptor-type adenylate cyclase GRESAG 4, putative	receptor-type adenylate cyclase GRESAG 4, putative	TcIL3000_0_33850.1	Excellent	61.64|1181|0.0|1449	Trypanosoma_ORTHOMCL8	Trypanosome_ORTHOMCL7	0.896945	8.29153	13.5627	6.13496e-06	0.000218643	4.62203
Tb927_11_bin_v5.1	3279648	3280973	Tb11.v5.0659	gene	hypothetical protein, conserved	hypothetical protein, conserved	NA	NA	NA	NA	NA	NA	1.30953	9.5669	13.5517	6.16578e-06	0.000218981	4.61659
Tb927_09_v5.1	826089	827375	Tb927.9.4420	gene	hypothetical protein, conserved	hypothetical protein, conserved	hypothetical protein, conserved	TcIL3000_9_1450.1	Moderate	46.99|166|8e-38|137	Trypanosoma_ORTHOMCL2186	Trypanosome_ORTHOMCL4412	-0.907957	10.391	-13.5119	6.27897e-06	0.000221675	4.59685
Tb927_10_v5.1	2760514	2760894	Tb927.10.11300	gene	paraflagellar rod component, putative	paraflagellar rod component, putative	paraflagellar rod component, putative	TcIL3000_10_9540.1	Reasonable	83.87|124|5e-75|221	Trypanosoma_ORTHOMCL5006	Trypanosome_ORTHOMCL2296	-1.93079	12.2716	-13.5098	6.28482e-06	0.000221675	4.59584
Tb927_08_v5.1	1127842	1128678	Tb927.8.3790	gene	paraflagellar rod component, putative	paraflagellar rod component, putative	paraflagellar rod component, putative	TcIL3000_8_3660.1	Reasonable	77.13|223|8e-127|360	Trypanosoma_ORTHOMCL1109	Trypanosome_ORTHOMCL1589	-1.28904	9.73084	-13.4943	6.32957e-06	0.000222489	4.58814
Tb927_05_v5.1	1334708	1335044	Tb927.5.4260	gene	histone H4, putative	histone H4, putative	histone H4, putative	TcIL3000_0_14180.1	Moderate	98.00|100|2e-63|192	Trypanosoma_ORTHOMCL69	Trypanosome_ORTHOMCL42	-1.96213	11.2752	-13.4623	6.42338e-06	0.000225015	4.57216
Tb927_09_v5.1	2456156	2456554	Tb927.9.15670	gene	hypothetical protein, unlikely	hypothetical protein, unlikely	hypothetical protein, unlikely	ND	ND	ND	NA	NA	0.962474	9.63847	13.4482	6.46498e-06	0.000225388	4.56515
Tb927_09_v5.1	1846191	1846864	Tb927.9.11840	gene	hypothetical protein, conserved	hypothetical protein, conserved	Pre-rRNA-processing protein PNO1, putative	TcIL3000_9_4830.1	Reasonable	85.51|207|2e-132|375	Trypanosoma_ORTHOMCL2375	Trypanosome_ORTHOMCL2069	1.23782	10.1682	13.4374	6.49735e-06	0.000225388	4.55973
Tb927_07_v5.1	341272	341753	Tb927.7.1320	gene	10 kDa heat shock protein, putative	10 kDa heat shock protein, putative	10 kDa heat shock protein, putative	TcIL3000_7_940.1	Moderate	93.00|100|2e-63|189	Trypanosoma_ORTHOMCL284	Trypanosome_ORTHOMCL193	1.5713	12.3602	13.4365	6.49988e-06	0.000225388	4.5593
Tb927_07_v5.1	334513	335869	Tb927.7.1300	gene	protein disulfide isomerase, putative	protein disulfide isomerase, putative	protein disulfide isomerase, putative	TcIL3000_7_920.1	Good	73.28|378|0.0|575	Trypanosoma_ORTHOMCL3008	Trypanosome_ORTHOMCL3026	-1.11867	11.0874	-13.4088	6.58349e-06	0.000227204	4.54542
Tb927_11_bin_v5.1	5058621	5059436	Tb11.v5.0984	gene	hypothetical protein, conserved	hypothetical protein, conserved	NA	NA	NA	NA	NA	NA	2.28037	7.43414	13.4045	6.59654e-06	0.000227204	4.54327
Tb927_11_bin_v5.1	3383415	3384341	Tb11.v5.0676	gene	expression site-associated gene 2 (ESAG2)	expression site-associated gene 2 (ESAG2) protein, putative	NA	NA	NA	NA	NA	NA	-2.0952	9.54256	-13.3927	6.6324e-06	0.000227675	4.53738
Tb927_05_v5.1	1281629	1282700	Tb927.5.3950	gene	hypothetical protein, conserved	hypothetical protein, conserved	hypothetical protein, conserved	TcIL3000_5_4490.1	Good	81.31|321|0.0|517	Trypanosoma_ORTHOMCL3252	Trypanosome_ORTHOMCL3809	0.916747	10.2468	13.3334	6.8168e-06	0.000232016	4.50758
Tb927_11_bin_v5.1	1494435	1496606	Tb11.v5.0404	gene	hypothetical protein, conserved	hypothetical protein, conserved	NA	NA	NA	NA	NA	NA	-1.07949	9.51404	-13.332	6.82128e-06	0.000232016	4.50686
Tb927_05_v5.1	1010382	1011156	Tb927.5.3040	gene	MIX protein	MIX protein	MIX protein	TcIL3000_5_3370.1	Reasonable	87.88|198|3e-114|327	Trypanosoma_ORTHOMCL3283	Trypanosome_ORTHOMCL4161	1.16747	9.72147	13.3303	6.82667e-06	0.000232016	4.506
Tb927_04_v5.1	341652	342974	Tb927.4.1300	gene	amidinotransferase, putative	amidinotransferase, putative	amidinotransferase, putative	TcIL3000_4_810.1	Good	71.43|371|0.0|574	Trypanosoma_ORTHOMCL3463	Trypanosome_ORTHOMCL3488	-0.865721	11.3767	-13.2716	7.01524e-06	0.000236955	4.47638
Tb927_01_v5.1	1015395	1016174	Tb927.1.5080	gene	expression site-associated gene 9 (ESAG9)	expression site-associated gene (ESAG) protein, putative	expression site-associated gene 9 (ESAG9) protein, putative	TcIL3000_0_07850.1	Poor	25.51|98|1.2|28.9	Trypanosoma_ORTHOMCL9579	Trypanosome_ORTHOMCL11349	1.18469	11.2566	13.258	7.05977e-06	0.000236955	4.4695
Tb927_07_v5.1	729819	730296	Tb927.7.2830	gene	histone H2A, putative	histone H2A, putative	histone H2A, putative	TcIL3000_7_2140.1	Reasonable	91.79|134|1e-84|246	Trypanosoma_ORTHOMCL64	Trypanosome_ORTHOMCL51	-1.98972	11.3372	-13.2552	7.06896e-06	0.000236955	4.46808
Tb927_09_v5.1	2378596	2381453	Tb927.9.15330	gene	hypothetical protein, conserved	hypothetical protein, conserved	hypothetical protein, conserved	TcIL3000_9_6440.1	Excellent	60.17|919|0.0|973	Trypanosoma_ORTHOMCL2261	Trypanosome_ORTHOMCL2141	1.55857	8.56409	13.2511	7.08245e-06	0.000236955	4.46601
Tb927_11_v5.1	2138649	2141503	Tb927.11.7560	gene	predicted WD40 repeat protein	predicted WD40 repeat protein	predicted WD40 repeat protein	TcIL3000.11.8170.1	Excellent	89.83|629|0.0|1173	Trypanosoma_ORTHOMCL3839	Trypanosome_ORTHOMCL2820	-1.0339	8.68099	-13.2482	7.09217e-06	0.000236955	4.46452
Tb927_09_v5.1	2551650	2552240	Tb927.9.16050	pseudogene	leucine-rich repeat protein (pseudogene),	leucine-rich repeat protein (pseudogene), putative	NA	NA	NA	NA	Trypanosoma_ORTHOMCL7920	Trypanosome_ORTHOMCL9859	-2.59995	4.07993	-13.2427	7.11049e-06	0.000236955	4.46171
Tb927_05_v5.1	1248546	1249749	Tb927.5.3820	gene	aspartate carbamoyltransferase, putative	aspartate carbamoyltransferase, putative	aspartate carbamoyltransferase, putative	TcIL3000_5_4290.1	Good	81.65|327|0.0|546	Trypanosoma_ORTHOMCL784	Trypanosome_ORTHOMCL790	1.10631	10.5107	13.2348	7.13666e-06	0.000237057	4.45771
Tb927_10_v5.1	529818	531233	Tb927.10.2020	gene	hexokinase	hexokinase	hexokinase	TcIL3000_0_38940.1	Reasonable	80.00|230|3e-129|377	Trypanosoma_ORTHOMCL662	Trypanosome_ORTHOMCL369	-1.44566	11.2239	-13.2222	7.17866e-06	0.000237683	4.45133
Tb927_06_v5.1	1240697	1241970	Tb927.6.4410	gene	S-adenosylmethionine decarboxylase	S-adenosylmethionine decarboxylase	S-adenosylmethionine decarboxylase	TcIL3000_6_3880.1	Good	74.86|370|0.0|602	Trypanosoma_ORTHOMCL885	Trypanosome_ORTHOMCL694	1.24759	9.45822	13.2046	7.2379e-06	0.000238874	4.44239
Tb927_09_v5.1	2001905	2003699	Tb927.9.12730	gene	chaperone protein DNAj, putative	chaperone protein DNAj, putative	chaperone protein DNAj, putative	TcIL3000_9_5260.1	Reasonable	80.65|186|9e-95|286	Trypanosoma_ORTHOMCL2344	Trypanosome_ORTHOMCL2095	1.018	10.3419	13.1798	7.3226e-06	0.000240895	4.42973
Tb927_01_v5.1	412656	415179	Tb927.1.1620	gene	ATP-dependent DEAD/H RNA helicase, putative	ATP-dependent DEAD/H RNA helicase, putative	ATP-dependent DEAD/H RNA helicase, putative	TcIL3000_1_970.1	Excellent	65.79|725|0.0|891	Trypanosoma_ORTHOMCL910	Trypanosome_ORTHOMCL751	1.24445	9.10867	13.1578	7.3984e-06	0.000242249	4.41852
Tb927_08_v5.1	1502444	1508078	Tb927.8.5090	gene	DNA-directed RNA polymerase I largest subunit	DNA-directed RNA polymerase I largest subunit	DNA-directed RNA polymerase I largest subunit	TcIL3000_8_4870.1	Excellent	60.19|1796|0.0|2150	Trypanosoma_ORTHOMCL513	Trypanosome_ORTHOMCL499	1.26601	9.48785	13.1542	7.41098e-06	0.000242249	4.41667
Tb927_09_v5.1	2282953	2285376	Tb927.9.14600	gene	iron/ascorbate oxidoreductase family protein,	iron/ascorbate oxidoreductase family protein, putative	iron/ascorbate oxidoreductase family protein, putative	TcIL3000_0_09620.1	Reasonable	54.95|313|4e-123|359	NA	NA	1.24777	8.61758	13.1124	7.55817e-06	0.000246276	4.39526
Tb927_11_bin_v5.1	837009	838592	Tb11.v5.0308	gene	THT1 - hexose transporter, putative	THT1 - hexose transporter, putative	NA	NA	NA	NA	NA	NA	-2.3386	9.35381	-13.0596	7.74867e-06	0.000251685	4.36815
Tb927_04_v5.1	1004733	1006551	Tb927.4.3850	gene	hypothetical protein, conserved	hypothetical protein, conserved	hypothetical protein, conserved	TcIL3000_0_52240.1	Good	69.74|456|0.0|667	Trypanosoma_ORTHOMCL3387	Trypanosome_ORTHOMCL2518	1.08643	9.75732	12.993	7.99682e-06	0.000258826	4.33381
Tb927_11_v5.1	1292763	1293264	Tb927.11.4460	gene	ALBA-Domain Protein	ALBA-Domain Protein	ALBA-Domain Protein	TcIL3000_8_4390.1	Poor	42.86|21|4.5|25.8	Trypanosoma_ORTHOMCL6312	Trypanosome_ORTHOMCL7542	-1.77629	11.0732	-12.983	8.0351e-06	0.000258826	4.32861
Tb927_10_v5.1	2226099	2226482	Tb927.10.8970	gene	kinetoplast DNA-associated protein, putative	kinetoplast DNA-associated protein, putative	kinetoplast DNA-associated protein, putative	TcIL3000_10_7740.1	Moderate	65.08|126|3e-52|165	Trypanosoma_ORTHOMCL502	Trypanosome_ORTHOMCL452	-1.11539	9.84487	-12.9806	8.04418e-06	0.000258826	4.32738
Tb927_10_v5.1	305185	306648	Tb927.10.1140	gene	epsilon tubulin	epsilon tubulin	epsilon tubulin	TcIL3000_10_940.1	Excellent	83.37|487|0.0|839	Trypanosoma_ORTHOMCL1977	Trypanosome_ORTHOMCL1361	0.879327	8.68354	12.9654	8.10246e-06	0.000259886	4.31951
Tb927_09_v5.1	531997	533958	Tb927.9.2490	gene	nucleolar protein	nucleolar protein	nucleolar protein	TcIL3000_9_670.1	Good	66.14|573|0.0|775	Trypanosoma_ORTHOMCL451	Trypanosome_ORTHOMCL486	-0.91217	9.62406	-12.9419	8.19353e-06	0.000261943	4.30732
Tb927_07_v5.1	730728	731205	Tb927.7.2840	gene	histone H2A, putative	histone H2A, putative	histone H2A, putative	TcIL3000_7_2140.1	Reasonable	91.79|134|1e-84|246	Trypanosoma_ORTHOMCL64	Trypanosome_ORTHOMCL51	-1.95696	11.4358	-12.9345	8.22266e-06	0.000261943	4.30346
Tb927_08_v5.1	2430189	2432608	Tb927.8.8220	gene	amino acid transporter, putative	amino acid transporter, putative	amino acid transporter, putative	TcIL3000_10_13900.1	Good	65.81|430|0.0|576	Trypanosoma_ORTHOMCL280	Trypanosome_ORTHOMCL315	1.07807	9.77189	12.9225	8.26993e-06	0.000261943	4.29721
Tb927_11_bin_v5.1	180508	181884	Tb11.v5.0163	gene	hypothetical protein, conserved	hypothetical protein, conserved	NA	NA	NA	NA	NA	NA	0.937037	8.80827	12.918	8.28755e-06	0.000261943	4.29488
Tb927_08_v5.1	1422340	1424477	Tb927.8.4820	gene	eukaryotic translation initation factor 4 gamma,	eukaryotic translation initation factor 4 gamma, putative	eukaryotic translation initation factor 4 gamma, putative	TcIL3000_8_4520.1	Good	63.86|617|0.0|798	Trypanosoma_ORTHOMCL1807	Trypanosome_ORTHOMCL1487	1.33957	9.61537	12.9163	8.29419e-06	0.000261943	4.29401
Tb927_11_01_v4	1879460	1881511	Tb11.02.4570	gene	NA	NA	NA	NA	NA	NA	NA	NA	1.30277	8.76288	12.8955	8.37701e-06	0.000263233	4.28318
Tb927_06_v5.1	1052145	1053245	Tb927.6.3540	gene	zinc-finger protein, conserved	zinc-finger protein, conserved	zinc-finger protein, conserved	TcIL3000_6_3120.1	Good	73.22|366|0.0|563	Trypanosoma_ORTHOMCL3109	Trypanosome_ORTHOMCL2580	1.35453	9.66643	12.8932	8.38631e-06	0.000263233	4.28197
Tb927_10_v5.1	2100630	2102213	Tb927.10.8470	gene	glucose transporter, putative	glucose transporter, putative	glucose transporter, putative	TcIL3000_10_7320.1	Good	64.15|530|0.0|644	Trypanosoma_ORTHOMCL104	Trypanosome_ORTHOMCL93	-1.98072	10.4587	-12.824	8.66945e-06	0.00027129	4.24575
Tb927_11_v5.1	4211910	4212691	Tb927.11.15910	gene	iron superoxide dismutase	iron superoxide dismutase	iron superoxide dismutase	TcIL3000.11.15220.1	Reasonable	79.19|197|2e-122|348	Trypanosoma_ORTHOMCL9454	Trypanosome_ORTHOMCL11225	-1.58392	9.46143	-12.8071	8.73986e-06	0.000272662	4.23692
Tb927_10_v5.1	3034630	3037392	Tb927.10.12510	gene	P-type H+-ATPase, putative	P-type H+-ATPase, putative	P-type H+-ATPase, putative	TcIL3000_10_10700.1	Excellent	85.60|896|0.0|1587	Trypanosoma_ORTHOMCL650	Trypanosome_ORTHOMCL262	1.34221	9.86093	12.7764	8.87031e-06	0.000275645	4.22075
Tb927_10_v5.1	3000148	3002187	Tb927.10.12370	gene	gamma-glutamylcysteine synthetase	gamma-glutamylcysteine synthetase	gamma-glutamylcysteine synthetase	TcIL3000_10_10590.1	Excellent	71.89|676|0.0|1036	Trypanosoma_ORTHOMCL4943	Trypanosome_ORTHOMCL3621	1.03372	9.84726	12.7579	8.94962e-06	0.000275645	4.21104
Tb927_08_v5.1	734860	735789	Tb927.8.2460	gene	hypothetical protein, conserved	hypothetical protein, conserved	hypothetical protein, conserved	TcIL3000_4_4150.1	Poor	22.92|96|8.2|26.9	Trypanosoma_ORTHOMCL5601	Trypanosome_ORTHOMCL5254	-1.13317	10.8843	-12.7577	8.9506e-06	0.000275645	4.21092
Tb927_10_v5.1	2357494	2358033	Tb927.10.9550	gene	hypothetical protein	hypothetical protein	hypothetical protein	TcIL3000_0_16900.1	Poor	26.80|97|0.78|28.9	Trypanosoma_ORTHOMCL9475	Trypanosome_ORTHOMCL11246	2.07416	5.70363	12.7558	8.95907e-06	0.000275645	4.20988
Tb927_10_v5.1	3716678	3718135	Tb927.10.15250	gene	paraflagellar rod component, putative	paraflagellar rod component, putative	paraflagellar rod component, putative	TcIL3000_10_13040.1	Good	58.90|489|0.0|563	Trypanosoma_ORTHOMCL940	Trypanosome_ORTHOMCL774	-1.59265	9.7565	-12.7533	8.96975e-06	0.000275645	4.20858
Tb927_10_v5.1	943733	944587	Tb927.10.3640	gene	hypothetical protein, conserved	hypothetical protein, conserved	hypothetical protein, conserved	TcIL3000_0_44860.1	Reasonable	51.20|291|1e-92|279	Trypanosoma_ORTHOMCL4687	Trypanosome_ORTHOMCL7081	-0.92839	8.67611	-12.7204	9.1138e-06	0.000279236	4.19119
Tb927_09_v5.1	929777	931089	Tb927.9.5320	gene	nucleolar RNA binding protein, putative	nucleolar RNA binding protein, putative	nucleolar RNA binding protein, putative	TcIL3000_9_1780.1	Good	93.94|429|0.0|798	Trypanosoma_ORTHOMCL5422	Trypanosome_ORTHOMCL5548	0.805334	10.6692	12.7092	9.16328e-06	0.000279916	4.18528
Tb927_07_v5.1	798397	800280	Tb927.7.3150	gene	hypothetical protein, conserved	hypothetical protein, conserved	hypothetical protein, conserved	TcIL3000_0_28870.1	Good	47.76|557|2e-170|498	Trypanosoma_ORTHOMCL5709	Trypanosome_ORTHOMCL5271	0.898953	8.6469	12.7005	9.20192e-06	0.000280263	4.18068
Tb927_10_v5.1	1521439	1526550	Tb927.10.6050	gene	clathrin heavy chain	clathrin heavy chain	clathrin heavy chain	TcIL3000_10_5100.1	Excellent	82.48|765|0.0|1306	Trypanosoma_ORTHOMCL515	Trypanosome_ORTHOMCL458	-0.912212	10.6261	-12.6935	9.23334e-06	0.000280388	4.17696
Tb927_03_v5.1	217061	231261	Tb927.3.930	gene	dynein heavy chain, putative	dynein heavy chain, putative	dynein heavy chain, putative	TcIL3000_3_190.1	Excellent	93.64|4654|0.0|9043	Trypanosoma_ORTHOMCL32	Trypanosome_ORTHOMCL18	-1.43327	9.38666	-12.6477	9.44089e-06	0.000284746	4.15268
Tb927_11_v5.1	4013255	4016790	Tb927.11.15100	gene	Tb5.20	Tb5.20	Tb5.20	TcIL3000_0_16830.1	Good	64.43|343|7e-150|464	Trypanosoma_ORTHOMCL1572	Trypanosome_ORTHOMCL1059	-1.37883	9.5123	-12.6476	9.44147e-06	0.000284746	4.15261
Tb927_10_v5.1	526772	528187	Tb927.10.2010	gene	hexokinase	hexokinase	hexokinase	TcIL3000_0_38940.1	Reasonable	80.43|230|3e-129|377	Trypanosoma_ORTHOMCL662	Trypanosome_ORTHOMCL369	-1.72802	11.372	-12.6436	9.46008e-06	0.000284746	4.15046
Tb927_08_v5.1	401510	403005	Tb927.8.1270	gene	hypothetical protein, conserved	hypothetical protein, conserved	conserved protein	TcIL3000_8_950.1	Reasonable	48.70|501|5e-127|382	Trypanosoma_ORTHOMCL2689	Trypanosome_ORTHOMCL4205	1.52009	9.4022	12.6094	9.61917e-06	0.000288687	4.13224
Tb927_08_v5.1	1215876	1217803	Tb927.8.4110	gene	flagellum-adhesion glycoprotein, putative	flagellum-adhesion glycoprotein, putative	flagellum-adhesion glycoprotein, putative	TcIL3000_0_31510.1	Good	60.21|578|0.0|626	Trypanosoma_ORTHOMCL381	Trypanosome_ORTHOMCL436	-0.853377	10.965	-12.5999	9.66375e-06	0.00028918	4.12719
Tb927_08_v5.1	1206258	1208187	Tb927.8.4060	gene	flagellum-adhesion glycoprotein, putative	flagellum-adhesion glycoprotein, putative	flagellum-adhesion glycoprotein, putative	TcIL3000_0_31510.1	Good	60.21|578|0.0|629	Trypanosoma_ORTHOMCL381	Trypanosome_ORTHOMCL436	-0.879593	11.3715	-12.5919	9.70175e-06	0.000289473	4.1229
Tb927_10_v5.1	1576395	1578800	Tb927.10.6220	gene	5-3 exoribonuclease 2, putative	5-3 exoribonuclease 2, putative	5 -3 exoribonuclease 2, putative	TcIL3000_10_5280.1	Excellent	58.14|786|0.0|969	Trypanosoma_ORTHOMCL6660	Trypanosome_ORTHOMCL4604	1.06456	9.54372	12.5759	9.77804e-06	0.000290867	4.11434
Tb927_10_v5.1	2405734	2406735	Tb927.10.9730	gene	hypothetical protein, conserved	hypothetical protein, conserved	hypothetical protein, conserved	TcIL3000_10_8620.1	Moderate	42.62|244|2e-47|164	Trypanosoma_ORTHOMCL6556	Trypanosome_ORTHOMCL7581	-1.27797	9.94106	-12.5677	9.81732e-06	0.000290867	4.10996
Tb927_11_v5.1	2830653	2833349	Tb927.11.10630	gene	hypothetical protein, conserved	hypothetical protein, conserved	hypothetical protein, conserved	TcIL3000_0_26190.1	Poor	38.89|72|4e-07|50.8	Trypanosoma_ORTHOMCL6539	Trypanosome_ORTHOMCL4518	0.94859	8.22942	12.5611	9.84881e-06	0.000290867	4.10645
Tb927_10_v5.1	3434635	3436134	Tb927.10.14140	gene	pyruvate kinase 1	pyruvate kinase 1	pyruvate kinase 1	TcIL3000_10_12020.1	Excellent	87.90|496|0.0|917	Trypanosoma_ORTHOMCL905	Trypanosome_ORTHOMCL356	-2.4738	11.6	-12.5584	9.86182e-06	0.000290867	4.10501
Tb927_07_v5.1	2014522	2017477	Tb927.7.7050	gene	hypothetical protein, conserved	hypothetical protein, conserved	hypothetical protein, conserved	TcIL3000_7_5720.1	Excellent	60.04|926|0.0|950	Trypanosoma_ORTHOMCL2734	Trypanosome_ORTHOMCL4273	1.38319	9.88029	12.5346	9.97799e-06	0.000293116	4.09221
Tb927_08_v5.1	1152105	1157056	Tb927.8.3870	gene	hypothetical protein, conserved	hypothetical protein, conserved	hypothetical protein, conserved	TcIL3000_8_3750.1	Good	57.56|761|0.0|635	Trypanosoma_ORTHOMCL1801	Trypanosome_ORTHOMCL1591	0.792733	9.27586	12.5286	1.00071e-05	0.000293116	4.08902
Tb927_10_v5.1	2745043	2746320	Tb927.10.11220	gene	procyclic form surface phosphoprotein	procyclic form surface phosphoprotein	procyclic form surface phosphoprotein	TcIL3000_10_9440.1	Good	63.27|422|2e-170|487	Trypanosoma_ORTHOMCL341	Trypanosome_ORTHOMCL862	1.79428	11.1196	12.5203	1.00481e-05	0.000293116	4.08456
Tb927_11_bin_v5.1	502169	502915	Tb11.v5.0246	gene	eukaryotic translation initiation factor 6,	eukaryotic translation initiation factor 6, putative	NA	NA	NA	NA	NA	NA	0.884685	9.96001	12.5195	1.00523e-05	0.000293116	4.08409
5K5_v5.1	146132	147163	Tb05.5K5.500	pseudogene	NA	NA	NA	NA	NA	NA	Trypanosoma_ORTHOMCL25	Trypanosome_ORTHOMCL26	-2.85483	8.48733	-12.488	1.02091e-05	0.000296846	4.06717
Tb927_11_v5.1	2943397	2944551	Tb927.11.11010	gene	hypothetical protein, conserved	hypothetical protein, conserved	hypothetical protein, conserved	TcIL3000.11.11730.1	Good	73.28|348|1e-179|505	Trypanosoma_ORTHOMCL4384	Trypanosome_ORTHOMCL1848	-1.49312	10.66	-12.4339	1.04856e-05	0.000304022	4.03794
tryp_XI-1084b11.p1k	2979	4442	Tb11.0530	gene	NA	NA	chrX additional, unordered contigs	TcIL3000_10_940.1	Excellent	83.37|487|0.0|839	Trypanosoma_ORTHOMCL1977	Trypanosome_ORTHOMCL1361	0.902398	8.27639	12.415	1.05843e-05	0.000305052	4.02769
Tb927_11_bin_v5.1	575062	579846	Tb11.v5.0273	gene	hypothetical protein, conserved	hypothetical protein, conserved	NA	NA	NA	NA	NA	NA	-0.882931	8.37359	-12.4127	1.05961e-05	0.000305052	4.02646
Tb927_06_v5.1	650103	651150	Tb927.6.1990	gene	hypothetical protein, conserved	hypothetical protein, conserved	hypothetical protein, conserved	TcIL3000_6_1570.1	Reasonable	52.01|323|4e-81|251	Trypanosoma_ORTHOMCL3180	Trypanosome_ORTHOMCL2634	0.848615	10.1056	12.41	1.06103e-05	0.000305052	4.02501
Tb927_08_v5.1	1943647	1945468	Tb927.8.6710	gene	hypothetical protein, conserved	hypothetical protein, conserved	hypothetical protein, conserved	TcIL3000_8_6600.1	Good	41.57|587|4e-148|444	Trypanosoma_ORTHOMCL460	Trypanosome_ORTHOMCL5763	-1.33564	10.6151	-12.4006	1.06598e-05	0.000305102	4.01991
Tb927_09_v5.1	1009418	1011364	Tb927.9.6090	gene	PTP1-interacting protein, 39 kDa	PTP1-interacting protein, 39 kDa	PTP1-interacting protein, 39 kDa	TcIL3000_9_2080.1	Good	73.76|343|9e-173|487	Trypanosoma_ORTHOMCL450	Trypanosome_ORTHOMCL491	0.99213	10.324	12.3974	1.06767e-05	0.000305102	4.01818
Tb927_11_v5.1	1066964	1068784	Tb927.11.3620	gene	nucleobase/nucleoside transporter 8.1	nucleobase/nucleoside transporter 8.1	nucleobase/nucleoside transporter 8.1	TcIL3000.11.3580.1	Good	66.97|442|0.0|598	Trypanosoma_ORTHOMCL113	Trypanosome_ORTHOMCL117	1.85859	9.02439	12.392	1.07055e-05	0.000305102	4.01522
Tb927_11_v5.1	3718847	3720185	Tb927.11.14060	gene	hypothetical protein, conserved	hypothetical protein, conserved	hypothetical protein, conserved	TcIL3000_0_53750.1	Poor	34.55|55|1.3|30.0	Trypanosoma_ORTHOMCL7835	Trypanosome_ORTHOMCL9780	0.880423	8.92849	12.3872	1.07309e-05	0.000305102	4.01263
Tb927_09_v5.1	398215	412023	Tb927.9.1750	gene	hypothetical protein, conserved	hypothetical protein, conserved	hypothetical protein, conserved	TcIL3000_0_15290.1	Poor	44.23|52|0.039|38.1	Trypanosoma_ORTHOMCL2249	Trypanosome_ORTHOMCL2958	-1.45757	9.12187	-12.3752	1.07949e-05	0.000306074	4.00613
Tb927_11_v5.1	62818	63870	Tb927.11.270	gene	mitochondrial carrier protein	mitochondrial carrier protein	mitochondrial carrier protein	TcIL3000.11.180.1	Good	76.45|310|6e-165|464	Trypanosoma_ORTHOMCL6356	Trypanosome_ORTHOMCL5191	1.03571	8.19332	12.3668	1.084e-05	0.000306507	4.00156
Tb927_10_v5.1	1601387	1606171	Tb927.10.6330	gene	hypothetical protein, conserved	hypothetical protein, conserved	kinetoplastid kinetochore protein 1	TcIL3000_10_5400.1	Excellent	45.22|1568|0.0|1296	Trypanosoma_ORTHOMCL5213	Trypanosome_ORTHOMCL1932	-0.873851	8.38668	-12.3567	1.08951e-05	0.000307219	3.99601
Tb927_08_v5.1	2439092	2440847	Tb927.8.8240	gene	amino acid transporter, putative	amino acid transporter, putative	amino acid transporter, putative	TcIL3000_10_13900.1	Good	65.36|433|0.0|578	Trypanosoma_ORTHOMCL280	Trypanosome_ORTHOMCL315	1.01409	10.5547	12.3159	1.11186e-05	0.000312435	3.97378
Tb927_09_v5.1	1399424	1400933	Tb927.9.8670	gene	hypothetical protein, conserved	hypothetical protein, conserved	hypothetical protein, conserved	TcIL3000_9_3020.1	Reasonable	50.95|420|3e-116|352	Trypanosoma_ORTHOMCL2100	Trypanosome_ORTHOMCL4310	-0.889564	10.604	-12.3119	1.1141e-05	0.000312435	3.97158
Tb927_11_v5.1	1529940	1532766	Tb927.11.5370	gene	hypothetical protein, conserved	hypothetical protein, conserved	hypothetical protein, conserved	TcIL3000.11.5610.1	Good	52.62|669|0.0|705	Trypanosoma_ORTHOMCL3909	Trypanosome_ORTHOMCL3184	-0.965516	8.54432	-12.3053	1.11775e-05	0.000312604	3.968
Tb927_09_v5.1	1205268	1206044	Tb927.9.7370	gene	expression site-associated gene 9 (ESAG9)	expression site-associated gene 9 (ESAG9) protein, putative	expression site-associated gene 9 (ESAG9) protein, putative	TcIL3000_5_3540.1	Poor	30.67|75|0.29|31.2	Trypanosoma_ORTHOMCL7403	Trypanosome_ORTHOMCL9331	1.61166	10.4323	12.2997	1.12089e-05	0.000312631	3.96492
Tb927_11_v5.1	877190	878296	Tb927.11.3050	gene	hypothetical protein	hypothetical protein	hypothetical protein	TcIL3000.11.2810.1	Moderate	26.06|330|4e-18|83.2	Trypanosoma_ORTHOMCL7262	Trypanosome_ORTHOMCL11204	1.21516	9.22041	12.2661	1.13989e-05	0.000317068	3.94652
tryp_IXa-16h03.q1c	7417	9852	Tb09.v4.0060	gene	NA	NA	hypothetical protein	TcIL3000_8_6870.1	Moderate	42.64|197|1e-47|178	Trypanosoma_ORTHOMCL9708	Trypanosome_ORTHOMCL11478	0.923819	7.95105	12.2528	1.14752e-05	0.000318329	3.9392
5K5_v5.1	82316	83290	Tb05.5K5.280	pseudogene	NA	NA	NA	NA	NA	NA	Trypanosoma_ORTHOMCL7927	Trypanosome_ORTHOMCL9866	-1.15133	8.41346	-12.2469	1.15095e-05	0.000318418	3.93594
Tb927_04_v5.1	1259265	1263089	Tb927.4.4570	gene	hypothetical protein, conserved	hypothetical protein, conserved	hypothetical protein, conserved	TcIL3000_4_3850.1	Excellent	55.57|916|0.0|878	Trypanosoma_ORTHOMCL803	Trypanosome_ORTHOMCL685	1.06055	10.162	12.2344	1.15816e-05	0.000319255	3.9291
Tb927_08_v5.1	2401067	2403549	Tb927.8.8130	gene	hypothetical protein, conserved	hypothetical protein, conserved	hypothetical protein, conserved	TcIL3000_8_8260.1	Good	44.88|733|0.0|549	Trypanosoma_ORTHOMCL566	Trypanosome_ORTHOMCL549	0.78327	9.15187	12.2309	1.16019e-05	0.000319255	3.92718
Tb927_08_v5.1	2059142	2060274	Tb927.8.7150	gene	UDP-Gal or UDP-GlcNAc-dependent	UDP-Gal or UDP-GlcNAc-dependent glycosyltransferase, putative	UDP-Gal or UDP-GlcNAc-dependent glycosyltransferase, putative	TcIL3000_0_59240.1	Good	55.71|368|2e-143|415	Trypanosoma_ORTHOMCL99	Trypanosome_ORTHOMCL61	1.09343	10.5074	12.2201	1.16651e-05	0.000319785	3.92123
Tb927_11_v5.1	3951224	3952945	Tb927.11.14880	gene	paraflagellar rod component, putative	paraflagellar rod component, putative	paraflagellar rod component, putative	TcIL3000.11.15150.1	Reasonable	67.38|187|8e-79|250	Trypanosoma_ORTHOMCL1575	Trypanosome_ORTHOMCL1062	-1.50497	9.35714	-12.2157	1.16913e-05	0.000319785	3.91876
Tb927_09_v5.1	1968053	1968055	Tb927_09_v4.snoRNA.0001	gene	NA	NA	NA	NA	NA	NA	NA	NA	-1.46687	16.6548	-12.2117	1.17147e-05	0.000319785	3.91658
Tb927_04_v5.1	706493	706904	Tb927.4.2660	gene	hypothetical protein, conserved	hypothetical protein, conserved	hypothetical protein, conserved	ND	ND	ND	Trypanosoma_ORTHOMCL5928	Trypanosome_ORTHOMCL5438	0.965847	9.59348	12.2019	1.17724e-05	0.000320432	3.91119
Tb927_11_bin_v5.1	3693803	3696076	Tb11.v5.0723	gene	DNA-directed rna polymerase I largest subunit,	DNA-directed rna polymerase I largest subunit, putative	NA	NA	NA	NA	NA	NA	1.32605	8.29513	12.1971	1.18008e-05	0.000320432	3.90855
Tb927_11_bin_v5.1	289467	292019	Tb11.v5.0197	gene	clathrin heavy chain, putative	clathrin heavy chain, putative	NA	NA	NA	NA	NA	NA	-0.948458	10.7066	-12.1857	1.18692e-05	0.000321354	3.90221
Tb927_07_v5.1	921562	926896	Tb927.7.3560	gene	hypothetical protein, conserved	hypothetical protein, conserved	hypothetical protein, conserved	TcIL3000_7_2800.1	Excellent	73.48|1761|0.0|2640	Trypanosoma_ORTHOMCL582	Trypanosome_ORTHOMCL607	-0.820146	9.77812	-12.181	1.18974e-05	0.000321354	3.89962
Tb927_09_v5.1	606766	607023	Tb927.9.2790	gene	hypothetical protein, unlikely	hypothetical protein, unlikely	hypothetical protein, unlikely	TcIL3000_3_190.1	Poor	28.57|35|2.9|25.0	NA	NA	-1.34554	10.1498	-12.1652	1.19921e-05	0.000323064	3.89092
Tb927_10_v5.1	2878763	2882254	Tb927.10.11780	gene	hypothetical protein, conserved	hypothetical protein, conserved	hypothetical protein, conserved	TcIL3000_10_9970.1	Excellent	46.34|1120|0.0|938	Trypanosoma_ORTHOMCL4986	Trypanosome_ORTHOMCL2273	-1.54312	9.85749	-12.1584	1.20337e-05	0.000323335	3.88713
Tb927_10_v5.1	1404259	1405377	Tb927.10.5620	gene	fructose-bisphosphate aldolase, glycosomal	fructose-bisphosphate aldolase, glycosomal	fructose-bisphosphate aldolase, glycosomal	TcIL3000_10_4760.1	Good	94.89|372|0.0|741	Trypanosoma_ORTHOMCL909	Trypanosome_ORTHOMCL651	-1.81288	12.5394	-12.1488	1.20919e-05	0.000323347	3.88184
Tb927_09_v5.1	1323013	1323536	Tb927.9.7980	gene	hypothetical protein, conserved	hypothetical protein, conserved	hypothetical protein, conserved	TcIL3000_9_2720.1	Moderate	71.90|153|2e-59|183	Trypanosoma_ORTHOMCL2123	Trypanosome_ORTHOMCL834	1.66192	10.6157	12.148	1.20972e-05	0.000323347	3.88136
Tb927_09_v5.1	2264066	2264461	Tb927.9.14510	gene	hypothetical protein	hypothetical protein	hypothetical protein	TcIL3000_0_17620.1	Poor	39.29|28|1.2|27.7	Trypanosoma_ORTHOMCL9206	Trypanosome_ORTHOMCL10988	1.13839	7.92262	12.1376	1.21607e-05	0.000324202	3.87562
Tb927_05_v5.1	1163397	1166234	Tb927.5.3520	gene	queuine tRNA-ribosyltransferase, putative	queuine tRNA-ribosyltransferase, putative	queuine tRNA-ribosyltransferase, putative	TcIL3000_0_00310.1	Good	61.01|336|3e-149|427	Trypanosoma_ORTHOMCL1260	Trypanosome_ORTHOMCL1241	1.06629	8.8499	12.1264	1.22296e-05	0.000324377	3.86943
Tb927_03_v5.1	494596	494673	Tb927.3.1894	gene	NA	NA	NA	NA	NA	NA	NA	NA	-1.11568	10.6286	-12.1232	1.22497e-05	0.000324377	3.86763
Tb927_11_v5.1	2466772	2468238	Tb927.11.8990	gene	cation transporter, putative	cation transporter, putative	cation transporter, putative	TcIL3000.11.9300.1	Good	75.21|359|0.0|538	Trypanosoma_ORTHOMCL3795	Trypanosome_ORTHOMCL6970	1.14564	9.32051	12.1212	1.22621e-05	0.000324377	3.86652
Tb927_01_v5.1	583262	584723	Tb927.1.2400	gene	alpha tubulin	alpha tubulin	alpha tubulin	TcIL3000_0_31230.1	Excellent	100.00|451|0.0|942	Trypanosoma_ORTHOMCL417	Trypanosome_ORTHOMCL128	-1.69017	13.9909	-12.116	1.22945e-05	0.000324397	3.86363
Tb927_02_v5.1	823490	824300	Tb927.2.4650	gene	hypothetical protein, conserved	hypothetical protein, conserved	hypothetical protein, conserved	TcIL3000_0_17850.1	Moderate	38.37|245|1e-44|152	Trypanosoma_ORTHOMCL3712	Trypanosome_ORTHOMCL2877	0.953913	9.3101	12.0959	1.24202e-05	0.000324926	3.85247
Tb927_03_v5.1	763597	764745	Tb927.3.2960	gene		inosine-adenosine-guanosine-nucleosidehydrolase	inosine-adenosine-guanosine-nucleosidehydrolase	TcIL3000_3_1870.1	Good	74.62|327|0.0|527	Trypanosoma_ORTHOMCL3601	Trypanosome_ORTHOMCL2663	-1.9851	11.1963	-12.0953	1.2424e-05	0.000324926	3.85214
Tb927_05_v5.1	562255	563071	Tb927.5.1590	gene	hypothetical protein, conserved	hypothetical protein, conserved	hypothetical protein, conserved	TcIL3000_5_1520.1	Moderate	40.00|255|9e-54|176	Trypanosoma_ORTHOMCL3340	Trypanosome_ORTHOMCL6906	1.00401	9.88016	12.0844	1.2493e-05	0.000324926	3.84606
Tb927_09_v5.1	2241634	2243075	Tb927.9.14290	gene	hypothetical protein, conserved	hypothetical protein, conserved	hypothetical protein, conserved	TcIL3000_0_15670.1	Reasonable	49.79|474|5e-130|387	Trypanosoma_ORTHOMCL2279	Trypanosome_ORTHOMCL9182	-1.39116	10.5882	-12.0778	1.25354e-05	0.000324926	3.84235
Tb927_03_v5.1	311302	311621	Tb927.3.1250	gene	RNA-binding protein RBP10, putative	DNA-directed RNA polymerase I subunit, putative	RNA polymerase subunit RPB10	TcIL3000_8_5830.1	Poor	53.85|26|0.96|26.2	Trypanosoma_ORTHOMCL6139	Trypanosome_ORTHOMCL5162	0.986397	9.94046	12.0597	1.26511e-05	0.000324926	3.83227
Tb927_04_v5.1	455636	456530	Tb927.4.1830	gene	hypothetical protein, conserved	hypothetical protein, conserved	hypothetical protein, conserved	TcIL3000_4_1480.1	Moderate	81.37|102|7e-56|171	Trypanosoma_ORTHOMCL3450	Trypanosome_ORTHOMCL3500	0.851466	9.58617	12.0586	1.26582e-05	0.000324926	3.83166
Tb927_06_v5.1	259370	261573	Tb927.6.630	gene	hypothetical protein, conserved	hypothetical protein, conserved	hypothetical protein, conserved	TcIL3000_6_160.1	Good	47.33|748|0.0|583	Trypanosoma_ORTHOMCL3039	Trypanosome_ORTHOMCL3278	0.913443	9.76658	12.0562	1.26735e-05	0.000324926	3.83033
Tb927_11_v5.1	2065330	2066722	Tb927.11.7320	gene	dual specificity phopshatase, putative	dual specificity phopshatase, putative	dual specificity phopshatase, putative	TcIL3000_0_00910.1	Good	50.61|407|2e-143|417	Trypanosoma_ORTHOMCL1932	Trypanosome_ORTHOMCL1215	0.776443	8.14949	12.0549	1.2682e-05	0.000324926	3.8296
Tb927_10_v5.1	3139218	3142133	Tb927.10.12920	gene	hypothetical protein, conserved	hypothetical protein, conserved	hypothetical protein, conserved	TcIL3000_10_11020.1	Reasonable	28.78|966|6e-81|284	Trypanosoma_ORTHOMCL4908	Trypanosome_ORTHOMCL7103	-0.849624	9.28878	-12.0515	1.27042e-05	0.000324926	3.82767
Tb927_11_bin_v5.1	2554249	2557068	Tb11.v5.0563	gene	periodic tryptophan protein 2, putative	periodic tryptophan protein 2, putative	NA	NA	NA	NA	NA	NA	1.43833	8.11353	12.0498	1.27149e-05	0.000324926	3.82676
Tb927_10_v5.1	3204646	3208356	Tb927.10.13180	gene	hypothetical protein, conserved	hypothetical protein, conserved	hypothetical protein, conserved	TcIL3000_10_11270.1	Excellent	64.81|1239|0.0|1583	Trypanosoma_ORTHOMCL4893	Trypanosome_ORTHOMCL3663	1.35839	9.27376	12.0469	1.2734e-05	0.000324926	3.82511
Tb927_09_v5.1	1806022	1808712	Tb927.9.11600	gene	glycosomal membrane protein	Gim5B protein	Gim5B protein	TcIL3000_0_58140.1	Reasonable	71.49|242|5e-125|357	NA	NA	-1.10013	10.5558	-12.0454	1.27435e-05	0.000324926	3.82429
Tb927_03_v5.1	165709	168444	Tb927.3.680	gene	cytochrome P450, putative	cytochrome P450, putative	cytochrome P450, putative	TcIL3000_0_21540.1	Excellent	71.71|555|0.0|840	Trypanosoma_ORTHOMCL3492	Trypanosome_ORTHOMCL2940	0.814976	9.03057	12.0441	1.27518e-05	0.000324926	3.82357
Tb927_11_bin_v5.1	5568832	5569737	Tb11.v5.1052	gene	nucleobase/nucleoside transporter 8.1, putative	nucleobase/nucleoside transporter 8.1, putative	NA	NA	NA	NA	NA	NA	1.81279	9.3292	12.0432	1.27577e-05	0.000324926	3.82307
Tb927_10_v5.1	1572553	1572867	Tb927.10.6200	gene	hypothetical protein, conserved	hypothetical protein, conserved	hypothetical protein, conserved	TcIL3000_10_5260.1	Moderate	79.81|104|1e-58|177	Trypanosoma_ORTHOMCL6662	Trypanosome_ORTHOMCL4606	1.6043	10.6219	12.0314	1.28347e-05	0.000325332	3.81646
Tb927_04_v5.1	453193	455160	Tb927.4.1820	gene	selenocysteine-tRNA-specific elongation factor,	selenocysteine-tRNA-specific elongation factor, putative	selenocysteine-tRNA-specific elongation factor, putative	TcIL3000_4_1470.1	Excellent	71.17|659|0.0|919	Trypanosoma_ORTHOMCL3451	Trypanosome_ORTHOMCL3499	1.25307	9.57161	12.0277	1.28588e-05	0.000325332	3.81441
Tb927_09_v5.1	1472027	1472637	Tb927.9.9230	gene	hypothetical protein, conserved	hypothetical protein, conserved	hypothetical protein, conserved	TcIL3000_9_3320.1	Reasonable	67.07|164|2e-78|235	Trypanosoma_ORTHOMCL5379	Trypanosome_ORTHOMCL5820	-1.09063	10.1365	-12.0262	1.28687e-05	0.000325332	3.81356
Tb927_10_v5.1	428589	431072	Tb927.10.1560	gene	hypothetical protein, conserved	hypothetical protein, conserved	hypothetical protein, conserved	TcIL3000_10_1360.1	Good	50.42|837|0.0|754	Trypanosoma_ORTHOMCL6747	Trypanosome_ORTHOMCL5308	1.38238	9.6762	12.0213	1.29013e-05	0.000325355	3.81078
Tb927_11_v5.1	154047	158869	Tb927.11.630	gene	RNA polymerase I second largest subunit	RNA polymerase I second largest subunit	RNA polymerase I second largest subunit	TcIL3000.11.610.1	Excellent	77.44|727|0.0|1222	Trypanosoma_ORTHOMCL3880	Trypanosome_ORTHOMCL3073	1.07175	8.70951	11.9725	1.32273e-05	0.000332757	3.78341
Tb927_11_bin_v5.1	839398	840981	Tb11.v5.0309	gene	THT1 - hexose transporter, putative	THT1 - hexose transporter, putative	NA	NA	NA	NA	NA	NA	-1.96896	10.4784	-11.9653	1.32761e-05	0.000333168	3.77936
Tb927_11_v5.1	1567243	1568090	Tb927.11.5520	gene	triosephosphate isomerase	triosephosphate isomerase	triosephosphate isomerase	TcIL3000.11.5810.1	Good	91.60|250|4e-162|452	Trypanosoma_ORTHOMCL6285	Trypanosome_ORTHOMCL5339	-1.46959	10.3584	-11.9589	1.33196e-05	0.000333248	3.77577
Tb927_10_v5.1	539658	542558	Tb927.10.2060	gene	hypothetical protein, conserved	hypothetical protein, conserved	hypothetical protein, conserved	TcIL3000_0_17990.1	Reasonable	55.85|376|1e-127|393	Trypanosoma_ORTHOMCL4751	Trypanosome_ORTHOMCL1368	1.11544	9.27306	11.9532	1.33585e-05	0.000333248	3.77257
Tb927_11_v5.1	1139592	1141831	Tb927.11.3890	gene	N(2), N(2)-dimethylguanosine tRNA	N(2), N(2)-dimethylguanosine tRNA methyltransferase, putative	N(2), N(2)-dimethylguanosine tRNA methyltransferase, putative	TcIL3000.11.3860.1	Excellent	61.13|746|0.0|883	Trypanosoma_ORTHOMCL3982	Trypanosome_ORTHOMCL3954	0.89324	8.35026	11.9434	1.34262e-05	0.000333248	3.76702
Tb927_08_v5.1	1590541	1591053	Tb927.8.5350	gene	hypothetical protein, conserved	hypothetical protein, conserved	hypothetical protein, conserved	TcIL3000_0_14640.1	Poor	39.80|98|6e-05|40.8	Trypanosoma_ORTHOMCL9258	Trypanosome_ORTHOMCL11036	1.43351	8.80951	11.9422	1.34346e-05	0.000333248	3.76633
Tb927_10_v5.1	3319129	3320583	Tb927.10.13580	gene	major facilitator superfamily protein (MFS),	transporter, putative	major facilitator superfamily protein (MFS), putative	TcIL3000_10_11980.1	Good	65.64|454|0.0|610	Trypanosoma_ORTHOMCL291	Trypanosome_ORTHOMCL327	0.850534	10.8615	11.9387	1.34585e-05	0.000333248	3.76439
Tb927_10_v5.1	3007249	3008755	Tb927.10.12400	gene	membrane transporter protein, putative	membrane transporter protein, putative	membrane transporter protein, putative	TcIL3000_10_10620.1	Good	76.67|480|0.0|746	Trypanosoma_ORTHOMCL4940	Trypanosome_ORTHOMCL7106	0.902445	9.42339	11.9364	1.34741e-05	0.000333248	3.76311
Tb927_08_v5.1	966984	981409	Tb927.8.3250	gene	dynein heavy chain, putative	dynein heavy chain, putative	dynein heavy chain, putative	TcIL3000_8_3300.1	Excellent	92.87|2593|0.0|5057	Trypanosoma_ORTHOMCL32	Trypanosome_ORTHOMCL18	-1.16516	9.05282	-11.9278	1.35337e-05	0.000333254	3.75826
Tb927_01_v5.1	572336	573797	Tb927.1.2340	gene	alpha tubulin	alpha tubulin	alpha tubulin	TcIL3000_0_31230.1	Excellent	100.00|451|0.0|942	Trypanosoma_ORTHOMCL417	Trypanosome_ORTHOMCL128	-1.66592	14.0292	-11.9104	1.36557e-05	0.000333254	3.74841
Tb927_10_v5.1	1679610	1679678	Tb927_10_v5.snoRNA.0103	gene	NA	NA	NA	NA	NA	NA	NA	NA	1.65142	11.7494	11.9081	1.36719e-05	0.000333254	3.74712
Tb927_11_v5.1	793762	796059	Tb927.11.2700	gene	hypothetical protein, conserved	hypothetical protein, conserved	hypothetical protein, conserved	TcIL3000.11.2450.1	Poor	34.67|75|2e-05|43.5	Trypanosoma_ORTHOMCL4044	Trypanosome_ORTHOMCL7550	-0.964728	7.92321	-11.9053	1.36919e-05	0.000333254	3.74551
Tb927_08_v5.1	2109703	2112076	Tb927.8.7350	gene	neuraminidase, putative	trans-sialidase, putative	trans-sialidase, putative	TcIL3000_0_17070.1	Good	56.28|748|0.0|778	Trypanosoma_ORTHOMCL58	Trypanosome_ORTHOMCL71	1.83293	7.34468	11.9041	1.37e-05	0.000333254	3.74486
Tb927_11_bin_v5.1	1477384	1478364	Tb11.v5.0402	gene	BarP protein, putative	BarP protein, putative	NA	NA	NA	NA	NA	NA	0.861064	8.09493	11.892	1.37855e-05	0.000333254	3.73803
Tb927_10_v5.1	3699405	3701492	Tb927.10.15170	gene	hypothetical protein, conserved	hypothetical protein, conserved	hypothetical protein, conserved	TcIL3000_10_12950.1	Good	55.21|710|0.0|721	Trypanosoma_ORTHOMCL4804	Trypanosome_ORTHOMCL2506	0.814387	10.0832	11.8917	1.37879e-05	0.000333254	3.73783
Tb927_04_v5.1	1361466	1363108	Tb927.4.4960	gene	metal-ion transporter, putative	metal-ion transporter, putative	metal-ion transporter, putative	TcIL3000_8_7700.1	Good	63.33|469|0.0|543	Trypanosoma_ORTHOMCL602	Trypanosome_ORTHOMCL544	1.06228	9.97415	11.8876	1.38169e-05	0.000333254	3.73553
Tb927_10_v5.1	1981284	1982939	Tb927.10.7930	gene	2,3-bisphosphoglycerate-independent	2,3-bisphosphoglycerate-independent phosphoglycerate mutase	2,3-bisphosphoglycerate-independent phosphoglycerate mutase	TcIL3000_10_6810.1	Good	94.61|241|3e-165|472	Trypanosoma_ORTHOMCL6600	Trypanosome_ORTHOMCL4500	-1.10491	11.343	-11.8869	1.38223e-05	0.000333254	3.7351
Tb927_11_bin_v5.1	555077	555682	Tb11.v5.0265	gene	hypothetical protein, conserved	hypothetical protein, conserved	NA	NA	NA	NA	NA	NA	-1.05781	11.1165	-11.882	1.38569e-05	0.000333254	3.73235
Tb927_09_v5.1	653905	662404	Tb927.9.2900	gene	hypothetical protein, conserved	hypothetical protein, conserved	hypothetical protein, conserved	TcIL3000_0_55260.1	Excellent	51.93|1525|0.0|1425	Trypanosoma_ORTHOMCL559	Trypanosome_ORTHOMCL572	1.56327	8.60349	11.8814	1.38615e-05	0.000333254	3.73199
Tb927_10_v5.1	1678676	1680382	Tb927.10.6630	gene	ATP-dependent DEAD/H RNA helicase HEL64,	ATP-dependent DEAD/H RNA helicase HEL64, putative	ATP-dependent DEAD/H RNA helicase HEL64, putative	TcIL3000_10_5710.1	Excellent	79.51|576|0.0|919	Trypanosoma_ORTHOMCL6641	Trypanosome_ORTHOMCL4588	1.63026	10.144	11.881	1.38639e-05	0.000333254	3.7318
Tb927_11_v5.1	553615	553859	Tb927.11.1870	gene	histone H1, putative	histone H1, putative	histone H1, putative	TcIL3000_10_330.1	Poor	26.98|63|0.003|33.5	NA	NA	-2.10796	8.48911	-11.8675	1.39614e-05	0.000333886	3.7241
Tb927_03_v5.1	1030530	1032282	Tb927.3.3690	gene	flagellar radial spoke protein-like, putative	flagellar radial spoke protein-like, putative	flagellar radial spoke protein-like, putative	TcIL3000_3_2390.1	Excellent	83.61|537|0.0|924	Trypanosoma_ORTHOMCL3560	Trypanosome_ORTHOMCL4962	-0.960431	10.4182	-11.8668	1.39663e-05	0.000333886	3.72372
Tb927_07_v5.1	1185462	1188332	Tb927.7.4460	gene	hypothetical protein, conserved	hypothetical protein, conserved	hypothetical protein, conserved	TcIL3000_7_3690.1	Reasonable	64.14|290|1e-120|369	Trypanosoma_ORTHOMCL2841	Trypanosome_ORTHOMCL3920	-0.788122	9.3058	-11.8638	1.39878e-05	0.000333886	3.72203
Tb927_03_v5.1	493734	496337	Tb927.3.1900	gene	hypothetical protein, conserved	hypothetical protein, conserved	hypothetical protein, conserved	TcIL3000_0_54520.1	Reasonable	43.17|505|6e-68|234	Trypanosoma_ORTHOMCL1805	Trypanosome_ORTHOMCL3090	-0.976132	9.49547	-11.8475	1.41067e-05	0.000335941	3.71274
Tb927_10_v5.1	69390	70517	Tb927.10.160	gene	RNA polymerase II	KPAP2	RNA polymerase II	TcIL3000_10_30.1	Good	55.59|367|4e-146|421	Trypanosoma_ORTHOMCL4777	Trypanosome_ORTHOMCL3337	1.133	10.1057	11.8421	1.4146e-05	0.000335962	3.70968
Tb927_07_v5.1	536243	537302	Tb927.7.2110	gene	hypothetical protein, conserved	hypothetical protein, conserved	kinetoplastid kinetochore protein 11	TcIL3000_7_2460.1	Moderate	27.08|240|2e-20|86.3	Trypanosoma_ORTHOMCL584	Trypanosome_ORTHOMCL582	-1.0029	8.37666	-11.8384	1.4173e-05	0.000335962	3.70758
Tb927_01_v5.1	575978	577439	Tb927.1.2360	gene	alpha tubulin	alpha tubulin	alpha tubulin	TcIL3000_0_31230.1	Excellent	100.00|451|0.0|942	Trypanosoma_ORTHOMCL417	Trypanosome_ORTHOMCL128	-1.68053	14.0287	-11.8256	1.42669e-05	0.000337078	3.70033
Tb927_10_v5.1	849416	851041	Tb927.10.3300	gene	hypothetical protein, conserved	hypothetical protein, conserved	hypothetical protein, conserved	TcIL3000_10_2730.1	Good	43.93|535|6e-135|404	Trypanosoma_ORTHOMCL7335	Trypanosome_ORTHOMCL9286	1.03684	9.39279	11.8231	1.42858e-05	0.000337078	3.69888
Tb927_11_v5.1	3766789	3771167	Tb927.11.14210	gene	hypothetical protein, conserved	hypothetical protein, conserved	conserved protein	TcIL3000.11.14530.1	Excellent	53.51|1452|0.0|1480	Trypanosoma_ORTHOMCL6460	Trypanosome_ORTHOMCL4796	-0.805541	7.96924	-11.815	1.43461e-05	0.000337287	3.69425
Tb927_07_v5.1	422974	424746	Tb927.7.1700	gene	hypothetical protein, conserved	hypothetical protein, conserved	hypothetical protein, conserved	TcIL3000_7_1230.1	Reasonable	51.82|220|6e-67|218	Trypanosoma_ORTHOMCL2981	Trypanosome_ORTHOMCL6862	0.984675	8.70199	11.8118	1.43697e-05	0.000337287	3.69244
Tb927_11_bin_v5.1	2862508	2863884	Tb11.v5.0605	gene	pyruvate kinase 1, putative	pyruvate kinase 1, putative	NA	NA	NA	NA	NA	NA	-2.41931	11.3105	-11.8055	1.44166e-05	0.000337287	3.68886
Tb927_07_v5.1	438182	438966	Tb927.7.1790	gene	Adenine phosphoribosyltransferase, putative	Adenine phosphoribosyltransferase, putative	Adenine phosphoribosyltransferase, putative	TcIL3000_7_1260.1	Reasonable	80.38|158|6e-88|259	Trypanosoma_ORTHOMCL2975	Trypanosome_ORTHOMCL6860	1.07382	9.51147	11.8042	1.4426e-05	0.000337287	3.68814
Tb927_08_v5.1	1040310	1043293	Tb927.8.3500	gene	hypothetical protein, conserved	hypothetical protein, conserved	hypothetical protein, conserved	TcIL3000_0_00570.1	Excellent	55.29|946|0.0|995	Trypanosoma_ORTHOMCL756	Trypanosome_ORTHOMCL815	1.1729	8.57846	11.7978	1.44746e-05	0.000337653	3.68445
Tb927_04_v5.1	429633	431074	Tb927.4.1680	gene	ZFP family member, putative	ZFP family member, putative	ZFP family member, putative	TcIL3000_4_1280.1	Good	60.71|481|0.0|556	Trypanosoma_ORTHOMCL5970	Trypanosome_ORTHOMCL5402	-0.980665	10.1336	-11.7898	1.4535e-05	0.000338176	3.67988
Tb927_11_bin_v5.1	841787	843370	Tb11.v5.0310	gene	THT1 - hexose transporter, putative	THT1 - hexose transporter, putative	NA	NA	NA	NA	NA	NA	-1.79878	9.39693	-11.7845	1.45749e-05	0.000338176	3.67687
Tb927_01_v5.1	579620	581081	Tb927.1.2380	gene	alpha tubulin	alpha tubulin	alpha tubulin	TcIL3000_0_31230.1	Excellent	100.00|451|0.0|942	Trypanosoma_ORTHOMCL417	Trypanosome_ORTHOMCL128	-1.68253	14.0214	-11.7817	1.45959e-05	0.000338176	3.67528
Tb927_11_v5.1	1318758	1320067	Tb927.11.4550	gene	hypothetical protein, conserved	hypothetical protein, conserved	hypothetical protein, conserved	TcIL3000.11.4640.1	Good	89.97|299|0.0|553	Trypanosoma_ORTHOMCL6305	Trypanosome_ORTHOMCL4914	-0.787202	8.58007	-11.7709	1.46781e-05	0.000338943	3.66911
Tb927_09_v5.1	1504707	1505840	Tb927.9.9410	gene	inositol phosphorylceramide synthase	inositol phosphorylceramide synthase	inositol phosphorylceramide synthase	TcIL3000_0_23730.1	Good	66.01|303|3e-144|413	Trypanosoma_ORTHOMCL229	Trypanosome_ORTHOMCL247	1.03774	9.88117	11.7662	1.47142e-05	0.000338943	3.66641
Tb927_11_v5.1	4395448	4397365	Tb927.11.16550	gene	zinc finger protein family member, putative	zinc finger protein family member, putative	Zinc finger protein, C3H1 type-like	TcIL3000.11.16460.1	Reasonable	52.49|261|1e-61|204	Trypanosoma_ORTHOMCL1564	Trypanosome_ORTHOMCL6118	-1.23929	5.83689	-11.7644	1.47281e-05	0.000338943	3.66538
Tb927_01_v5.1	524998	525252	Tb927.1.2070	pseudogene	expression site-associated gene 11 (ESAG11),	expression site-associated gene (ESAG, pseudogene), putative	NA	NA	NA	NA	NA	NA	-2.27758	6.80534	-11.7457	1.4872e-05	0.000341491	3.65469
Tb927_11_bin_v5.1	4115206	4116405	Tb11.v5.0789	gene	expression site-associated gene 2 (ESAG2)	expression site-associated gene 2 (ESAG2) protein, putative	NA	NA	NA	NA	NA	NA	-1.39012	9.26341	-11.7252	1.50325e-05	0.000344404	3.64289
Tb927_08_v5.1	635321	636120	Tb927.8.2000	gene	peptidyl-prolyl cis-trans isomerase, putative	cyclophilin, putative	cyclophilin, putative	TcIL3000_8_2030.1	Reasonable	73.75|259|7e-137|389	Trypanosoma_ORTHOMCL2659	Trypanosome_ORTHOMCL3270	0.85825	10.6335	11.7166	1.51e-05	0.000344433	3.63796
Tb927_04_v5.1	928224	929784	Tb927.4.3660	gene	hypothetical protein, conserved	hypothetical protein, conserved	hypothetical protein, conserved	TcIL3000_4_3160.1	Good	78.99|457|0.0|768	Trypanosoma_ORTHOMCL3397	Trypanosome_ORTHOMCL3534	0.780318	9.97976	11.7131	1.51276e-05	0.000344433	3.63596
Tb927_05_v5.1	449004	452360	Tb927.5.1150	gene	RNA helicase Prp43	RNA helicase Prp43	RNA helicase Prp43	TcIL3000_5_1050.1	Excellent	85.57|714|0.0|1281	Trypanosoma_ORTHOMCL326	Trypanosome_ORTHOMCL196	1.10975	9.45924	11.711	1.5144e-05	0.000344433	3.63476
Tb927_09_v5.1	1692977	1694908	Tb927.9.10690	gene	hypothetical protein, conserved	hypothetical protein, conserved	hypothetical protein, conserved	TcIL3000_9_4310.1	Excellent	81.35|488|0.0|844	Trypanosoma_ORTHOMCL5506	Trypanosome_ORTHOMCL4651	0.960555	9.51968	11.7051	1.51914e-05	0.000344433	3.63133
Tb927_07_v5.1	1805099	1808274	Tb927.7.6610	gene	hypothetical protein, conserved	hypothetical protein, conserved	hypothetical protein, conserved	TcIL3000_0_33710.1	Good	42.26|904|0.0|558	Trypanosoma_ORTHOMCL2759	Trypanosome_ORTHOMCL3729	-0.762206	9.71341	-11.6998	1.52329e-05	0.000344433	3.62833
Tb927_11_v5.1	4278876	4279478	Tb927.11.16170	gene	hypothetical protein, conserved	hypothetical protein, conserved	hypothetical protein, conserved	TcIL3000.11.16110.1	Reasonable	56.35|197|1e-77|233	Trypanosoma_ORTHOMCL4129	Trypanosome_ORTHOMCL2368	-1.29481	7.4755	-11.6996	1.52351e-05	0.000344433	3.62817
Tb927_03_v5.1	1438351	1439500	Tb927.3.5130	gene	hypothetical protein, conserved	hypothetical protein, conserved	hypothetical protein, conserved	TcIL3000_3_3130.1	Good	66.14|378|1e-178|504	Trypanosoma_ORTHOMCL3522	Trypanosome_ORTHOMCL2733	0.956744	9.68681	11.6732	1.54467e-05	0.000348239	3.613
Tb927_08_v5.1	1797566	1799677	Tb927.8.6170	gene	LinJ.24.2150:pep;	transketolase, putative	transketolase, putative	TcIL3000_8_6020.1	Excellent	79.52|669|0.0|1132	Trypanosoma_ORTHOMCL2471	Trypanosome_ORTHOMCL3137	1.06224	10.3091	11.6699	1.54738e-05	0.000348239	3.61108
Tb927_04_v5.1	148745	150343	Tb927.4.540	gene	hypothetical protein, conserved	hypothetical protein, conserved	hypothetical protein, conserved	TcIL3000_4_160.1	Good	56.30|508|0.0|582	Trypanosoma_ORTHOMCL5892	Trypanosome_ORTHOMCL5362	0.828723	9.34823	11.666	1.55052e-05	0.000348239	3.60885
Tb927_03_v5.1	1512077	1513823	Tb927.3.5400	gene	hypothetical protein, conserved	hypothetical protein, conserved	hypothetical protein, conserved	TcIL3000_3_3340.1	Excellent	77.38|557|0.0|859	Trypanosoma_ORTHOMCL6022	Trypanosome_ORTHOMCL4967	1.10284	9.28992	11.647	1.56612e-05	0.000350974	3.59784
Tb927_01_v5.1	986076	986387	Tb927.1.4820	gene	hypothetical protein, unlikely	hypothetical protein, unlikely	hypothetical protein, unlikely	TcIL3000_0_52950.1	Poor	36.67|30|1.9|26.2	Trypanosoma_ORTHOMCL9583	Trypanosome_ORTHOMCL11353	1.40003	7.57024	11.638	1.57355e-05	0.000351873	3.59263
Tb927_07_v5.1	152958	155144	Tb927.7.700	gene	hypothetical protein, conserved	hypothetical protein, conserved	hypothetical protein, conserved	TcIL3000_0_55940.1	Good	94.42|197|8e-138|404	Trypanosoma_ORTHOMCL2738	Trypanosome_ORTHOMCL2998	1.37399	9.29052	11.6277	1.58204e-05	0.000352549	3.58671
Tb927_02_v5.1	741129	742863	Tb927.2.4210	gene	glycosomal phosphoenolpyruvate carboxykinase	glycosomal phosphoenolpyruvate carboxykinase	glycosomal phosphoenolpyruvate carboxykinase	TcIL3000_2_700.1	Excellent	92.57|525|0.0|1035	Trypanosoma_ORTHOMCL1433	Trypanosome_ORTHOMCL421	-1.13863	10.3319	-11.626	1.58345e-05	0.000352549	3.58574
Tb927_05_v5.1	1333236	1333572	Tb927.5.4240	gene	histone H4, putative	histone H4, putative	histone H4, putative	TcIL3000_0_14180.1	Moderate	98.00|100|2e-63|192	Trypanosoma_ORTHOMCL69	Trypanosome_ORTHOMCL42	-1.98756	10.5513	-11.6195	1.58893e-05	0.000353005	3.58193
Tb927_06_v5.1	628716	630163	Tb927.6.1900	gene	U3/U14 snoRNA-associated small subunit rRNA	U3/U14 snoRNA-associated small subunit rRNA processing protein, putative	Essential nuclear protein 1, putative	TcIL3000_6_1500.1	Good	78.77|471|0.0|733	Trypanosoma_ORTHOMCL5811	Trypanosome_ORTHOMCL4893	1.2392	9.96417	11.6025	1.60324e-05	0.000354742	3.57207
Tb927_11_bin_v5.1	1902781	1903530	Tb11.v5.0468	gene	alpha tubulin, putative	alpha tubulin, putative	NA	NA	NA	NA	NA	NA	-1.67403	14.4238	-11.6018	1.60378e-05	0.000354742	3.5717
Tb927_11_v5.1	3803540	3805491	Tb927.11.14300	gene	dynein intermediate chain IC70, putative	dynein intermediate chain IC70, putative	dynein intermediate chain IC70, putative	TcIL3000.11.14610.1	Excellent	89.37|602|0.0|1116	Trypanosoma_ORTHOMCL6454	Trypanosome_ORTHOMCL4791	-1.06145	9.41223	-11.5955	1.60917e-05	0.000354742	3.56801
Tb927_11_v5.1	2613942	2615166	Tb927.11.9610	gene	eukaryotic translation initiation factor 3	beta eukaryotic translation initiation factor 3 subunit 2, putative	eukaryotic translation initiation factor 3 subunit 2, putative	TcIL3000_0_20520.1	Good	87.35|340|0.0|638	Trypanosoma_ORTHOMCL832	Trypanosome_ORTHOMCL647	0.835012	9.4283	11.5938	1.61058e-05	0.000354742	3.56705
Tb927_06_v5.1	1056159	1059749	Tb927.6.3550	gene	phospholipid-translocating P-type ATPase	phospholipid-translocating P-type ATPase (flippase), putative	phospholipid-translocating P-type ATPase (flippase), putative	TcIL3000_6_3130.1	Excellent	59.40|1197|0.0|1417	Trypanosoma_ORTHOMCL3108	Trypanosome_ORTHOMCL2579	0.936627	10.2727	11.5851	1.61797e-05	0.000355607	3.56201
Tb927_04_v5.1	613831	615705	Tb927.4.2380	gene	sarcoplasmic reticulum glycoprotein, putative	sarcoplasmic reticulum glycoprotein, putative	sarcoplasmic reticulum glycoprotein, putative	TcIL3000_10_12790.1	Reasonable	44.97|398|5e-122|374	Trypanosoma_ORTHOMCL7195	Trypanosome_ORTHOMCL5970	0.743351	9.83506	11.5695	1.63142e-05	0.000357624	3.5529
Tb927_11_v5.1	3264507	3265543	Tb927.11.12210	gene	hypothetical protein, conserved	hypothetical protein, conserved	hypothetical protein, conserved	TcIL3000.11.12820.1	Good	75.79|285|6e-153|432	Trypanosoma_ORTHOMCL4331	Trypanosome_ORTHOMCL4153	-1.30613	10.0057	-11.5664	1.63411e-05	0.000357624	3.55109
Tb927_11_bin_v5.1	5532472	5533779	Tb11.v5.1043	gene	nucleobase/nucleoside transporter 8.1, putative	nucleobase/nucleoside transporter 8.1, putative	NA	NA	NA	NA	NA	NA	1.76852	9.28543	11.5564	1.64271e-05	0.000358356	3.54531
Tb927_11_v5.1	200703	202949	Tb927.11.790	gene	protein kinase, putative	protein kinase, putative	protein kinase, putative	TcIL3000.11.750.1	Good	51.98|531|4e-169|494	Trypanosoma_ORTHOMCL6224	Trypanosome_ORTHOMCL7526	0.818847	8.59232	11.5544	1.64444e-05	0.000358356	3.54415
Tb927_09_v5.1	2251518	2252619	Tb927.9.14410	gene	RNA 3-terminal phosphate cyclase-like protein	RNA 3-terminal phosphate cyclase-like protein	RNA 3 -terminal phosphate cyclase-like protein	TcIL3000_9_6200.1	Good	88.12|362|0.0|645	Trypanosoma_ORTHOMCL5450	Trypanosome_ORTHOMCL4696	1.49653	9.24625	11.5373	1.65942e-05	0.000360853	3.53418
Tb927_01_v5.1	530093	530299	Tb927.1.2090	gene	hypothetical protein, unlikely	hypothetical protein, unlikely	hypothetical protein, unlikely	TcIL3000_10_6180.1	Poor	34.29|35|0.77|26.2	NA	NA	1.02687	8.03092	11.5294	1.66641e-05	0.000361366	3.52955
Tb927_07_v5.1	276814	282373	Tb927.7.1090	gene	hypothetical protein, conserved	hypothetical protein, conserved	hypothetical protein, conserved	TcIL3000.11.5670.1	Poor	37.17|113|5e-12|69.7	Trypanosoma_ORTHOMCL7783	Trypanosome_ORTHOMCL6147	0.812377	10.0275	11.5267	1.66882e-05	0.000361366	3.52796
Tb927_05_v5.1	1124323	1126023	Tb927.5.3370	gene	hypothetical protein	hypothetical protein	hypothetical protein	TcIL3000_0_37650.1	Moderate	34.50|171|1e-17|81.3	Trypanosoma_ORTHOMCL7171	Trypanosome_ORTHOMCL9216	0.847787	10.1542	11.5111	1.68271e-05	0.000363607	3.51884
Tb927_05_v5.1	986415	988765	Tb927.5.2950	gene	hypothetical protein, conserved	hypothetical protein, conserved	hypothetical protein, conserved	TcIL3000_5_3220.1	Excellent	76.03|780|0.0|1235	Trypanosoma_ORTHOMCL5843	Trypanosome_ORTHOMCL5640	-1.08655	9.90011	-11.5021	1.69078e-05	0.000364583	3.51357
Tb927_08_v5.1	1873114	1876353	Tb927.8.6490	gene	protein kinase, putative	protein kinase, putative	protein kinase, putative	TcIL3000_8_6320.1	Excellent	61.93|675|0.0|874	Trypanosoma_ORTHOMCL2446	Trypanosome_ORTHOMCL3152	1.16056	8.31138	11.488	1.70352e-05	0.000365854	3.50531
Tb927_02_v5.1	1099540	1099881	Tb927.2.6090	gene	ribosomal protein L36a.e	60S ribosomal protein L44	60S ribosomal protein L44	TcIL3000.11.3000.1	Reasonable	99.06|106|1e-73|216	Trypanosoma_ORTHOMCL636	Trypanosome_ORTHOMCL296	0.879452	13.5658	11.4859	1.70534e-05	0.000365854	3.50413
Tb927_11_v5.1	3303083	3304494	Tb927.11.12370	gene	hypothetical protein, conserved	hypothetical protein, conserved	hypothetical protein, conserved	TcIL3000.11.12990.1	Reasonable	67.65|238|3e-104|306	Trypanosoma_ORTHOMCL1616	Trypanosome_ORTHOMCL1612	1.04414	9.15166	11.4837	1.70743e-05	0.000365854	3.50279
Tb927_11_v5.1	1063319	1064215	Tb927.11.3600	gene	40S ribosomal protein S4, putative	40S ribosomal protein S4, putative	40S ribosomal protein S4, putative	TcIL3000.11.3560.1	Good	91.54|272|0.0|507	Trypanosoma_ORTHOMCL344	Trypanosome_ORTHOMCL266	0.764332	12.4423	11.4798	1.71093e-05	0.000365854	3.50053
Tb927_05_v5.1	260524	261859	Tb927.5.610	gene	acidic phosphatase, putative	acidic phosphatase, putative	acidic phosphatase, putative	TcIL3000_0_51760.1	Moderate	28.64|405|7e-39|145	Trypanosoma_ORTHOMCL9315	Trypanosome_ORTHOMCL11092	-1.03667	11.9527	-11.4744	1.71588e-05	0.00036615	3.49735
Tb927_08_v5.1	379555	380951	Tb927.8.1190	gene	hypothetical protein, conserved	hypothetical protein, conserved	hypothetical protein, conserved	TcIL3000_8_790.1	Reasonable	54.81|343|4e-124|365	Trypanosoma_ORTHOMCL1755	Trypanosome_ORTHOMCL1647	1.05451	9.79707	11.4621	1.72718e-05	0.000367465	3.49012
Tb927_03_v5.1	1009870	1012133	Tb927.3.3590	gene	U3 small nucleolar ribonucleoprotein protein	U3 small nucleolar ribonucleoprotein protein MPP10, putative	U3 small nucleolar ribonucleoprotein protein MPP10, putative	TcIL3000_3_2280.1	Good	63.54|628|0.0|722	Trypanosoma_ORTHOMCL1383	Trypanosome_ORTHOMCL1177	0.952154	9.50249	11.4599	1.72921e-05	0.000367465	3.48883
Tb927_10_v5.1	74522	75097	Tb927.10.200	gene	vacuolar ATP synthase, putative	vacuolar ATP synthase, putative	vacuolar ATP synthase, putative	TcIL3000_10_70.1	Reasonable	92.67|191|2e-113|323	Trypanosoma_ORTHOMCL4754	Trypanosome_ORTHOMCL464	-0.996459	11.9875	-11.4337	1.75354e-05	0.000371867	3.47344
Tb927_06_v5.1	952217	952766	Tb927.6.3210	gene	hypothetical protein, conserved	hypothetical protein, conserved	hypothetical protein, conserved	TcIL3000_5_690.1	Poor	54.05|37|0.016|33.9	Trypanosoma_ORTHOMCL5783	Trypanosome_ORTHOMCL4868	1.45384	9.28258	11.428	1.75887e-05	0.000372228	3.4701
Tb927_11_v5.1	1903707	1905769	Tb927.11.6740	gene	pumilio/PUF RNA binding protein 10, putative	pumilio/PUF RNA binding protein 10, putative	NA	NA	NA	NA	NA	NA	1.29071	8.76897	11.3887	1.79626e-05	0.000379359	3.44693
Tb927_10_v5.1	766784	772387	Tb927.10.2950	gene	hypothetical protein, conserved	hypothetical protein, conserved	hypothetical protein, conserved	TcIL3000_0_02470.1	Good	46.18|680|8e-175|548	Trypanosoma_ORTHOMCL4725	Trypanosome_ORTHOMCL3542	-1.17312	9.18118	-11.368	1.8164e-05	0.000382214	3.43465
Tb927_07_v5.1	2079833	2082571	Tb927.7.7220	gene	hypothetical protein, conserved	hypothetical protein, conserved	hypothetical protein, conserved	TcIL3000_0_00430.1	Moderate	28.66|628|5e-43|167	Trypanosoma_ORTHOMCL7133	Trypanosome_ORTHOMCL9192	0.780792	9.20067	11.3671	1.81723e-05	0.000382214	3.43415
Tb927_09_v5.1	843197	843725	Tb927.9.4550	gene	hypothetical protein, conserved	hypothetical protein, conserved	hypothetical protein, conserved	TcIL3000.11.6070.1	Poor	47.06|34|3.4|26.2	Trypanosoma_ORTHOMCL9165	Trypanosome_ORTHOMCL10948	0.893508	8.57	11.3565	1.82766e-05	0.000382833	3.42784
Tb927_09_v5.1	1339368	1341012	Tb927.9.8160	gene	chaperone protein DNAj, putative	chaperone protein DNAj, putative	chaperone protein DNAj, putative	TcIL3000_9_2840.1	Reasonable	46.93|424|1e-129|383	Trypanosoma_ORTHOMCL2119	Trypanosome_ORTHOMCL4322	0.988895	9.89804	11.3557	1.82842e-05	0.000382833	3.42738
Tb927_01_v5.1	231710	233904	Tb927.1.700	gene	phosphoglycerate kinase	phosphoglycerate kinase	phosphoglycerate kinase	TcIL3000_1_230.1	Good	83.53|419|0.0|742	Trypanosoma_ORTHOMCL215	Trypanosome_ORTHOMCL168	-1.49607	10.8433	-11.3504	1.8337e-05	0.000382833	3.42421
Tb927_11_v5.1	3884079	3885246	Tb11.01.6250	gene	expression site-associated gene 11 (ESAG11)	expression site-associated gene 11 (ESAG11) protein, putative	NA	NA	NA	NA	NA	NA	-1.24128	8.32032	-11.349	1.83509e-05	0.000382833	3.42337
Tb927_08_v5.1	502944	505552	Tb927.8.1550	gene	paraflagellar rod component, putative	paraflagellar rod component, putative	paraflagellar rod component, putative	TcIL3000.11.5470.1	Poor	25.84|89|1.0|31.6	Trypanosoma_ORTHOMCL5630	Trypanosome_ORTHOMCL5655	-1.04575	10.7182	-11.3371	1.84686e-05	0.000383584	3.41632
Tb927_09_v5.1	91237	91953	Tb927.9.380	pseudogene	expression site-associated gene 3 (ESAG3),	expression site-associated gene (ESAG, pseudogene), putative	NA	NA	NA	NA	Trypanosoma_ORTHOMCL25	Trypanosome_ORTHOMCL26	-3.67832	5.70827	-11.3319	1.85198e-05	0.000383584	3.41328
Tb927_11_v5.1	2064254	2065063	Tb927.11.7310	gene	RNA binding protein, putative	RNA binding protein, putative	RNA binding protein, putative	TcIL3000_0_00900.1	Reasonable	55.97|268|4e-90|270	Trypanosoma_ORTHOMCL1931	Trypanosome_ORTHOMCL1216	1.05083	8.36077	11.3317	1.85219e-05	0.000383584	3.41315
Tb927_11_bin_v5.1	2421871	2425179	Tb11.v5.0551	gene	leucine-rich repeat protein (LRRP), putative	leucine-rich repeat protein (LRRP), putative	NA	NA	NA	NA	NA	NA	-0.927998	8.34026	-11.3303	1.85364e-05	0.000383584	3.41229
Tb927_06_v5.1	924016	925239	Tb927.6.3130	gene	queuine tRNA-ribosyltransferase, putative	queuine tRNA-ribosyltransferase, putative	queuine tRNA-ribosyltransferase, putative	TcIL3000_6_2680.1	Good	81.86|408|0.0|697	Trypanosoma_ORTHOMCL3131	Trypanosome_ORTHOMCL3711	1.38383	9.47571	11.3112	1.87283e-05	0.000386726	3.40094
Tb927_03_v5.1	1116504	1118163	Tb927.3.3980	gene	hypothetical protein, conserved	hypothetical protein, conserved	hypothetical protein, conserved	TcIL3000_3_2630.1	Moderate	32.35|476|3e-37|141	Trypanosoma_ORTHOMCL7217	Trypanosome_ORTHOMCL9240	0.868743	9.93416	11.3077	1.87636e-05	0.000386726	3.39886
Tb927_10_v5.1	2095852	2097435	Tb927.10.8450	gene	glucose transporter 1E	glucose transporter	glucose transporter 1E	TcIL3000_10_7320.1	Good	63.96|530|0.0|641	Trypanosoma_ORTHOMCL104	Trypanosome_ORTHOMCL93	-1.77438	9.40149	-11.2897	1.89473e-05	0.000389729	3.38813
Tb927_09_v5.1	709460	709921	Tb927.9.3450	gene	hypothetical protein, unlikely	hypothetical protein, unlikely	hypothetical protein, unlikely	TcIL3000_0_19350.1	Poor	27.03|74|0.068|31.6	NA	NA	-0.871733	10.2958	-11.2765	1.90824e-05	0.000391723	3.3803
Tb927_07_v5.1	1150298	1152982	Tb927.7.4340	gene	hypothetical protein, conserved	hypothetical protein, conserved	hypothetical protein, conserved	TcIL3000_7_3530.1	Excellent	75.34|596|0.0|954	Trypanosoma_ORTHOMCL2852	Trypanosome_ORTHOMCL3913	0.858607	9.67434	11.2664	1.91871e-05	0.000393087	3.37426
Tb927_04_v5.1	702625	704262	Tb927.4.2650	gene	hypothetical protein, conserved	hypothetical protein, conserved	hypothetical protein, conserved	TcIL3000_4_2550.1	Good	62.02|545|0.0|678	Trypanosoma_ORTHOMCL3427	Trypanosome_ORTHOMCL3517	0.846413	9.23862	11.2555	1.93011e-05	0.000394635	3.36773
tryp_XI-256a10.p1c	3074	4720	Tb11.0910	gene	NA	NA	variant surface glycoprotein (VSG), putative	TcIL3000_7_4640.1	Poor	31.71|82|2.6|29.3	Trypanosoma_ORTHOMCL1987	Trypanosome_ORTHOMCL6400	-3.12211	1.89439	-11.2433	1.94295e-05	0.00039647	3.36042
Tb927_07_v5.1	184357	189060	Tb927.7.810	gene	hypothetical protein, conserved	hypothetical protein, conserved	hypothetical protein, conserved	TcIL3000_0_03900.1	Moderate	38.35|279|3e-32|135	Trypanosoma_ORTHOMCL5643	Trypanosome_ORTHOMCL7445	0.781714	9.10479	11.2365	1.9501e-05	0.00039714	3.35637
Tb927_05_v5.1	602452	603090	Tb927.5.1730	gene	ecotin family (I11), putative	inhibitor of serine peptidase (ISP), putative	inhibitor of serine peptidase (ISP), putative	TcIL3000_0_08890.1	Reasonable	72.79|147|6e-80|236	Trypanosoma_ORTHOMCL5862	Trypanosome_ORTHOMCL5557	-1.27053	10.573	-11.232	1.95486e-05	0.00039732	3.35369
Tb927_11_v5.1	1225275	1227006	Tb927.11.4190	gene	hypothetical protein, conserved	hypothetical protein, conserved	hypothetical protein, conserved	TcIL3000.11.4240.1	Good	64.12|524|0.0|680	Trypanosoma_ORTHOMCL6316	Trypanosome_ORTHOMCL5592	1.27605	8.50375	11.2224	1.96511e-05	0.000398161	3.34792
Tb927_10_v5.1	1598302	1600143	Tb927.10.6320	gene	hypothetical protein, conserved	hypothetical protein, conserved	hypothetical protein, conserved	TcIL3000_10_5390.1	Excellent	88.55|585|0.0|1083	Trypanosoma_ORTHOMCL5212	Trypanosome_ORTHOMCL1933	1.14063	8.72952	11.2196	1.96812e-05	0.000398161	3.34623
Tb927_10_v5.1	978432	980534	Tb927.10.3770	gene	predicted TPR repeat protein	predicted TPR repeat protein	predicted TPR repeat protein	TcIL3000_10_3100.1	Excellent	87.06|649|0.0|1146	Trypanosoma_ORTHOMCL4681	Trypanosome_ORTHOMCL2178	1.28231	9.99115	11.2173	1.97063e-05	0.000398161	3.34482
Tb927_10_v5.1	3428280	3429860	Tb927.10.14090	gene	transporter, putative	transporter, putative	transporter, putative	TcIL3000_10_11980.1	Good	62.32|499|0.0|628	Trypanosoma_ORTHOMCL291	Trypanosome_ORTHOMCL327	1.0284	10.9993	11.2071	1.98155e-05	0.000398786	3.33873
Tb927_10_v5.1	2165297	2171806	Tb927.10.8780	gene	hypothetical protein, conserved	hypothetical protein, conserved	hypothetical protein, conserved	TcIL3000_10_7550.1	Excellent	57.10|2196|0.0|2339	Trypanosoma_ORTHOMCL4496	Trypanosome_ORTHOMCL1796	-1.01222	9.33809	-11.2047	1.98415e-05	0.000398786	3.33729
Tb927_04_v5.1	1315303	1317603	Tb927.4.4810	gene	hypothetical protein, conserved	hypothetical protein, conserved	hypothetical protein, conserved	TcIL3000_0_02730.1	Moderate	42.92|212|1e-42|149	Trypanosoma_ORTHOMCL1325	Trypanosome_ORTHOMCL6294	0.734755	9.86882	11.2019	1.98715e-05	0.000398786	3.33562
Tb927_04_v5.1	749373	750148	Tb927.4.2830	gene	hypothetical protein, conserved	hypothetical protein, conserved	hypothetical protein, conserved	TcIL3000_4_2710.1	Moderate	41.31|213|4e-47|157	Trypanosoma_ORTHOMCL1347	Trypanosome_ORTHOMCL6298	1.43842	9.58567	11.2	1.98927e-05	0.000398786	3.33445
Tb927_04_v5.1	1325309	1326736	Tb927.4.4850	gene	amino acid transporter, putative	amino acid transporter, putative	amino acid transporter, putative	TcIL3000_0_48400.1	Good	67.27|440|0.0|615	Trypanosoma_ORTHOMCL67	Trypanosome_ORTHOMCL73	0.775797	9.0652	11.1881	2.00217e-05	0.000399097	3.32732
Tb927_11_bin_v5.1	2278908	2280026	Tb11.v5.0531	gene	fructose-bisphosphate aldolase, glycosomal,	fructose-bisphosphate aldolase, glycosomal, putative	NA	NA	NA	NA	NA	NA	-1.79254	12.5278	-11.1827	2.0081e-05	0.000399097	3.32405
Tb927_10_v5.1	1400880	1402685	Tb927.10.5600	gene	hypothetical protein, conserved	hypothetical protein, conserved	hypothetical protein, conserved	TcIL3000_10_4730.1	Good	53.31|604|0.0|622	Trypanosoma_ORTHOMCL6675	Trypanosome_ORTHOMCL7596	1.3043	9.18668	11.1816	2.00927e-05	0.000399097	3.32341
Tb927_10_v5.1	1644685	1645170	Tb927.10.6490	gene	hypothetical protein, conserved	hypothetical protein, conserved	hypothetical protein, conserved	TcIL3000_10_5550.1	Reasonable	78.34|157|3e-86|252	Trypanosoma_ORTHOMCL6649	Trypanosome_ORTHOMCL4825	-0.99792	10.9891	-11.1784	2.01278e-05	0.000399097	3.32148
Tb927_11_v5.1	4289178	4289832	Tb927.11.16200	gene	corset-associated protein 17	microtubule-associated protein	cytoskeleton-associated protein 17	TcIL3000.11.16120.1	Moderate	52.24|134|1e-35|121	Trypanosoma_ORTHOMCL7299	Trypanosome_ORTHOMCL9273	-2.12432	9.79682	-11.1772	2.01416e-05	0.000399097	3.32073
Tb927_11_bin_v5.1	292072	294579	Tb11.v5.0198	gene	clathrin heavy chain, putative	clathrin heavy chain, putative	NA	NA	NA	NA	NA	NA	-0.884299	10.4589	-11.1766	2.01475e-05	0.000399097	3.3204
Tb927_05_v5.1	586032	591287	Tb927.5.1680	gene	hypothetical protein, conserved	hypothetical protein, conserved	hypothetical protein, conserved	TcIL3000_0_10190.1	Excellent	48.53|1463|0.0|1253	Trypanosoma_ORTHOMCL1302	Trypanosome_ORTHOMCL6292	-1.20634	9.24785	-11.1697	2.02243e-05	0.000399097	3.31621
Tb927_04_v5.1	351971	354326	Tb927.4.1340	gene	cleavage and polyadenylation specificity factor	cleavage and polyadenylation specificity factor subunit, putative	cleavage and polyadenylation specificity factor subunit, putative	TcIL3000_4_840.1	Excellent	88.05|770|0.0|1409	Trypanosoma_ORTHOMCL3461	Trypanosome_ORTHOMCL3490	0.855091	10.3243	11.1666	2.02579e-05	0.000399097	3.31438
Tb927_01_v5.1	655620	655889	Tb927.1.2950	gene	hypothetical protein, unlikely	hypothetical protein, unlikely	hypothetical protein, unlikely	TcIL3000_0_05250.1	Poor	58.82|17|7.8|23.9	Trypanosoma_ORTHOMCL9634	Trypanosome_ORTHOMCL11404	2.71624	7.54553	11.1666	2.02581e-05	0.000399097	3.31437
Tb927_11_bin_v5.1	3644293	3644793	Tb11.v5.0715	gene	hypothetical protein, conserved	hypothetical protein, conserved	NA	NA	NA	NA	NA	NA	1.33327	5.70391	11.1517	2.0424e-05	0.000401594	3.30537
Tb927_10_v5.1	2223081	2223484	Tb927.10.8950	gene	kinetoplast DNA-associated protein, putative	kinetoplast DNA-associated protein, putative	kinetoplast DNA-associated protein, putative	TcIL3000_10_7740.1	Moderate	64.34|129|2e-52|165	Trypanosoma_ORTHOMCL502	Trypanosome_ORTHOMCL452	-0.929435	9.6954	-11.1069	2.09309e-05	0.000409722	3.27833
Tb927_03_v5.1	446786	448428	Tb927.3.1700	gene	diacylglycerol acyltransferase, putative	diacylglycerol acyltransferase, putative	diacylglycerol acyltransferase, putative	TcIL3000_3_790.1	Good	62.13|478|0.0|632	Trypanosoma_ORTHOMCL1398	Trypanosome_ORTHOMCL1265	0.828043	8.88339	11.1009	2.10003e-05	0.000409722	3.27468
Tb927_02_v5.1	981617	987300	Tb927.2.5530	gene	hypothetical protein, conserved	hypothetical protein, conserved	hypothetical protein, conserved	TcIL3000_0_08720.1	Excellent	54.58|1156|0.0|1206	Trypanosoma_ORTHOMCL822	Trypanosome_ORTHOMCL664	0.732052	9.38802	11.0971	2.10446e-05	0.000409722	3.27235
Tb927_03_v5.1	338139	340581	Tb927.3.1350	gene	hypothetical protein, conserved	hypothetical protein, conserved	hypothetical protein, conserved	TcIL3000_0_17580.1	Excellent	60.43|743|0.0|900	Trypanosoma_ORTHOMCL6135	Trypanosome_ORTHOMCL5166	1.39893	9.1152	11.0954	2.10639e-05	0.000409722	3.27133
Tb927_09_v5.1	1628940	1630370	Tb927.9.10400	gene	hypothetical protein, conserved	hypothetical protein, conserved	hypothetical protein, conserved	TcIL3000_8_3750.1	Moderate	49.21|315|1e-25|109	Trypanosoma_ORTHOMCL5511	Trypanosome_ORTHOMCL4646	1.65008	10.0662	11.0943	2.10765e-05	0.000409722	3.27068
Tb927_11_bin_v5.1	1362864	1364903	Tb11.v5.0391	gene	rRNA biogenesis protein, putative	rRNA biogenesis protein, putative	NA	NA	NA	NA	NA	NA	1.37812	8.42478	11.0925	2.10979e-05	0.000409722	3.26955
Tb927_11_bin_v5.1	3848492	3849496	Tb11.v5.0746	gene	tatD related deoxyribonuclease, putative	tatD related deoxyribonuclease, putative	NA	NA	NA	NA	NA	NA	1.06786	8.49088	11.0908	2.11168e-05	0.000409722	3.26857
Tb927_09_v5.1	1800501	1802160	Tb927.9.11540	gene	hypothetical protein, conserved	hypothetical protein, conserved	hypothetical protein, conserved	TcIL3000_0_58160.1	Good	73.06|438|0.0|648	Trypanosoma_ORTHOMCL5481	Trypanosome_ORTHOMCL4672	-1.12464	10.8885	-11.0813	2.12284e-05	0.000411111	3.26275
Tb927_04_v5.1	1250242	1254141	Tb927.4.4550	gene	hypothetical protein, conserved	hypothetical protein, conserved	hypothetical protein, conserved	TcIL3000_4_3820.1	Excellent	61.58|786|0.0|958	Trypanosoma_ORTHOMCL396	Trypanosome_ORTHOMCL411	1.08092	9.23572	11.0683	2.13799e-05	0.000413265	3.2549
Tb927_05_v5.1	1344787	1347421	Tb927.5.4310	gene	GTP-binding protein, putative	GTP-binding protein, putative	GTP-binding protein, putative	TcIL3000_5_4930.1	Excellent	73.47|818|0.0|1147	Trypanosoma_ORTHOMCL3237	Trypanosome_ORTHOMCL4296	1.27052	9.72687	11.0648	2.14218e-05	0.000413296	3.25274
Tb927_10_v5.1	1441554	1442855	Tb927.10.5810	gene	hypothetical protein, conserved	hypothetical protein, conserved	hypothetical protein, conserved	TcIL3000_10_4850.1	Good	64.66|481|0.0|600	Trypanosoma_ORTHOMCL6671	Trypanosome_ORTHOMCL4614	-1.01013	12.172	-11.0491	2.16079e-05	0.000416103	3.2432
Tb927_06_v5.1	798085	800404	Tb927.6.2650	gene	hypothetical protein, conserved	hypothetical protein, conserved	hypothetical protein, conserved	TcIL3000_6_2130.1	Excellent	60.80|778|0.0|918	Trypanosoma_ORTHOMCL3153	Trypanosome_ORTHOMCL2613	1.40378	9.36045	11.0415	2.16984e-05	0.000417065	3.23858
Tb927_02_v5.1	530972	531432	Tb927.2.2670	gene	histone H4 variant	histone H4 variant	histone H4 variant	TcIL3000_5_4870.1	Moderate	83.84|99|2e-52|161	Trypanosoma_ORTHOMCL9406	Trypanosome_ORTHOMCL11181	-0.902211	11.6414	-11.0274	2.18687e-05	0.000419185	3.22995
TP26P4-1a02.q1ka	10550	11737	Tb09.v4.0018	gene	NA	NA	expression site-associated gene (ESAG) protein, putative	TcIL3000_0_25490.1	Moderate	29.03|124|1e-21|89.7	Trypanosoma_ORTHOMCL116	Trypanosome_ORTHOMCL145	-1.35593	6.68157	-11.0256	2.18904e-05	0.000419185	3.22886
Tb927_10_v5.1	986130	997835	Tb927.10.3790	gene	hypothetical protein, conserved	hypothetical protein, conserved	hypothetical protein, conserved	TcIL3000_10_3130.1	Excellent	59.45|1894|0.0|2169	Trypanosoma_ORTHOMCL416	Trypanosome_ORTHOMCL402	1.21175	8.1487	11.0114	2.20631e-05	0.000421704	3.22019
Tb927_11_v5.1	3172368	3172846	Tb927.11.11820	gene	40S ribosomal protein S17, putative	40S ribosomal protein S17, putative	40S ribosomal protein S17, putative	TcIL3000.11.12480.1	Reasonable	85.21|142|3e-84|246	Trypanosoma_ORTHOMCL641	Trypanosome_ORTHOMCL319	0.737504	12.8293	11.0023	2.21738e-05	0.000423034	3.21466
Tb927_04_v5.1	1364481	1365677	Tb927.4.4970	gene	myosin heavy chain kinase A, putative	myosin heavy chain kinase A, putative	myosin heavy chain kinase A, putative	TcIL3000_8_7840.1	Good	79.87|313|0.0|530	Trypanosoma_ORTHOMCL472	Trypanosome_ORTHOMCL453	0.853644	10.0371	10.9973	2.22357e-05	0.000423297	3.21158
Tb927_06_v5.1	621755	623578	Tb927.6.1870	gene	eukaryotic translation initiation factor 4e,	eukaryotic translation initiation factor 4e, putative	eukaryotic translation initiation factor 4e, putative	TcIL3000_6_1470.1	Reasonable	72.22|162|9e-84|257	Trypanosoma_ORTHOMCL1211	Trypanosome_ORTHOMCL1151	0.995547	10.5275	10.9937	2.22801e-05	0.000423297	3.20938
Tb927_07_v5.1	134015	137242	Tb927.7.650	gene	hypothetical protein, conserved	hypothetical protein, conserved	hypothetical protein, conserved	TcIL3000_7_340.1	Excellent	55.33|994|0.0|992	Trypanosoma_ORTHOMCL2761	Trypanosome_ORTHOMCL2996	1.12266	9.23716	10.9886	2.23427e-05	0.000423297	3.20628
Tb927_03_v5.1	453791	456014	Tb927.3.1740	gene	hypothetical protein, conserved	hypothetical protein, conserved	hypothetical protein, conserved	TcIL3000_3_850.1	Excellent	70.40|679|0.0|1035	Trypanosoma_ORTHOMCL3650	Trypanosome_ORTHOMCL3065	-0.815692	9.27769	-10.9878	2.23526e-05	0.000423297	3.20579
Tb927_10_v5.1	2423105	2425741	Tb927.10.9780	gene	ATP- dependent RNA helicase, putative	ATP-dependent DEAD/H RNA helicase, putative	ATP-dependent DEAD/H RNA helicase, putative	TcIL3000_10_8570.1	Excellent	72.18|877|0.0|1226	Trypanosoma_ORTHOMCL4440	Trypanosome_ORTHOMCL1862	1.17024	9.3233	10.9767	2.24912e-05	0.000424644	3.19897
Tb927_11_v5.1	1915589	1917943	Tb927.11.6790	gene	predicted WD40 repeat protein	predicted WD40 repeat protein	predicted WD40 repeat protein	TcIL3000.11.7350.1	Excellent	82.64|795|0.0|1333	Trypanosoma_ORTHOMCL3861	Trypanosome_ORTHOMCL4041	1.19497	8.97646	10.9754	2.25064e-05	0.000424644	3.19822
Tb927_10_v5.1	2532117	2532665	Tb927.10.10290	gene	hypothetical protein, conserved	hypothetical protein, conserved	hypothetical protein, conserved	TcIL3000_10_8850.1	Moderate	57.23|166|2e-63|196	Trypanosoma_ORTHOMCL875	Trypanosome_ORTHOMCL6083	-0.762998	9.223	-10.9589	2.27137e-05	0.000427767	3.1881
Tb927_10_v5.1	3588011	3588934	Tb927.10.14680	gene	ribosome biogenesis protein, putative	ribosome biogenesis protein, putative	ribosome biogenesis protein, putative	TcIL3000_10_12550.1	Good	82.03|306|0.0|531	Trypanosoma_ORTHOMCL6763	Trypanosome_ORTHOMCL5335	1.0093	10.2126	10.9447	2.28941e-05	0.000430375	3.17936
Tb927_10_v5.1	459574	461364	Tb927.10.1720	gene	ATP-dependent DEAD/H RNA helicase, putative	ATP-dependent DEAD/H RNA helicase, putative	ATP-dependent DEAD/H RNA helicase, putative	TcIL3000_10_1460.1	Excellent	70.50|600|0.0|863	Trypanosoma_ORTHOMCL1681	Trypanosome_ORTHOMCL1367	1.1082	9.43251	10.9249	2.31476e-05	0.000434345	3.1672
Tb927_03_v5.1	525009	527249	Tb927.3.2020	gene	kinesin, putative	kinesin, putative	kinesin, putative	TcIL3000_3_1100.1	Excellent	72.64|731|0.0|1073	Trypanosoma_ORTHOMCL3639	Trypanosome_ORTHOMCL3087	-1.10461	8.79557	-10.9095	2.33483e-05	0.000437311	3.15766
Tb927_09_v5.1	1083043	1086742	Tb927.9.6580	gene	hypothetical protein, conserved	hypothetical protein, conserved	hypothetical protein, conserved	TcIL3000_0_07980.1	Good	53.99|576|0.0|570	Trypanosoma_ORTHOMCL2136	Trypanosome_ORTHOMCL3854	1.02875	9.32709	10.9057	2.33977e-05	0.000437439	3.15533
Tb927_09_v5.1	527374	527769	Tb927.9.2460	gene	hypothetical protein, unlikely	hypothetical protein, unlikely	hypothetical protein, unlikely	TcIL3000_0_12640.1	Poor	40.00|35|0.21|29.6	Trypanosoma_ORTHOMCL9179	Trypanosome_ORTHOMCL10961	-1.03724	10.9513	-10.8961	2.35236e-05	0.000438752	3.1494
Tb927_10_v5.1	3189375	3190691	Tb927.10.13100	gene	hypothetical protein, conserved	hypothetical protein, conserved	hypothetical protein, conserved	TcIL3000_10_11200.1	Reasonable	43.79|443|3e-103|316	Trypanosoma_ORTHOMCL4894	Trypanosome_ORTHOMCL7101	-1.16453	9.00651	-10.8938	2.35534e-05	0.000438752	3.148
Tb927_11_bin_v5.1	5597029	5597850	Tb11.v5.1059	gene	40S ribosomal protein S4, putative	40S ribosomal protein S4, putative	NA	NA	NA	NA	NA	NA	0.710043	12.3965	10.8902	2.36012e-05	0.000438846	3.14576
Tb927_11_v5.1	2525049	2526802	Tb927.11.9210	gene	hypothetical protein, conserved	hypothetical protein, conserved	hypothetical protein, conserved	TcIL3000.11.9600.1	Good	69.72|578|0.0|760	Trypanosoma_ORTHOMCL6192	Trypanosome_ORTHOMCL5006	1.09875	8.76865	10.8752	2.37994e-05	0.000441204	3.13652
Tb927_10_v5.1	597951	599396	Tb927.10.2310	gene	hypothetical protein, conserved	hypothetical protein, conserved	hypothetical protein, conserved	TcIL3000_10_1920.1	Good	52.03|492|9e-144|424	Trypanosoma_ORTHOMCL6716	Trypanosome_ORTHOMCL5315	1.45316	9.5809	10.8729	2.38296e-05	0.000441204	3.13512
Tb927_08_v5.1	397388	400520	Tb927.8.1260	gene	hypothetical protein, conserved	hypothetical protein, conserved	hypothetical protein, conserved	TcIL3000_8_930.1	Good	45.45|1078|0.0|798	Trypanosoma_ORTHOMCL1856	Trypanosome_ORTHOMCL1650	0.899847	8.28211	10.8692	2.38794e-05	0.000441204	3.13281
Tb927_08_v5.1	499185	501987	Tb927.8.1540	gene	hypothetical protein, conserved	hypothetical protein, conserved	hypothetical protein, conserved	TcIL3000_8_1330.1	Excellent	62.40|867|0.0|1047	Trypanosoma_ORTHOMCL5631	Trypanosome_ORTHOMCL5654	-0.797676	9.59141	-10.8607	2.39931e-05	0.000441204	3.12756
Tb927_11_v5.1	1121295	1122443	Tb927.11.3830	gene	hypothetical protein, conserved	hypothetical protein, conserved	hypothetical protein, conserved	TcIL3000_0_54280.1	Reasonable	56.29|334|4e-115|341	Trypanosoma_ORTHOMCL3987	Trypanosome_ORTHOMCL1548	0.930476	8.77186	10.8588	2.40193e-05	0.000441204	3.12636
Tb927_05_v5.1	1656996	1657997	Tb927.5.5340	pseudogene	expression site-associated gene (ESAG),	expression site-associated gene (ESAG, pseudogene), putative	NA	NA	NA	NA	Trypanosoma_ORTHOMCL25	Trypanosome_ORTHOMCL26	-3.59827	2.13247	-10.8582	2.40273e-05	0.000441204	3.12599
Tb927_11_v5.1	3026066	3027997	Tb927.11.11320	gene	hypothetical protein, conserved	hypothetical protein, conserved	hypothetical protein, conserved	TcIL3000.11.11970.1	Moderate	28.52|256|4e-16|76.3	Trypanosoma_ORTHOMCL7844	Trypanosome_ORTHOMCL9786	0.748028	8.49721	10.8581	2.4029e-05	0.000441204	3.12591
Tb927_10_v5.1	513794	518011	Tb927.10.1970	gene	hypothetical protein, conserved	hypothetical protein, conserved	hypothetical protein, conserved	TcIL3000_10_1700.1	Excellent	53.49|1419|0.0|1506	Trypanosoma_ORTHOMCL1678	Trypanosome_ORTHOMCL1371	-0.939777	9.60524	-10.8414	2.42541e-05	0.000444544	3.11561
Tb927_11_v5.1	4532213	4536698	Tb927.11.17000	gene	leucine-rich repeat protein (LRRP), putative	leucine-rich repeat protein (LRRP), putative	leucine-rich repeat protein (LRRP), putative	TcIL3000.11.16920.1	Excellent	88.56|857|0.0|1605	Trypanosoma_ORTHOMCL1901	Trypanosome_ORTHOMCL1053	-0.901072	9.82528	-10.8101	2.46844e-05	0.000451622	3.09617
Tb927_07_v5.1	1219176	1220816	Tb927.7.4590	gene	chaperone protein DNAj, putative	chaperone protein DNAj, putative	chaperone protein DNAj, putative	TcIL3000_7_3840.1	Good	73.86|505|0.0|727	Trypanosoma_ORTHOMCL5236	Trypanosome_ORTHOMCL3924	1.37743	9.11261	10.807	2.47283e-05	0.000451622	3.09421
Tb927_10_v5.1	293830	299226	Tb927.10.1110	gene	kinesin, putative	kinesin, putative	kinesin, putative	TcIL3000_10_910.1	Excellent	53.85|1545|0.0|1521	Trypanosoma_ORTHOMCL5019	Trypanosome_ORTHOMCL3369	1.06371	9.08259	10.7983	2.48495e-05	0.000452929	3.0888
Tb927_11_v5.1	2590491	2591422	Tb927.11.9480	gene	hypothetical protein, conserved	hypothetical protein, conserved	hypothetical protein, conserved	TcIL3000.11.9950.1	Good	63.73|306|3e-143|409	Trypanosoma_ORTHOMCL489	Trypanosome_ORTHOMCL454	0.711574	8.61095	10.7939	2.49107e-05	0.000452929	3.08608
Tb927_11_v5.1	814859	817181	Tb927.11.2790	gene	hypothetical protein, conserved	hypothetical protein, conserved	hypothetical protein, conserved	TcIL3000.11.2530.1	Excellent	70.49|698|0.0|888	Trypanosoma_ORTHOMCL1556	Trypanosome_ORTHOMCL1022	-0.785781	8.63731	-10.7924	2.49323e-05	0.000452929	3.08513
Tb927_11_v5.1	1967676	1969780	Tb927.11.6990	gene	serine/threonine protein kinase, putative	protein kinase, putative	serine/threonine protein kinase, putative	TcIL3000.11.7610.1	Good	52.32|583|2e-179|524	Trypanosoma_ORTHOMCL3852	Trypanosome_ORTHOMCL3616	1.01402	8.4011	10.7802	2.51043e-05	0.000455249	3.07753
Tb927_11_v5.1	3119552	3120394	Tb927.11.11620	gene	hypothetical protein, conserved	hypothetical protein, conserved	hypothetical protein, conserved	TcIL3000.11.12210.1	Good	88.56|236|3e-161|449	Trypanosoma_ORTHOMCL4357	Trypanosome_ORTHOMCL2783	1.09247	9.15634	10.7722	2.52172e-05	0.000455576	3.07257
Tb927_09_v5.1	1213179	1214597	Tb927.9.7410	gene	expression site-associated gene 2 (ESAG2)	expression site-associated gene 2 (ESAG2) protein, putative	expression site-associated gene 2 (ESAG2) protein, putative	TcIL3000_0_41560.1	Moderate	29.21|380|4e-36|137	Trypanosoma_ORTHOMCL68	Trypanosome_ORTHOMCL83	-2.19586	9.76323	-10.7687	2.52674e-05	0.000455576	3.07037
Tb927_06_v5.1	1377034	1377675	Tb927.6.5020	gene	CYC2-like cyclin, putative	cyclin 7, putative	cyclin 7, putative	TcIL3000_6_4450.1	Reasonable	55.09|216|2e-74|226	Trypanosoma_ORTHOMCL7152	Trypanosome_ORTHOMCL5874	1.16344	9.43734	10.7661	2.53054e-05	0.000455576	3.06871
Tb927_11_v5.1	3841050	3843323	Tb927.11.14450	gene	hypothetical protein, conserved	hypothetical protein, conserved	hypothetical protein, conserved	TcIL3000.11.14740.1	Excellent	59.40|761|0.0|871	Trypanosoma_ORTHOMCL1580	Trypanosome_ORTHOMCL1069	-0.883957	8.82879	-10.7629	2.53505e-05	0.000455576	3.06674
Tb927_01_v5.1	1010282	1010515	Tb927.1.5040	gene	hypothetical protein, unlikely	hypothetical protein, unlikely	hypothetical protein, unlikely	TcIL3000.11.11380.1	Poor	40.00|30|2.6|25.0	NA	NA	-0.891638	9.52631	-10.7628	2.53518e-05	0.000455576	3.06668
Tb927_11_v5.1	3565098	3565769	Tb927.11.13300	gene	hypothetical protein, conserved	hypothetical protein, conserved	hypothetical protein, conserved	TcIL3000.11.13670.1	Reasonable	70.51|156|5e-87|254	Trypanosoma_ORTHOMCL4281	Trypanosome_ORTHOMCL4117	-0.678103	9.36768	-10.7602	2.53887e-05	0.000455576	3.06507
Tb927_01_v5.1	208703	210085	Tb927.1.560	gene	hypothetical protein, conserved	hypothetical protein, conserved	hypothetical protein, conserved	TcIL3000_1_130.1	Good	59.73|442|0.0|521	Trypanosoma_ORTHOMCL5058	Trypanosome_ORTHOMCL3455	1.05198	10.1574	10.7548	2.54671e-05	0.000456186	3.06166
Tb927_10_v5.1	3010894	3012843	Tb927.10.12430	gene	hypothetical protein, conserved	hypothetical protein, conserved	hypothetical protein, conserved	TcIL3000_10_10650.1	Excellent	78.12|649|0.0|998	Trypanosoma_ORTHOMCL4937	Trypanosome_ORTHOMCL3626	1.24301	9.87108	10.7349	2.57558e-05	0.000460361	3.0492
Tb927_01_v5.1	548660	549257	Tb927.1.2160	gene	calpain-like protein fragment, putative	calpain-like protein fragment, putative	calpain-like protein fragment, putative	TcIL3000_1_1220.1	Reasonable	83.08|130|1e-77|228	Trypanosoma_ORTHOMCL5117	Trypanosome_ORTHOMCL3427	-1.42285	8.62915	-10.7325	2.57899e-05	0.000460361	3.04774
Tb927_11_bin_v5.1	3414890	3416257	Tb11.v5.0681	gene	hypothetical protein, conserved	hypothetical protein, conserved	NA	NA	NA	NA	NA	NA	0.903509	10.2217	10.7245	2.59082e-05	0.000461671	3.04268
Tb927_10_v5.1	3409635	3412328	Tb927.10.14000	gene	aconitase	aconitase	aconitase	TcIL3000_10_11690.1	Excellent	87.74|897|0.0|1620	Trypanosoma_ORTHOMCL6778	Trypanosome_ORTHOMCL5497	0.716064	9.90857	10.7153	2.60424e-05	0.000463258	3.03696
Tb927_08_v5.1	1953555	1954109	Tb927.8.6750	gene	translationally controlled tumor protein (TCTP),	translationally controlled tumor protein (TCTP), putative	translationally controlled tumor protein (TCTP), putative	TcIL3000_8_6650.1	Reasonable	87.65|170|5e-111|316	Trypanosoma_ORTHOMCL9253	Trypanosome_ORTHOMCL367	1.32411	11.4134	10.7117	2.60963e-05	0.000463413	3.03468
Tb927_11_v5.1	3135788	3137307	Tb927.11.11690	gene	vacuolar proton pump B subunit	vacuolar ATP synthase subunit b, putative	Vacuolar proton pump subunit B, putative	TcIL3000.11.12320.1	Excellent	97.76|492|0.0|995	Trypanosoma_ORTHOMCL4351	Trypanosome_ORTHOMCL2778	-0.763568	10.7777	-10.7029	2.62266e-05	0.000464451	3.02917
Tb927_10_v5.1	2548906	2558502	Tb927.10.10360	gene	microtubule-associated protein, putative	microtubule-associated protein, putative	microtubule-associated protein, putative	TcIL3000_10_8840.1	Excellent	49.90|1040|0.0|862	Trypanosoma_ORTHOMCL355	Trypanosome_ORTHOMCL336	-1.01347	7.19523	-10.7017	2.62453e-05	0.000464451	3.02838
Tb927_11_RH_fork_v5.1	86174	87826	Tb927.11.18900	gene	variant surface protein (VSG), putative	variant surface protein (VSG), putative	NA	NA	NA	NA	Trypanosoma_ORTHOMCL1987	Trypanosome_ORTHOMCL6400	-2.98376	1.82521	-10.6921	2.63885e-05	0.000465256	3.02236
Tb927_11_bin_v5.1	514392	515276	Tb11.v5.0252	gene	RNA binding protein, putative	RNA binding protein, putative	NA	NA	NA	NA	NA	NA	0.906755	8.00176	10.6901	2.64185e-05	0.000465256	3.02111
Tb927_11_v5.1	1222550	1224443	Tb927.11.4180	gene	hypothetical protein, conserved	hypothetical protein, conserved	hypothetical protein, conserved	TcIL3000.11.4230.1	Good	55.26|485|1e-174|504	Trypanosoma_ORTHOMCL6317	Trypanosome_ORTHOMCL5591	-1.32918	8.70442	-10.6895	2.64267e-05	0.000465256	3.02076
Tb927_11_v5.1	1454038	1455405	Tb927.11.5090	gene	aspartate aminotransferase, mitochondrial	aspartate aminotransferase, mitochondrial	aspartate aminotransferase, mitochondrial	TcIL3000.11.5260.1	Good	73.38|417|0.0|669	Trypanosoma_ORTHOMCL6296	Trypanosome_ORTHOMCL5230	1.04631	8.58716	10.6843	2.6506e-05	0.000465852	3.01745
Tb927_04_v5.1	1073890	1074828	Tb927.4.4040	gene	hypothetical protein, conserved	hypothetical protein, conserved	hypothetical protein, conserved	TcIL3000_4_3520.1	Reasonable	45.41|229|1e-63|201	Trypanosoma_ORTHOMCL7191	Trypanosome_ORTHOMCL9227	-1.18055	10.7256	-10.6793	2.65806e-05	0.000466364	3.01434
Tb927_10_v5.1	3109015	3109857	Tb927.10.12800	gene	zinc finger protein family member, putative	zinc finger protein family member, putative	Zinc finger CCCH domain-containing protein 38	TcIL3000_10_10890.1	Reasonable	54.51|277|2e-109|321	Trypanosoma_ORTHOMCL179	Trypanosome_ORTHOMCL230	-1.03986	9.69737	-10.672	2.66915e-05	0.000467511	3.00974
Tb927_02_v5.1	633649	634837	Tb927.2.3460	gene	cysteine peptidase, Clan CA, family C51,	D-alanyl-glycyl endopeptidase-like protein	cysteine peptidase, Clan CA, family C51, putative	TcIL3000_0_44680.1	Reasonable	59.29|280|6e-118|342	Trypanosoma_ORTHOMCL287	Trypanosome_ORTHOMCL179	1.01156	9.93278	10.661	2.68599e-05	0.000469659	3.00278
Tb927_02_v5.1	167874	168341	Tb927.2.980	pseudogene	retrotransposon hot spot protein 5 (RHS5),	retrotransposon hot spot protein (RHS, pseudogene), putative	NA	NA	NA	NA	Trypanosoma_ORTHOMCL218	Trypanosome_ORTHOMCL394	-1.52949	9.4284	-10.649	2.70439e-05	0.000472073	2.99523
Tb927_03_v5.1	746906	748191	Tb927.3.2900	gene	eukaryotic initiation factor 2a, putative	eukaryotic initiation factor 2a, putative	eukaryotic initiation factor 2a, putative	TcIL3000_3_1810.1	Good	83.49|418|0.0|727	Trypanosoma_ORTHOMCL6094	Trypanosome_ORTHOMCL5715	0.894733	10.7431	10.64	2.71828e-05	0.00047312	2.98956
Tb927_11_v5.1	2359184	2359742	Tb927.11.8420	gene	hypothetical protein, conserved	hypothetical protein, conserved	hypothetical protein, conserved	TcIL3000.11.8940.1	Moderate	66.15|130|5e-52|165	Trypanosoma_ORTHOMCL1476	Trypanosome_ORTHOMCL1196	0.78285	8.70572	10.6374	2.72229e-05	0.00047312	2.98793
Tb927_06_v5.1	366446	369990	Tb927.6.860	gene	hypothetical protein	hypothetical protein	hypothetical protein	TcIL3000_6_430.1	Reasonable	33.17|838|3e-100|329	Trypanosoma_ORTHOMCL7784	Trypanosome_ORTHOMCL9737	1.14795	6.4087	10.6335	2.72838e-05	0.00047312	2.98546
Tb927_11_bin_v5.1	1001928	1005623	Tb11.v5.0337	gene	hypothetical protein, conserved	hypothetical protein, conserved	NA	NA	NA	NA	NA	NA	-0.675396	9.2161	-10.6332	2.72883e-05	0.00047312	2.98527
Tb927_10_v5.1	434790	435119	Tb927.10.1590	gene	ribosomal protein L36, putative	ribosomal protein L36, putative	ribosomal protein L36, putative	TcIL3000_9_6360.1	Moderate	92.52|107|2e-66|198	Trypanosoma_ORTHOMCL869	Trypanosome_ORTHOMCL368	0.702093	14.0044	10.6295	2.7346e-05	0.000473321	2.98294
Tb927_10_v5.1	3582443	3583129	Tb927.10.14630	gene	fibrillarin, putative	fibrillarin, putative	fibrillarin, putative	TcIL3000_10_12620.1	Good	96.38|221|8e-159|442	Trypanosoma_ORTHOMCL871	Trypanosome_ORTHOMCL776	1.4044	10.7872	10.6239	2.74342e-05	0.000474048	2.97938
Tb927_03_v5.1	1206170	1208549	Tb927.3.4280	gene	mismatch repair protein MSH5, putative	mismatch repair protein MSH5, putative	mismatch repair protein MSH5, putative	TcIL3000_9_1740.1	Poor	24.04|545|3e-13|72.4	Trypanosoma_ORTHOMCL6063	Trypanosome_ORTHOMCL4932	0.869042	10.4879	10.5863	2.80316e-05	0.000483319	2.95554
Tb927_08_v5.1	266112	267367	Tb927.8.890	gene	small GTP-binding protein Rab1, putative	small GTP-binding protein Rab1, putative	Ras-related protein Rab1A	TcIL3000_0_39520.1	Reasonable	88.94|208|1e-132|374	Trypanosoma_ORTHOMCL2411	Trypanosome_ORTHOMCL2924	-0.805984	11.0678	-10.5842	2.80649e-05	0.000483319	2.95423
Tb927_08_v5.1	632474	633920	Tb927.8.1980	gene	hypothetical protein, conserved	hypothetical protein, conserved	hypothetical protein, conserved	TcIL3000_8_2010.1	Good	74.37|476|0.0|753	Trypanosoma_ORTHOMCL2660	Trypanosome_ORTHOMCL3271	1.17954	10.205	10.5793	2.81439e-05	0.000483631	2.95111
Tb927_11_bin_v5.1	3427953	3430109	Tb11.v5.0683	gene	variant surface glycoprotein (VSG), putative	variant surface glycoprotein (VSG), putative	NA	NA	NA	NA	NA	NA	0.869223	6.40169	10.5772	2.81773e-05	0.000483631	2.9498
Tb927_06_v5.1	465837	467108	Tb927.6.1230	gene	kinetoplastid-specific phospho-protein	kinetoplastid-specific phospho-protein phosphatase	kinetoplastid-specific phospho-protein phosphatase	TcIL3000_6_790.1	Good	62.89|415|0.0|538	Trypanosoma_ORTHOMCL7793	Trypanosome_ORTHOMCL6184	0.997515	9.59391	10.5662	2.83565e-05	0.000485895	2.94279
Tb927_11_v5.1	1364237	1365839	Tb927.11.4750	gene	hypothetical protein	hypothetical protein	hypothetical protein	TcIL3000_0_29920.1	Poor	18.24|296|0.014|36.6	Trypanosoma_ORTHOMCL9428	Trypanosome_ORTHOMCL11198	-0.854678	10.622	-10.5537	2.85608e-05	0.000487031	2.93484
Tb927_07_v5.1	559785	564281	Tb927.7.2170	gene	hypothetical protein, conserved	hypothetical protein, conserved	hypothetical protein, conserved	TcIL3000_7_1470.1	Excellent	72.18|1492|0.0|2079	Trypanosoma_ORTHOMCL5725	Trypanosome_ORTHOMCL5284	1.52964	9.31765	10.5512	2.86028e-05	0.000487031	2.93321
Tb927_04_v5.1	1040745	1044253	Tb927.4.3940	gene	cysteine peptidase, Clan CA, family C2,	calpain-like cysteine peptidase, putative	cysteine peptidase, Clan CA, family C2, putative	TcIL3000_0_26260.1	Excellent	68.01|772|0.0|1085	Trypanosoma_ORTHOMCL3385	Trypanosome_ORTHOMCL2515	1.46889	9.59228	10.5509	2.86064e-05	0.000487031	2.93308
Tb927_02_v5.1	1021550	1022501	Tb927.2.5660	gene	adenylate kinase, putative	adenylate kinase, putative	adenylate kinase, putative	TcIL3000_2_1430.1	Reasonable	59.64|223|6e-97|286	Trypanosoma_ORTHOMCL7234	Trypanosome_ORTHOMCL9248	-1.61756	10.1078	-10.5441	2.87196e-05	0.000487031	2.9287
Tb927_11_v5.1	4023873	4025507	Tb927.11.15130	gene	heat shock protein-like protein, putative	chaperone protein DNAj, putative	heat shock protein-like protein, putative	TcIL3000.11.15290.1	Good	92.16|319|0.0|612	Trypanosoma_ORTHOMCL4194	Trypanosome_ORTHOMCL2423	-1.21854	9.00467	-10.5438	2.87234e-05	0.000487031	2.92856
Tb927_11_bin_v5.1	3883057	3885183	Tb11.v5.0753	gene	hypothetical protein, conserved	hypothetical protein, conserved	NA	NA	NA	NA	NA	NA	-0.778048	8.45821	-10.5419	2.87556e-05	0.000487031	2.92732
Tb927_01_v5.1	621017	621307	Tb927.1.2680	gene	hypothetical protein, unlikely	hypothetical protein, unlikely	hypothetical protein, unlikely	TcIL3000_0_27730.1	Poor	44.44|27|1.5|26.2	Trypanosoma_ORTHOMCL9640	Trypanosome_ORTHOMCL11411	-1.37787	9.72371	-10.5396	2.8794e-05	0.000487031	2.92584
Tb927_07_v5.1	1560632	1561087	Tb927.7.5780	gene	hypothetical protein, conserved	hypothetical protein, conserved	hypothetical protein, conserved	TcIL3000_7_4760.1	Reasonable	72.31|130|3e-66|201	Trypanosoma_ORTHOMCL5666	Trypanosome_ORTHOMCL5668	1.33166	9.02878	10.539	2.8804e-05	0.000487031	2.92546
Tb927_07_v5.1	1729044	1729717	Tb927.7.6360	gene	histone H2A variant	histone H2A variant	histone H2A variant	TcIL3000_7_5270.1	Moderate	85.00|140|3e-63|194	Trypanosoma_ORTHOMCL5651	Trypanosome_ORTHOMCL5525	-1.38088	10.2728	-10.5362	2.88498e-05	0.000487031	2.9237
Tb927_11_v5.1	2897046	2898691	Tb927.11.10840	gene	hypothetical protein, conserved	hypothetical protein, conserved	hypothetical protein, conserved	TcIL3000.11.11490.1	Good	51.00|498|8e-160|466	Trypanosoma_ORTHOMCL4394	Trypanosome_ORTHOMCL1840	1.24676	8.56178	10.5328	2.8906e-05	0.000487178	2.92154
Tb927_11_v5.1	3223566	3224735	Tb927.11.12030	gene	hypothetical protein, conserved	hypothetical protein, conserved	hypothetical protein, conserved	TcIL3000.11.12670.1	Good	74.80|373|0.0|610	Trypanosoma_ORTHOMCL6500	Trypanosome_ORTHOMCL5637	1.18602	7.94882	10.5153	2.92005e-05	0.000490713	2.91032
Tb927_09_v5.1	2436782	2437971	Tb927.9.15600	gene	BARP protein	BARP protein	BARP protein	TcIL3000_0_60830.1	Moderate	37.99|229|3e-21|89.4	Trypanosoma_ORTHOMCL9194	Trypanosome_ORTHOMCL10976	0.872326	9.32399	10.5146	2.92114e-05	0.000490713	2.90991
5K5_v5.1	122167	123255	Tb05.5K5.420	pseudogene	NA	NA	NA	NA	NA	NA	Trypanosoma_ORTHOMCL25	Trypanosome_ORTHOMCL26	-3.1769	7.23238	-10.5064	2.93498e-05	0.000492232	2.90468
Tb927_10_v5.1	489021	493805	Tb927.10.1890	gene	cysteine peptidase, Clan CA, family C2,	calpain, putative	cysteine peptidase, Clan CA, family C2, putative	TcIL3000_6_2860.1	Poor	25.64|156|5e-13|72.8	Trypanosoma_ORTHOMCL4759	Trypanosome_ORTHOMCL1373	-0.973524	9.24575	-10.4991	2.94749e-05	0.000493525	2.89997
Tb927_07_v5.1	557952	559190	Tb927.7.2160	gene	hypothetical protein, conserved	hypothetical protein, conserved	hypothetical protein, conserved	TcIL3000_7_1460.1	Reasonable	43.64|275|4e-65|211	Trypanosoma_ORTHOMCL5726	Trypanosome_ORTHOMCL7460	1.00413	9.3354	10.4961	2.95251e-05	0.000493559	2.89808
Tb927_05_v5.1	1323053	1324642	Tb927.5.4140	gene	hypothetical protein, conserved	hypothetical protein, conserved	hypothetical protein, conserved	TcIL3000_0_13750.1	Reasonable	48.37|368|3e-91|280	Trypanosoma_ORTHOMCL1241	Trypanosome_ORTHOMCL1042	0.827084	8.04356	10.4911	2.9611e-05	0.000494191	2.89487
Tb927_06_v5.1	1008864	1010295	Tb927.6.3420	gene	hypothetical protein, conserved	hypothetical protein, conserved	hypothetical protein, conserved	TcIL3000_6_2930.1	Reasonable	61.76|340|3e-130|380	Trypanosoma_ORTHOMCL5782	Trypanosome_ORTHOMCL4866	0.988422	10.9227	10.4854	2.97091e-05	0.000495022	2.89121
Tb927_10_v5.1	2262051	2264120	Tb927.10.9130	gene	pre-mRNA splicing factor ATP-dependent RNA	pre-mRNA splicing factor ATP-dependent RNA helicase, putative	pre-mRNA splicing factor ATP-dependent RNA helicase, putative	TcIL3000_10_7900.1	Excellent	77.27|695|0.0|1107	Trypanosoma_ORTHOMCL6566	Trypanosome_ORTHOMCL4512	1.25026	9.70163	10.4644	3.00723e-05	0.000500171	2.87775
Tb927_10_v5.1	3238200	3246138	Tb927.10.13280	gene	hypothetical protein, conserved	hypothetical protein, conserved	hypothetical protein, conserved	TcIL3000_10_11370.1	Excellent	80.60|1325|0.0|2155	Trypanosoma_ORTHOMCL873	Trypanosome_ORTHOMCL781	1.26459	9.34166	10.4619	3.01155e-05	0.000500171	2.87616
Tb927_04_v5.1	1365979	1366528	Tb927.4.4980	gene	adrenodoxin precursor, putative	adrenodoxin precursor, putative	adrenodoxin precursor, putative	TcIL3000_8_7670.1	Reasonable	63.29|158|2e-68|207	Trypanosoma_ORTHOMCL800	Trypanosome_ORTHOMCL543	0.763864	10.8637	10.4502	3.0321e-05	0.00050277	2.86863
Tb927_10_v5.1	3160717	3161730	Tb927.10.13010	gene	protein kinase A catalytic subunit	protein kinase A catalytic subunit	protein kinase A catalytic subunit	TcIL3000_10_11110.1	Good	87.54|337|0.0|630	Trypanosoma_ORTHOMCL5176	Trypanosome_ORTHOMCL3657	-0.728181	9.10212	-10.443	3.04476e-05	0.000504056	2.86401
Tb927_07_v5.1	1525472	1526596	Tb927.7.5640	gene	hypothetical protein, conserved	hypothetical protein, conserved	hypothetical protein, conserved	TcIL3000_7_4610.1	Reasonable	57.65|281|4e-101|298	Trypanosoma_ORTHOMCL2797	Trypanosome_ORTHOMCL4230	0.717244	10.2523	10.4353	3.05837e-05	0.000505493	2.85908
Tb927_03_v5.1	1625933	1627306	Tb927.3.5810	pseudogene	expression site-associated gene 2 (ESAG2),	expression site-associated gene (ESAG, pseudogene), putative	NA	NA	NA	NA	Trypanosoma_ORTHOMCL68	Trypanosome_ORTHOMCL83	-0.969174	8.04284	-10.4288	3.0699e-05	0.000506184	2.85491
Tb927_09_v5.1	730832	732907	Tb927.9.3650	gene	kinesin	kinesin	Kinesin-13 1	TcIL3000_9_1140.1	Excellent	78.79|693|0.0|1118	Trypanosoma_ORTHOMCL2200	Trypanosome_ORTHOMCL4409	-0.883943	9.91515	-10.4274	3.07241e-05	0.000506184	2.854
Tb927_11_v5.1	4214799	4217807	Tb927.11.15940	gene	hypothetical protein, conserved	hypothetical protein, conserved	hypothetical protein, conserved	TcIL3000.11.15850.1	Excellent	55.51|971|0.0|1085	Trypanosoma_ORTHOMCL4146	Trypanosome_ORTHOMCL2383	0.813511	8.59762	10.4242	3.0782e-05	0.000506324	2.85192
Tb927_09_v5.1	2422401	2423239	Tb927.9.15520	gene	BARP protein	BARP protein	BARP protein	TcIL3000_0_60830.1	Poor	35.93|231|9e-14|67.8	NA	NA	-0.984037	9.47538	-10.4191	3.08736e-05	0.000506845	2.84863
Tb927_07_v5.1	676956	678494	Tb927.7.2640	gene	hypothetical protein, conserved	hypothetical protein, conserved	hypothetical protein, conserved	TcIL3000_0_25940.1	Reasonable	54.40|307|3e-103|313	Trypanosoma_ORTHOMCL385	Trypanosome_ORTHOMCL581	0.818599	10.4812	10.4169	3.09124e-05	0.000506845	2.84724
Tb927_10_v5.1	1380081	1381121	Tb927.10.5500	gene	hypothetical protein, conserved	hypothetical protein, conserved	hypothetical protein, conserved	TcIL3000_10_4630.1	Good	88.79|339|0.0|645	Trypanosoma_ORTHOMCL4603	Trypanosome_ORTHOMCL1963	1.11474	10.6861	10.4017	3.11883e-05	0.000510554	2.83739
Tb927_10_v5.1	604925	605707	Tb927.10.2350	gene	pyruvate dehydrogenase complex E3 binding	pyruvate dehydrogenase complex E3 binding protein, putative	pyruvate dehydrogenase complex E3 binding protein, putative	TcIL3000_10_1950.1	Reasonable	67.32|254|9e-113|327	Trypanosoma_ORTHOMCL6714	Trypanosome_ORTHOMCL5311	1.06888	10.4392	10.3979	3.12571e-05	0.000510865	2.83495
Tb927_04_v5.1	441720	443235	Tb927.4.1740	gene	hypothetical protein, conserved	hypothetical protein, conserved	hypothetical protein, conserved	TcIL3000_4_1390.1	Good	69.67|422|0.0|611	Trypanosoma_ORTHOMCL5965	Trypanosome_ORTHOMCL5407	-1.12744	10.2153	-10.3938	3.13318e-05	0.000510989	2.83231
Tb927_10_v5.1	3977608	3981372	Tb927.10.16190	gene	receptor-type adenylate cyclase	expression site-associated gene 4 (ESAG4) protein, putative	expression site-associated gene 4 (ESAG4) protein, putative	TcIL3000.11.16970.1	Excellent	62.24|1181|0.0|1486	Trypanosoma_ORTHOMCL8	Trypanosome_ORTHOMCL7	0.747795	9.87257	10.392	3.13643e-05	0.000510989	2.83116
Tb927_11_v5.1	4355639	4356532	Tb927.11.16420	gene	hypothetical protein, conserved	hypothetical protein, conserved	hypothetical protein, conserved	TcIL3000.11.16340.1	Reasonable	60.13|301|2e-112|329	Trypanosoma_ORTHOMCL6415	Trypanosome_ORTHOMCL4755	1.25771	8.68753	10.3848	3.14958e-05	0.00051203	2.82653
Tb927_07_v5.1	2085380	2087863	Tb927.7.7240	gene	leucine-rich repeat protein (LRRP), putative	leucine-rich repeat protein (LRRP), putative	leucine-rich repeat protein (LRRP), putative	TcIL3000_7_5830.1	Reasonable	53.85|377|1e-123|377	Trypanosoma_ORTHOMCL760	Trypanosome_ORTHOMCL6060	-0.677197	9.77282	-10.3831	3.1528e-05	0.00051203	2.82539
Tb927_11_v5.1	2474829	2476793	Tb927.11.9020	gene	cation transporter, putative	cation transporter, putative	cation transporter, putative	TcIL3000.11.9300.1	Reasonable	41.00|361|7e-80|253	Trypanosoma_ORTHOMCL237	Trypanosome_ORTHOMCL218	0.97622	7.91215	10.3778	3.16249e-05	0.000512347	2.82199
Tb927_09_v5.1	993214	994651	Tb927.9.5890	gene	solanesyl-diphosphate synthase, putative	solanesyl-diphosphate synthase, putative	solanesyl-diphosphate synthase, putative	TcIL3000_10_12710.1	Poor	27.17|276|4e-10|60.1	Trypanosoma_ORTHOMCL5418	Trypanosome_ORTHOMCL5552	0.681362	10.5321	10.3749	3.16793e-05	0.000512347	2.82009
Tb927_11_bin_v5.1	4339005	4340768	Tb11.v5.0830	gene	receptor-type adenylate cyclase GRESAG 4,	receptor-type adenylate cyclase GRESAG 4, putative	NA	NA	NA	NA	NA	NA	0.871888	8.4167	10.3739	3.16972e-05	0.000512347	2.81946
Tb927_10_v5.1	1679176	1679249	Tb927_10_v5.snoRNA.0100	gene	NA	NA	NA	NA	NA	NA	NA	NA	1.55874	11.4026	10.366	3.18452e-05	0.000513664	2.8143
Tb927_11_v5.1	772393	774486	Tb927.11.2630	gene	hypothetical protein, conserved	hypothetical protein, conserved	hypothetical protein, conserved	TcIL3000.11.2380.1	Reasonable	65.06|166|6e-66|215	Trypanosoma_ORTHOMCL6358	Trypanosome_ORTHOMCL4715	1.38214	8.56615	10.3641	3.18788e-05	0.000513664	2.81314
Tb927_11_v5.1	4834105	4834989	Tb927.11.17850	pseudogene	expression site-associated gene 9 (ESAG9),	expression site-associated gene 9 (ESAG9), fragment	NA	NA	NA	NA	Trypanosoma_ORTHOMCL682	Trypanosome_ORTHOMCL5784	1.86793	8.2286	10.3358	3.24126e-05	0.000521446	2.79474
Tb927_10_v5.1	1100157	1100900	Tb927.10.4180	gene	TFIIF-stimulated CTD phosphatase, putative	TFIIF-stimulated CTD phosphatase, putative	TFIIF-stimulated CTD phosphatase, putative	TcIL3000_10_3480.1	Good	86.99|246|3e-164|457	Trypanosoma_ORTHOMCL6690	Trypanosome_ORTHOMCL4707	-0.918242	10.1919	-10.3322	3.24797e-05	0.000521708	2.79244
Tb927_08_v5.1	359790	364726	Tb927.8.1130	gene	protein phosphatase with EF-Hand domains,	protein phosphatase with EF-Hand domains, putative	protein phosphatase with EF-Hand domains, putative	TcIL3000_1_1660.1	Moderate	30.26|456|5e-48|181	Trypanosoma_ORTHOMCL7127	Trypanosome_ORTHOMCL9190	0.858069	9.98737	10.3237	3.26426e-05	0.0005226	2.7869
Tb927_07_v5.1	1793330	1794025	Tb927.7.6560	gene	hypothetical protein, conserved	hypothetical protein, conserved	hypothetical protein, conserved	TcIL3000_0_27100.1	Moderate	25.82|213|1e-17|78.2	Trypanosoma_ORTHOMCL9275	Trypanosome_ORTHOMCL11053	0.946645	10.4324	10.3221	3.26729e-05	0.0005226	2.78587
Tb927_06_v5.1	549542	550809	Tb927.6.1610	gene	ribosomal RNA adenine dimethylase family	ribosomal RNA adenine dimethylase family protein, conserved	ribosomal RNA adenine dimethylase family protein, conserved	TcIL3000_6_1110.1	Good	89.24|344|0.0|640	Trypanosoma_ORTHOMCL3193	Trypanosome_ORTHOMCL2648	1.31757	9.00852	10.3213	3.2688e-05	0.0005226	2.78536
Tb927_11_v5.1	2697733	2698575	Tb927.11.10030	gene	60S ribosomal protein L29, putative	60S ribosomal protein L29, putative	60S ribosomal protein L29, putative	TcIL3000_10_220.1	Poor	43.33|30|0.37|26.9	Trypanosoma_ORTHOMCL644	Trypanosome_ORTHOMCL308	0.651438	12.297	10.3174	3.27639e-05	0.000522999	2.78279
Tb927_11_v5.1	4000459	4002305	Tb927.11.15040	gene		chaperonin HSP60, mitochondrial precursor, putative	heat shock protein 60	TcIL3000.11.15250.1	Excellent	95.96|594|0.0|1140	Trypanosoma_ORTHOMCL191	Trypanosome_ORTHOMCL121	0.986004	8.89082	10.3094	3.29174e-05	0.000524006	2.77761
Tb927_11_v5.1	3979804	3981918	Tb927.11.14960	gene	pumilio/PUF RNA binding protein 7, putative	pumilio/PUF RNA binding protein 7, putative	pumilio/PUF RNA binding protein 7, putative	TcIL3000.11.15190.1	Good	58.06|434|7e-178|518	Trypanosoma_ORTHOMCL1574	Trypanosome_ORTHOMCL1061	1.50019	8.01952	10.3074	3.29567e-05	0.000524006	2.77629
Tb927_07_v5.1	1204118	1204871	Tb927.7.4520	gene	hypothetical protein, conserved	hypothetical protein, conserved	hypothetical protein, conserved	TcIL3000_7_3750.1	Reasonable	86.07|201|3e-119|340	Trypanosoma_ORTHOMCL1925	Trypanosome_ORTHOMCL1532	-1.05487	10.9163	-10.3062	3.29801e-05	0.000524006	2.7755
Tb927_06_v5.1	1219898	1220674	Tb927.6.4290	pseudogene	hypothetical protein, conserved (pseudogene)	hypothetical protein, conserved (pseudogene)	NA	NA	NA	NA	NA	NA	0.734723	9.99679	10.2977	3.31458e-05	0.000525262	2.76995
Tb927_06_v5.1	174486	175403	Tb927.6.350	gene	hypothetical protein, conserved	hypothetical protein, conserved	hypothetical protein, conserved	TcIL3000_0_15500.1	Poor	24.77|222|2e-04|41.2	Trypanosoma_ORTHOMCL9306	Trypanosome_ORTHOMCL11084	-1.80689	9.1084	-10.2947	3.32038e-05	0.000525262	2.76801
Tb927_10_v5.1	1377506	1377883	Tb927.10.5480	gene	60S ribosomal protein L24, putative	60S ribosomal protein L24, putative	60S ribosomal protein L24, putative	TcIL3000.11.6920.1	Poor	30.77|65|9e-06|41.6	Trypanosoma_ORTHOMCL503	Trypanosome_ORTHOMCL282	0.837795	14.3653	10.2942	3.32138e-05	0.000525262	2.76768
Tb927_05_v5.1	344639	347855	Tb927.5.840	gene	hypothetical protein, conserved	hypothetical protein, conserved	hypothetical protein, conserved	TcIL3000_0_37600.1	Excellent	61.04|901|0.0|915	Trypanosoma_ORTHOMCL3219	Trypanosome_ORTHOMCL2933	1.26883	8.7406	10.2875	3.33437e-05	0.000525262	2.76335
Tb927_09_v5.1	1894196	1895814	Tb927.9.12110	gene	6-phosphogluconate dehydrogenase,	6-phosphogluconate dehydrogenase, decarboxylating	6-phosphogluconate dehydrogenase, decarboxylating	TcIL3000_9_4990.1	Excellent	84.13|479|0.0|864	Trypanosoma_ORTHOMCL2363	Trypanosome_ORTHOMCL2079	-0.68668	9.97175	-10.285	3.33932e-05	0.000525262	2.76171
Tb927_11_v5.1	4094013	4095165	Tb927.11.15410	gene	hypothetical protein, conserved	hypothetical protein, conserved	hypothetical protein, conserved	TcIL3000.11.14070.1	Reasonable	54.05|333|1e-119|351	Trypanosoma_ORTHOMCL1844	Trypanosome_ORTHOMCL1058	0.698925	8.01389	10.2824	3.34449e-05	0.000525262	2.75999
Tb927_11_bin_v5.1	4540406	4541338	Tb11.v5.0871	gene	hypothetical protein, conserved	hypothetical protein, conserved	NA	NA	NA	NA	NA	NA	1.0629	9.538	10.2819	3.34549e-05	0.000525262	2.75966
Tb927_10_v5.1	3249705	3250604	Tb927.10.13310	gene	RNA polymerase subunit, putative	DNA-directed RNA polymerase I subunit, putative	DNA-directed RNA polymerase I subunit RPB5z, putative	TcIL3000_10_11410.1	Reasonable	41.72|314|8e-65|207	Trypanosoma_ORTHOMCL4884	Trypanosome_ORTHOMCL3668	1.53305	9.75593	10.2812	3.34685e-05	0.000525262	2.75921
Tb927_02_v5.1	853040	857212	Tb927.2.4810	gene	hypothetical protein, conserved	hypothetical protein, conserved	hypothetical protein, conserved	TcIL3000_2_1020.1	Excellent	75.59|1348|0.0|2125	Trypanosoma_ORTHOMCL3707	Trypanosome_ORTHOMCL2873	-0.883061	10.0339	-10.2676	3.37386e-05	0.000528691	2.7503
Tb927_10_v5.1	1350736	1354464	Tb927.10.5380	gene	intraflagellar transport protein IFT122,	intraflagellar transport protein IFT122, putative	intraflagellar transport protein IFT122, putative	TcIL3000_10_4530.1	Excellent	82.37|1242|0.0|2183	Trypanosoma_ORTHOMCL5204	Trypanosome_ORTHOMCL1968	-0.730419	9.35379	-10.2594	3.3902e-05	0.000530442	2.74494
Tb927_10_v5.1	391151	391783	Tb927.10.1470	gene	hypoxanthine-guanine phosphoribosyltransferase	hypoxanthine-guanine phosphoribosyltransferase	hypoxanthine-guanine phosphoribosyltransferase	TcIL3000_10_1280.1	Reasonable	60.77|209|9e-92|271	Trypanosoma_ORTHOMCL9535	Trypanosome_ORTHOMCL586	-1.17319	11.1179	-10.2531	3.40271e-05	0.00053159	2.74086
Tb927_10_v5.1	2694188	2696500	Tb927.10.11040	gene	hypothetical protein, conserved	hypothetical protein, conserved	hypothetical protein, conserved	TcIL3000_10_9250.1	Good	48.29|762|0.0|674	Trypanosoma_ORTHOMCL5025	Trypanosome_ORTHOMCL7126	0.916782	9.431	10.2484	3.41217e-05	0.000532257	2.73778
Tb927_05_v5.1	1159514	1163130	Tb927.5.3510	gene	structural maintenance of chromosome 3 ,	structural maintenance of chromosome 3 , putative	structural maintenance of chromosome 3 , putative	TcIL3000_0_18230.1	Excellent	55.43|1207|0.0|1286	Trypanosoma_ORTHOMCL3264	Trypanosome_ORTHOMCL4185	0.931436	9.96281	10.2383	3.43256e-05	0.000534626	2.73118
Tb927_09_v5.1	1776931	1778274	Tb927.9.11250	gene	predicted WD40 repeat protein	predicted WD40 repeat protein	predicted WD40 repeat protein	TcIL3000_9_4630.1	Excellent	86.49|444|0.0|829	Trypanosoma_ORTHOMCL5488	Trypanosome_ORTHOMCL4666	0.91909	10.4648	10.2336	3.44214e-05	0.000535305	2.72809
Tb927_08_v5.1	610513	612542	Tb927.8.1870	gene	Golgi/lysosome glycoprotein 1	Golgi/lysosome glycoprotein 1	Golgi/lysosome glycoprotein 1	TcIL3000_8_1810.1	Good	54.13|617|0.0|696	Trypanosoma_ORTHOMCL5620	Trypanosome_ORTHOMCL5662	-0.940005	11.8811	-10.2253	3.45902e-05	0.000537116	2.72267
Tb927_09_v5.1	480474	481438	Tb927.9.2120	gene	hypothetical protein, conserved	hypothetical protein, conserved	hypothetical protein, conserved	TcIL3000_9_600.1	Reasonable	64.00|225|7e-91|273	Trypanosoma_ORTHOMCL2236	Trypanosome_ORTHOMCL2969	1.44997	9.81805	10.2122	3.48612e-05	0.000540507	2.71401
Tb927_08_v5.1	800799	801998	Tb927.8.2690	gene	hypothetical protein, conserved	hypothetical protein, conserved	hypothetical protein, conserved	TcIL3000_8_2550.1	Good	61.52|382|3e-168|479	Trypanosoma_ORTHOMCL2644	Trypanosome_ORTHOMCL3249	1.22896	9.31435	10.2044	3.50222e-05	0.000542184	2.7089
Tb927_11_bin_v5.1	5567610	5568806	Tb11.v5.1051	gene	nucleobase/nucleoside transporter 8.1, putative	nucleobase/nucleoside transporter 8.1, putative	NA	NA	NA	NA	NA	NA	1.77403	9.111	10.196	3.51967e-05	0.000543555	2.70339
Tb927_10_v5.1	3354027	3354923	Tb927.10.13730	gene	60S ribosomal protein L7, putative	60S ribosomal protein L7, putative	60S ribosomal protein L7, putative	TcIL3000_10_11930.1	Good	79.58|284|4e-156|441	Trypanosoma_ORTHOMCL4864	Trypanosome_ORTHOMCL3681	0.72522	10.7295	10.1951	3.52167e-05	0.000543555	2.70276
Tb927_08_v5.1	2150112	2152193	Tb927.8.7470	gene	hypothetical protein, conserved	hypothetical protein, conserved	hypothetical protein, conserved	TcIL3000_8_7860.1	Good	55.96|545|0.0|560	Trypanosoma_ORTHOMCL603	Trypanosome_ORTHOMCL545	1.17127	10.1626	10.1923	3.52735e-05	0.000543615	2.70098
Tb927_09_v5.1	912329	912625	Tb927.9.5130	gene	hypothetical protein, unlikely	hypothetical protein, unlikely	hypothetical protein, unlikely	TcIL3000.11.5770.1	Poor	36.84|38|0.55|27.7	NA	NA	-0.706567	9.96089	-10.1851	3.54261e-05	0.000544675	2.69619
Tb927_09_v5.1	718803	719170	Tb927.9.3550	gene	hypothetical protein, conserved	hypothetical protein, conserved	hypothetical protein, conserved	TcIL3000_0_19730.1	Poor	32.61|46|0.33|27.7	Trypanosoma_ORTHOMCL7075	Trypanosome_ORTHOMCL6022	-1.05005	10.7265	-10.184	3.54484e-05	0.000544675	2.69549
Tb927_05_v5.1	348137	349535	Tb927.5.850	gene	hypothetical protein, conserved	hypothetical protein, conserved	hypothetical protein, conserved	TcIL3000_0_40610.1	Reasonable	42.78|395|1e-67|220	Trypanosoma_ORTHOMCL1230	Trypanosome_ORTHOMCL6277	-0.832858	9.46462	-10.1709	3.5725e-05	0.000548104	2.68687
Tb927_06_v5.1	834908	835816	Tb927.6.2780	gene	U3 small nuclear ribonucleoprotein (snRNP),	U3 small nuclear ribonucleoprotein (snRNP), putative	U3 small nuclear ribonucleoprotein (snRNP), putative	TcIL3000_6_2250.1	Good	91.64|287|0.0|555	Trypanosoma_ORTHOMCL5788	Trypanosome_ORTHOMCL4873	0.935055	9.6944	10.159	3.59783e-05	0.000551166	2.67904
Tb927_11_v5.1	3640224	3645131	Tb927.11.13670	gene	hypothetical protein, conserved	hypothetical protein, conserved	hypothetical protein, conserved	TcIL3000.11.13980.1	Excellent	72.39|1626|0.0|2461	Trypanosoma_ORTHOMCL4255	Trypanosome_ORTHOMCL4097	-0.992347	8.73439	-10.1468	3.62417e-05	0.000552878	2.67094
Tb927_03_v5.1	617728	618815	Tb927.3.2460	gene	hypothetical protein, conserved	hypothetical protein, conserved	hypothetical protein, conserved	TcIL3000_3_1490.1	Moderate	39.40|302|1e-44|156	Trypanosoma_ORTHOMCL6097	Trypanosome_ORTHOMCL7515	0.685176	9.74616	10.1464	3.6251e-05	0.000552878	2.67066
Tb927_11_bin_v5.1	206852	207961	Tb11.v5.0172	gene	hypothetical protein, conserved	hypothetical protein, conserved	NA	NA	NA	NA	NA	NA	-1.02903	10.1045	-10.1463	3.62517e-05	0.000552878	2.67064
Tb927_11_v5.1	538008	538488	Tb927.11.1800	gene	histone H1, putative	histone H1, putative	histone H1, putative	TcIL3000_10_330.1	Poor	26.39|72|0.007|32.7	NA	NA	-1.17324	8.49271	-10.1435	3.63128e-05	0.000552989	2.66877
Tb927_03_v5.1	534327	539224	Tb927.3.2050	gene	hypothetical protein, conserved	hypothetical protein, conserved	hypothetical protein, conserved	TcIL3000_3_1140.1	Excellent	63.06|1018|0.0|1288	Trypanosoma_ORTHOMCL6119	Trypanosome_ORTHOMCL5152	-0.911656	8.65555	-10.1315	3.65745e-05	0.000554741	2.66081
Tb927_10_v5.1	2244421	2246457	Tb927.10.9050	gene	hypothetical protein, conserved	hypothetical protein, conserved	pseudouridine synthase TruD, putative	TcIL3000_10_7820.1	Good	57.32|663|0.0|740	Trypanosoma_ORTHOMCL4476	Trypanosome_ORTHOMCL1809	0.945976	9.6898	10.1304	3.65973e-05	0.000554741	2.66012
Tb927_11_bin_v5.1	4462140	4462784	Tb11.v5.0854	gene	hypothetical protein, conserved	hypothetical protein, conserved	NA	NA	NA	NA	NA	NA	1.03058	10.1742	10.129	3.66283e-05	0.000554741	2.65918
Tb927_08_v5.1	725932	726915	Tb927.8.2420	gene	hypothetical protein, conserved	hypothetical protein, conserved	hypothetical protein, conserved	TcIL3000_10_13020.1	Poor	24.39|82|0.53|30.8	Trypanosoma_ORTHOMCL5605	Trypanosome_ORTHOMCL7440	1.02838	10.2806	10.1283	3.6644e-05	0.000554741	2.6587
Tb927_03_v5.1	494860	494965	Tb927.3.1896	gene	NA	NA	NA	NA	NA	NA	NA	NA	-1.09633	10.2362	-10.1152	3.69323e-05	0.000557474	2.65001
Tb927_09_v5.1	2154424	2155969	Tb927.9.13580	gene	hypothetical protein, conserved	hypothetical protein, conserved	hypothetical protein, conserved	TcIL3000_9_5810.1	Good	83.45|411|0.0|747	Trypanosoma_ORTHOMCL5461	Trypanosome_ORTHOMCL4687	0.903972	9.87439	10.1151	3.69332e-05	0.000557474	2.64998
Tb927_03_v5.1	439329	442412	Tb927.3.1670	gene	hypothetical protein, conserved	hypothetical protein, conserved	hypothetical protein, conserved	TcIL3000_3_750.1	Excellent	76.11|900|0.0|1449	Trypanosoma_ORTHOMCL3653	Trypanosome_ORTHOMCL3062	-0.863154	8.91403	-10.1037	3.71863e-05	0.00056047	2.6424
Tb927_09_v5.1	1153107	1155125	Tb927.9.7110	gene	hypothetical protein, conserved	hypothetical protein, conserved	hypothetical protein, conserved	TcIL3000_9_2380.1	Reasonable	56.18|283|3e-115|337	Trypanosoma_ORTHOMCL7065	Trypanosome_ORTHOMCL6011	-0.629129	10.9878	-10.0963	3.73505e-05	0.000561878	2.63752
Tb927_06_v5.1	1383915	1385303	Tb927.6.5070	gene	hypothetical protein, conserved	hypothetical protein, conserved	hypothetical protein, conserved	TcIL3000_6_4500.1	Good	75.66|456|0.0|698	Trypanosoma_ORTHOMCL5751	Trypanosome_ORTHOMCL4840	-1.01726	11.2902	-10.0946	3.73892e-05	0.000561878	2.63637
Tb927_11_v5.1	879986	881741	Tb927.11.3070	gene	Ribosome assembly protein rrb1, putative	Ribosome assembly protein rrb1, putative	Ribosome assembly protein rrb1, putative	TcIL3000.11.2830.1	Excellent	75.52|580|0.0|859	Trypanosoma_ORTHOMCL6346	Trypanosome_ORTHOMCL4723	1.02928	9.22928	10.0897	3.74979e-05	0.000562688	2.63315
Tb927_10_v5.1	2914957	2916246	Tb927.10.11970	gene	glutamine aminotransferase (GlnAT)	glutamine aminotransferase (GlnAT)	glutamine aminotransferase (GlnAT)	TcIL3000_10_10170.1	Good	77.99|427|0.0|728	Trypanosoma_ORTHOMCL7362	Trypanosome_ORTHOMCL5839	0.979179	10.6258	10.086	3.75825e-05	0.000563134	2.63065
Tb927_07_v5.1	1271199	1273594	Tb927.7.4830	gene	kinesin, putative	kinesin, putative	kinesin, putative	TcIL3000_7_4000.1	Good	73.06|516|0.0|762	Trypanosoma_ORTHOMCL1965	Trypanosome_ORTHOMCL1675	0.788065	8.29414	10.0751	3.78287e-05	0.000565996	2.6234
Tb927_10_v5.1	1403375	1403947	Tb927.10.5610	gene	40S ribosomal protein S9, putative	40S ribosomal protein S9, putative	40S ribosomal protein S9, putative	TcIL3000_8_730.1	Reasonable	96.84|190|7e-136|381	Trypanosoma_ORTHOMCL647	Trypanosome_ORTHOMCL335	0.870619	14.3717	10.0709	3.79247e-05	0.000566607	2.62059
Tb927_06_v5.1	1287786	1290687	Tb927.6.4600	gene	glutamyl-tRNA synthetase, putative	pre-mRNA splicing factor ATP-dependent RNA helicase, putative	pre-mRNA splicing factor ATP-dependent RNA helicase, putative	TcIL3000_6_4050.1	Excellent	72.45|969|0.0|1459	Trypanosoma_ORTHOMCL772	Trypanosome_ORTHOMCL693	1.07986	10.0054	10.0627	3.81114e-05	0.00056857	2.61514
Tb927_11_bin_v5.1	2258402	2259565	Tb11.v5.0529	gene	ATP-dependent DEAD/H RNA helicase, putative	ATP-dependent DEAD/H RNA helicase, putative	NA	NA	NA	NA	NA	NA	1.38605	8.02104	10.0544	3.83004e-05	0.00057056	2.60965
Tb927_11_v5.1	581160	582822	Tb927.11.2000	gene	hypothetical protein, conserved	hypothetical protein, conserved	hypothetical protein, conserved	TcIL3000.11.1690.1	Good	74.73|471|0.0|739	Trypanosoma_ORTHOMCL6391	Trypanosome_ORTHOMCL5052	0.96757	8.30744	10.0485	3.84365e-05	0.000571757	2.60572
Tb927_10_v5.1	1579930	1582002	Tb927.10.6230	gene	MORN repeat containing protein	MORN repeat containing protein	MORN repeat containing protein	TcIL3000_10_5290.1	Excellent	74.06|690|0.0|1072	Trypanosoma_ORTHOMCL6659	Trypanosome_ORTHOMCL4603	-0.678378	9.83161	-10.0433	3.85585e-05	0.000572742	2.6022
Tb927_07_v5.1	72835	73794	Tb927.7.400	gene	hypothetical protein, conserved	hypothetical protein, conserved	hypothetical protein, conserved	TcIL3000_0_02370.1	Moderate	33.33|225|4e-20|89.0	Trypanosoma_ORTHOMCL9291	Trypanosome_ORTHOMCL11069	1.3684	10.5602	10.0373	3.8697e-05	0.000573529	2.59822
Tb927_06_v5.1	630981	632952	Tb927.6.1910	gene	hypothetical protein, conserved	hypothetical protein, conserved	hypothetical protein, conserved	TcIL3000_0_00750.1	Reasonable	52.52|417|5e-114|346	Trypanosoma_ORTHOMCL3185	Trypanosome_ORTHOMCL2638	0.776843	9.08307	10.0362	3.87233e-05	0.000573529	2.59747
Tb927_11_bin_v5.1	5558275	5559507	Tb11.v5.1049	gene	nucleobase/nucleoside transporter 8.1, putative	nucleobase/nucleoside transporter 8.1, putative	NA	NA	NA	NA	NA	NA	1.81588	8.9964	10.0311	3.88412e-05	0.000574447	2.59409
Tb927_03_v5.1	238813	240097	Tb927.3.970	gene	hypothetical protein, conserved	hypothetical protein, conserved	hypothetical protein, conserved	TcIL3000_3_230.1	Good	83.51|370|0.0|598	Trypanosoma_ORTHOMCL3482	Trypanosome_ORTHOMCL3105	0.669475	10.4494	10.019	3.91262e-05	0.000577829	2.58598
Tb927_11_v5.1	1977555	1978443	Tb927.11.7020	gene	proteasome alpha 7 subunit, putative	proteasome alpha 7 subunit, putative	proteasome alpha 7 subunit, putative	TcIL3000.11.7640.1	Good	88.66|247|5e-153|429	Trypanosoma_ORTHOMCL3850	Trypanosome_ORTHOMCL3615	-0.763939	10.3892	-10.0132	3.92637e-05	0.000579027	2.58209
Tb927_06_v5.1	679033	679262	Tb927.6.2100	gene	40S ribosomal protein S30, putative	40S ribosomal protein S30, putative	40S ribosomal protein S30, putative	TcIL3000.11.8350.1	Poor	33.33|45|8.5|23.1	Trypanosoma_ORTHOMCL3177	Trypanosome_ORTHOMCL316	0.721058	13.6365	10.0081	3.93842e-05	0.000579498	2.57869
Tb927_10_v5.1	3637576	3639297	Tb927.10.14900	gene	hypothetical protein, conserved	hypothetical protein, conserved	hypothetical protein, conserved	TcIL3000_10_12780.1	Good	45.05|535|2e-144|432	Trypanosoma_ORTHOMCL4813	Trypanosome_ORTHOMCL3596	0.817525	9.9581	10.0032	3.94996e-05	0.000579498	2.57544
Tb927_08_v5.1	654055	654119	Tb927_08_v4.snoRNA.0040	gene	NA	NA	NA	NA	NA	NA	NA	NA	-0.708035	10.1863	-10.0026	3.95157e-05	0.000579498	2.57499
Tb927_03_v5.1	494356	494433	Tb927.3.1892	gene	NA	NA	NA	NA	NA	NA	NA	NA	-1.01101	10.7476	-10.0023	3.95215e-05	0.000579498	2.57482
Tb927_11_v5.1	552959	553218	Tb927.11.1860	gene	histone H1, putative	histone H1, putative	histone H1, putative	TcIL3000_10_330.1	Poor	26.47|68|0.001|35.0	NA	NA	-1.31352	9.1173	-9.98535	3.99287e-05	0.000583945	2.56345
Tb927_04_v5.1	1398840	1400164	Tb927.4.5110	gene	hypothetical protein, conserved	hypothetical protein, conserved	kinetoplastid kinetochore protein 8	TcIL3000_8_7400.1	Moderate	33.00|400|2e-53|184	Trypanosoma_ORTHOMCL599	Trypanosome_ORTHOMCL539	-1.11184	10.0808	-9.98494	3.99386e-05	0.000583945	2.56317
Tb927_10_v5.1	2024787	2025272	Tb927.10.8140	gene	hypothetical protein, conserved	hypothetical protein, conserved	hypothetical protein, conserved	TcIL3000_10_7020.1	Reasonable	83.85|161|5e-99|285	Trypanosoma_ORTHOMCL6579	Trypanosome_ORTHOMCL4481	0.836309	10.3003	9.97995	4.00593e-05	0.000584877	2.55982
Tb927_11_v5.1	1518261	1520573	Tb927.11.5330	gene	hypothetical protein, conserved	hypothetical protein, conserved	hypothetical protein, conserved	TcIL3000.11.5570.1	Good	47.82|757|0.0|636	Trypanosoma_ORTHOMCL1529	Trypanosome_ORTHOMCL1304	0.877213	8.05931	9.97086	4.02802e-05	0.00058674	2.55372
Tb927_11_bin_v5.1	2624759	2626786	Tb11.v5.0576	gene	receptor-type adenylate cyclase GRESAG 4,	receptor-type adenylate cyclase GRESAG 4, putative	NA	NA	NA	NA	NA	NA	1.50784	8.30688	9.96931	4.0318e-05	0.00058674	2.55268
Tb927_08_v5.1	2147358	2149409	Tb927.8.7460	gene	metal-ion transporter, putative	metal-ion transporter, putative	metal-ion transporter, putative	TcIL3000_8_7700.1	Good	66.39|476|0.0|561	Trypanosoma_ORTHOMCL602	Trypanosome_ORTHOMCL544	0.672563	9.86375	9.96628	4.03919e-05	0.00058674	2.55064
Tb927_11_v5.1	2345368	2348125	Tb927.11.8370	gene	hypothetical protein, conserved	hypothetical protein, conserved	hypothetical protein, conserved	TcIL3000.11.8900.1	Excellent	56.38|800|0.0|827	Trypanosoma_ORTHOMCL3813	Trypanosome_ORTHOMCL2843	-0.768049	8.37225	-9.96532	4.04156e-05	0.00058674	2.54999
Tb927_10_v5.1	354997	356622	Tb927.10.1340	gene	hypothetical protein, conserved	hypothetical protein, conserved	hypothetical protein, conserved	TcIL3000_10_1130.1	Excellent	75.65|538|0.0|836	Trypanosoma_ORTHOMCL4881	Trypanosome_ORTHOMCL3375	0.961071	9.70576	9.95761	4.06046e-05	0.000588651	2.54481
Tb927_09_v5.1	1277071	1277898	Tb927.9.7800	gene	hypothetical protein, conserved	hypothetical protein, conserved	hypothetical protein, conserved	TcIL3000_0_18810.1	Moderate	41.54|260|7e-54|177	Trypanosoma_ORTHOMCL5392	Trypanosome_ORTHOMCL7407	1.0507	9.53758	9.94659	4.08769e-05	0.000591764	2.53739
Tb927_11_v5.1	1405623	1406474	Tb927.11.4920	gene	hypothetical protein, conserved	hypothetical protein, conserved	hypothetical protein, conserved	TcIL3000.11.4950.1	Reasonable	69.63|270|1e-140|399	Trypanosoma_ORTHOMCL3932	Trypanosome_ORTHOMCL3203	-0.946851	9.24779	-9.93836	4.10815e-05	0.000593888	2.53185
Tb927_09_v5.1	1557247	1557783	Tb927.9.9810	gene	hypothetical protein, conserved	hypothetical protein, conserved	hypothetical protein, conserved	TcIL3000_9_3600.1	Moderate	63.82|152|2e-55|175	Trypanosoma_ORTHOMCL2067	Trypanosome_ORTHOMCL2031	-1.32597	10.4706	-9.9307	4.12729e-05	0.000595815	2.52669
Tb927_08_v5.1	1227486	1231148	Tb927.8.4170	gene	RNA-binding protein, putative	RNA-binding protein, putative	RNA-binding protein, putative	TcIL3000_8_3870.1	Excellent	65.76|879|0.0|1041	Trypanosoma_ORTHOMCL2584	Trypanosome_ORTHOMCL4079	0.943865	9.36915	9.92201	4.14915e-05	0.00059813	2.52082
Tb927_10_v5.1	2761335	2762576	Tb927.10.11310	gene	intraflagellar transport protein IFT55/IFT57,	intraflagellar transport protein IFT55/IFT57, putative	intraflagellar transport protein IFT55/IFT57, putative	TcIL3000_10_9550.1	Good	86.41|412|0.0|742	Trypanosoma_ORTHOMCL5005	Trypanosome_ORTHOMCL2295	-0.89549	10.5035	-9.91387	4.16975e-05	0.000599277	2.51532
Tb927_11_bin_v5.1	2741854	2743143	Tb11.v5.0590	gene	hypothetical protein, conserved	hypothetical protein, conserved	NA	NA	NA	NA	NA	NA	1.23197	9.17239	9.91229	4.17375e-05	0.000599277	2.51426
Tb927_09_v5.1	708348	709448	Tb927.9.3440	gene	cyclophilin type peptidyl-prolyl cis-trans	cyclophilin type peptidyl-prolyl cis-trans isomerase, putative	cyclophilin type peptidyl-prolyl cis-trans isomerase, putative	TcIL3000_9_1010.1	Good	79.31|319|0.0|548	Trypanosoma_ORTHOMCL2208	Trypanosome_ORTHOMCL4401	-0.845037	10.5006	-9.91097	4.17709e-05	0.000599277	2.51337
Tb927_06_v5.1	281898	283065	Tb927.6.670	gene	exosome complex exonuclease	ribosomal RNA processing protein 45	ribosomal RNA processing protein 45	TcIL3000_6_210.1	Reasonable	80.62|160|3e-92|276	Trypanosoma_ORTHOMCL3035	Trypanosome_ORTHOMCL3280	0.82625	9.7886	9.90928	4.18139e-05	0.000599277	2.51223
Tb927_08_v5.1	1251195	1251983	Tb927.8.4220	gene	hypothetical protein, conserved	hypothetical protein, conserved	hypothetical protein, conserved	TcIL3000_0_26870.1	Poor	29.13|103|1.5|28.5	Trypanosoma_ORTHOMCL5567	Trypanosome_ORTHOMCL5619	-0.754514	11.5076	-9.90736	4.18629e-05	0.000599277	2.51093
Tb927_05_v5.1	571776	573767	Tb927.5.1640	gene	hypothetical protein, conserved	hypothetical protein, conserved	hypothetical protein, conserved	TcIL3000_0_20560.1	Moderate	30.10|628|3e-46|174	Trypanosoma_ORTHOMCL9331	Trypanosome_ORTHOMCL11108	-1.20979	10.1033	-9.89777	4.21082e-05	0.000601948	2.50444
Tb927_08_v5.1	316912	318340	Tb927.8.990	gene	RNA-binding protein 33 (RNA-binding motif	RNA-binding protein 33 (RNA-binding motif protein 33)	RNA-binding protein 33 (RNA-binding motif protein 33)	TcIL3000_8_550.1	Reasonable	54.51|244|2e-77|241	Trypanosoma_ORTHOMCL2408	Trypanosome_ORTHOMCL4470	0.726811	11.1836	9.89468	4.21874e-05	0.000602242	2.50235
Tb927_10_v5.1	2705276	2708770	Tb927.10.11080	gene	paraflagellar rod protein	paraflagellar rod protein	paraflagellar rod protein	TcIL3000_10_9300.1	Reasonable	54.68|331|1e-114|376	Trypanosoma_ORTHOMCL5021	Trypanosome_ORTHOMCL7124	-1.2617	8.23795	-9.88703	4.23846e-05	0.000604216	2.49718
Tb927_06_v5.1	1310551	1312652	Tb927.6.4710	gene	calmodulin, putative	calmodulin, putative	calmodulin, putative	TcIL3000_6_4160.1	Excellent	65.19|678|0.0|856	Trypanosoma_ORTHOMCL3051	Trypanosome_ORTHOMCL2529	-0.677238	10.1533	-9.88287	4.24923e-05	0.000604911	2.49436
Tb927_03_v5.1	985461	986436	Tb927.3.3490	gene	high mobility group protein, putative	high mobility group protein, putative	high mobility group protein, putative	TcIL3000_3_2190.1	Reasonable	61.51|265|7e-110|321	Trypanosoma_ORTHOMCL1386	Trypanosome_ORTHOMCL1174	-0.825633	11.0198	-9.87833	4.26103e-05	0.00060575	2.49128
Tb927_09_v5.1	1527148	1529516	Tb927.9.9600	gene	DNA replication licensing factor MCM9, putative	DNA replication licensing factor MCM9, putative	DNA replication licensing factor MCM9, putative	TcIL3000_9_3440.1	Excellent	77.07|772|0.0|1252	Trypanosoma_ORTHOMCL1010	Trypanosome_ORTHOMCL954	0.653557	9.94924	9.875	4.26967e-05	0.00060614	2.48903
Tb927_04_v5.1	293016	293507	Tb927.4.1100	gene	ribosomal protein L21E (60S), putative	ribosomal protein L21E (60S), putative	ribosomal protein L21E (60S), putative	TcIL3000.11.670.1	Reasonable	92.45|159|1e-97|281	Trypanosoma_ORTHOMCL676	Trypanosome_ORTHOMCL431	0.665421	13.6724	9.86726	4.28991e-05	0.000607343	2.48378
Tb927_06_v5.1	330321	334096	Tb927.6.790	gene	receptor-type adenylate cyclase GRESAG 4,	receptor-type adenylate cyclase GRESAG 4, putative	receptor-type adenylate cyclase GRESAG 4, putative	TcIL3000_0_33850.1	Excellent	62.07|1181|0.0|1457	Trypanosoma_ORTHOMCL8	Trypanosome_ORTHOMCL7	0.677422	8.58584	9.86723	4.28998e-05	0.000607343	2.48376
Tb927_10_v5.1	3633146	3635608	Tb927.10.14890	gene	C-terminal motor kinesin, putative	C-terminal motor kinesin, putative	C-terminal motor kinesin, putative	TcIL3000_10_12760.1	Good	92.17|332|0.0|654	Trypanosoma_ORTHOMCL1819	Trypanosome_ORTHOMCL1451	-0.953386	11.3734	-9.84248	4.35543e-05	0.000614179	2.46694
Tb927_05_v5.1	546198	548567	Tb927.5.1560	gene	ATP-dependent DEAD/H RNA helicase, putative	ATP-dependent DEAD/H RNA helicase, putative	ATP-dependent DEAD/H RNA helicase, putative	TcIL3000_0_33320.1	Excellent	73.69|726|0.0|1076	Trypanosoma_ORTHOMCL1307	Trypanosome_ORTHOMCL1518	1.84123	9.3918	9.84246	4.35548e-05	0.000614179	2.46693
Tb927_09_v5.1	1726927	1729049	Tb927.9.10960	gene	ATP-dependent DEAD/H RNA helicase, putative	ATP-dependent DEAD/H RNA helicase, putative	ATP-dependent DEAD/H RNA helicase, putative	TcIL3000_9_4460.1	Good	81.27|347|0.0|582	Trypanosoma_ORTHOMCL5496	Trypanosome_ORTHOMCL4660	0.974925	9.55436	9.84218	4.35622e-05	0.000614179	2.46674
Tb927_08_v5.1	1685027	1686187	Tb927.8.5690	gene	KREPB8	KREPB8	KREPB8	TcIL3000_8_5460.1	Good	80.94|362|0.0|582	Trypanosoma_ORTHOMCL2493	Trypanosome_ORTHOMCL3797	0.71898	9.29426	9.83779	4.36795e-05	0.00061444	2.46375
Tb927_03_v5.1	1223453	1223860	Tb927.3.4360	gene	40S ribosomal protein S15A, putative	40S ribosomal protein S15A, putative	40S ribosomal protein S15A, putative	TcIL3000_0_09950.1	Poor	37.50|32|2.4|25.4	Trypanosoma_ORTHOMCL843	Trypanosome_ORTHOMCL333	0.742566	13.6339	9.83606	4.37257e-05	0.00061444	2.46258
Tb927_09_v5.1	514065	515219	Tb927.9.2320	gene	hypothetical protein, conserved	hypothetical protein, conserved	hypothetical protein, conserved	TcIL3000_0_10480.1	Good	56.67|360|1e-138|402	Trypanosoma_ORTHOMCL2228	Trypanosome_ORTHOMCL2974	1.20431	9.21117	9.83477	4.37603e-05	0.00061444	2.4617
Tb927_07_v5.1	611294	611812	Tb927.7.2370	gene	40S ribosomal protein S15, putative	40S ribosomal protein S15, putative	40S ribosomal protein S15, putative	TcIL3000_0_43600.1	Reasonable	98.03|152|4e-107|305	Trypanosoma_ORTHOMCL386	Trypanosome_ORTHOMCL288	0.712369	14.2331	9.83138	4.38514e-05	0.000614878	2.45939
Tb927_08_v5.1	464007	466366	Tb927.8.1410	gene	hypothetical protein, conserved	hypothetical protein, conserved	pre-rrna-processing protein tsr1 homolog	TcIL3000_8_1150.1	Excellent	73.52|778|0.0|1202	Trypanosoma_ORTHOMCL1846	Trypanosome_ORTHOMCL1652	1.49842	8.40345	9.82657	4.3981e-05	0.000615634	2.45611
Tb927_11_v5.1	3434953	3446945	Tb927.11.12840	gene	hypothetical protein, conserved	hypothetical protein, conserved	hypothetical protein, conserved	TcIL3000_0_35800.1	Excellent	48.61|3985|0.0|3471	Trypanosoma_ORTHOMCL857	Trypanosome_ORTHOMCL6081	-0.868425	7.53065	-9.82493	4.40253e-05	0.000615634	2.45499
Tb927_02_v5.1	783514	784409	Tb927.2.4410	gene	hypothetical protein, conserved	hypothetical protein, conserved	hypothetical protein, conserved	TcIL3000_2_810.1	Reasonable	61.61|224|1e-90|268	Trypanosoma_ORTHOMCL1430	Trypanosome_ORTHOMCL1226	-0.61693	10.6023	-9.81914	4.41819e-05	0.000616983	2.45105
Tb927_02_v5.1	879548	880469	Tb927.2.4980	gene	hypothetical protein, conserved	hypothetical protein, conserved	hypothetical protein, conserved	TcIL3000_2_1140.1	Good	75.81|277|5e-144|409	Trypanosoma_ORTHOMCL3701	Trypanosome_ORTHOMCL2868	0.938624	10.6119	9.81392	4.43234e-05	0.000618119	2.4475
Tb927_11_v5.1	1069932	1071767	Tb927.11.3630	gene	nucleobase/nucleoside transporter 8.1	nucleobase/nucleoside transporter 8.1	nucleobase/nucleoside transporter 8.1	TcIL3000.11.3580.1	Good	65.16|442|0.0|579	Trypanosoma_ORTHOMCL113	Trypanosome_ORTHOMCL117	1.57833	8.34239	9.81112	4.43999e-05	0.000618345	2.44558
Tb927_08_v5.1	1327356	1328630	Tb927.8.4490	gene	hypothetical protein	hypothetical protein	hypothetical protein	ND	ND	ND	Trypanosoma_ORTHOMCL9261	Trypanosome_ORTHOMCL11039	1.15646	9.21503	9.79059	4.49635e-05	0.000625346	2.43157
Tb927_11_bin_v5.1	512733	513977	Tb11.v5.0251	gene	phosphatase, putative	phosphatase, putative	NA	NA	NA	NA	NA	NA	1.0708	7.76653	9.78689	4.50659e-05	0.000625922	2.42904
Tb927_08_v5.1	2273077	2273997	Tb927.8.7810	gene	hypothetical protein, conserved	hypothetical protein, conserved	hypothetical protein, conserved	TcIL3000_0_09930.1	Reasonable	59.05|315|4e-107|317	Trypanosoma_ORTHOMCL569	Trypanosome_ORTHOMCL546	0.777974	9.50945	9.77757	4.53255e-05	0.000628677	2.42266
Tb927_10_v5.1	3395477	3395848	Tb927.10.13920	gene	hypothetical protein, conserved	hypothetical protein, conserved	hypothetical protein, conserved	TcIL3000_3_1150.1	Poor	33.33|51|0.31|28.9	Trypanosoma_ORTHOMCL7355	Trypanosome_ORTHOMCL5976	0.890569	11.2267	9.77328	4.54454e-05	0.000629489	2.41972
Tb927_09_v5.1	1907542	1908171	Tb927.9.12200	gene	60S ribosomal subunit protein L31, putative	60S ribosomal subunit protein L31, putative	60S ribosomal subunit protein L31, putative	TcIL3000_0_19940.1	Reasonable	91.49|188|4e-124|351	NA	NA	0.750234	13.5044	9.76212	4.5759e-05	0.000632979	2.41208
Tb927_01_v5.1	979505	981555	Tb927.1.4780	gene	serine peptidase, Clan SC, Family S9D	serine peptidase, putative	serine peptidase, Clan SC, Family S9D	TcIL3000_1_1980.1	Excellent	68.24|677|0.0|924	Trypanosoma_ORTHOMCL5061	Trypanosome_ORTHOMCL3407	0.87651	10.2331	9.75626	4.59248e-05	0.000634105	2.40806
Tb927_09_v5.1	1841215	1842255	Tb927.9.11820	gene	hypothetical protein, conserved	hypothetical protein, conserved	hypothetical protein, conserved	TcIL3000_9_4810.1	Good	72.51|291|7e-162|457	Trypanosoma_ORTHOMCL5477	Trypanosome_ORTHOMCL2068	0.781241	9.26693	9.75281	4.60227e-05	0.000634105	2.4057
Tb927_10_v5.1	1135953	1136672	Tb927.10.4390	gene	hypothetical protein	hypothetical protein	hypothetical protein	TcIL3000_0_16890.1	Poor	35.19|54|2.3|28.1	Trypanosoma_ORTHOMCL9509	Trypanosome_ORTHOMCL11280	1.43402	7.92275	9.7527	4.60258e-05	0.000634105	2.40562
Tb927_11_v5.1	188578	189924	Tb927.11.760	gene	protein phosphatase 2C, putative	protein phosphatase 2C, putative	protein phosphatase 2C, putative	TcIL3000_0_15250.1	Good	83.33|408|0.0|727	Trypanosoma_ORTHOMCL6235	Trypanosome_ORTHOMCL5179	-0.782869	10.317	-9.74095	4.63609e-05	0.000637867	2.39756
Tb927_09_v5.1	1346396	1348395	Tb927.9.8200	gene	hypothetical protein, conserved	hypothetical protein, conserved	hypothetical protein, conserved	TcIL3000_9_2870.1	Excellent	84.33|536|0.0|937	Trypanosoma_ORTHOMCL1798	Trypanosome_ORTHOMCL1697	1.05174	9.1599	9.73737	4.64638e-05	0.000638426	2.3951
Tb927_11_v5.1	3579657	3583734	Tb927.11.13360	gene	AAA ATPase, putative	AAA ATPase, putative	AAA ATPase, putative	TcIL3000.11.13720.1	Excellent	58.73|1289|0.0|1451	Trypanosoma_ORTHOMCL4277	Trypanosome_ORTHOMCL4114	0.879773	9.17657	9.7311	4.66443e-05	0.000640049	2.39079
Tb927_08_v5.1	1704638	1706803	Tb927.8.5770	gene	Elongator-like Protein 3a	Elongator-like Protein 3a	Elongator-like Protein 3a	TcIL3000_8_5560.1	Excellent	79.23|674|0.0|1080	Trypanosoma_ORTHOMCL2487	Trypanosome_ORTHOMCL3803	0.751977	9.56534	9.71458	4.71237e-05	0.000645764	2.37942
Tb927_05_v5.1	664675	665766	Tb927.5.1970	gene	hypothetical protein	hypothetical protein	hypothetical protein	TcIL3000_5_1810.1	Poor	24.37|119|0.004|36.6	Trypanosoma_ORTHOMCL9329	Trypanosome_ORTHOMCL11106	0.865821	9.98911	9.70734	4.73354e-05	0.000647801	2.37444
Tb927_04_v5.1	1292329	1293256	Tb927.4.4690	gene	hypothetical protein, conserved	hypothetical protein, conserved	hypothetical protein, conserved	TcIL3000_0_28950.1	Good	72.22|270|3e-141|401	Trypanosoma_ORTHOMCL1328	Trypanosome_ORTHOMCL1093	-1.32069	10.2752	-9.70471	4.74128e-05	0.000647996	2.37263
Tb927_09_v5.1	508770	509115	Tb927.9.2280	gene	hypothetical protein, conserved	hypothetical protein, conserved	hypothetical protein, conserved	TcIL3000_0_43260.1	Poor	40.62|32|3.6|25.4	Trypanosoma_ORTHOMCL5439	Trypanosome_ORTHOMCL5096	0.960275	11.0444	9.69913	4.7577e-05	0.000649376	2.36878
Tb927_11_v5.1	738415	742354	Tb927.11.2510	gene	hypothetical protein, conserved	hypothetical protein, conserved	hypothetical protein, conserved	TcIL3000.11.2310.1	Excellent	79.73|602|0.0|971	Trypanosoma_ORTHOMCL6364	Trypanosome_ORTHOMCL4712	1.56223	8.41515	9.6945	4.77139e-05	0.000650063	2.36559
Tb927_04_v5.1	443538	444347	Tb927.4.1750	gene	hypothetical protein, conserved	hypothetical protein, conserved	hypothetical protein, conserved	TcIL3000_4_1400.1	Reasonable	51.87|241|1e-75|233	Trypanosoma_ORTHOMCL5964	Trypanosome_ORTHOMCL5408	-0.741137	9.63521	-9.69315	4.7754e-05	0.000650063	2.36466
tryp_XI-147f01.q1ca	1458	2243	Tb11.0840	gene	NA	NA	hypothetical protein	TcIL3000.11.710.1	Reasonable	54.75|263|2e-83|253	Trypanosoma_ORTHOMCL5247	Trypanosome_ORTHOMCL3108	-0.973476	9.74586	-9.68588	4.79699e-05	0.000652136	2.35964
Tb927_04_v5.1	694709	697266	Tb927.4.2630	gene	ATP-dependent DEAD/H RNA helicase, putative	ATP-dependent DEAD/H RNA helicase, putative	ATP-dependent DEAD/H RNA helicase, putative	TcIL3000_4_2520.1	Excellent	79.91|851|0.0|1379	Trypanosoma_ORTHOMCL1351	Trypanosome_ORTHOMCL1418	1.26604	9.37063	9.68119	4.81098e-05	0.000653173	2.35641
Tb927_10_v5.1	2350182	2350784	Tb927.10.9510	gene	hypothetical protein	hypothetical protein	hypothetical protein	TcIL3000_0_16930.1	Poor	30.51|59|0.23|30.4	Trypanosoma_ORTHOMCL9479	Trypanosome_ORTHOMCL11250	-0.848893	9.24178	-9.67888	4.81789e-05	0.000653247	2.35481
Tb927_07_v5.1	90640	92340	Tb927.7.490	gene	hypothetical protein, conserved	hypothetical protein, conserved	hypothetical protein, conserved	TcIL3000_0_31120.1	Poor	35.48|62|0.45|32.0	Trypanosoma_ORTHOMCL9289	Trypanosome_ORTHOMCL11067	0.98187	8.7328	9.6755	4.82803e-05	0.000653759	2.35247
Tb927_11_v5.1	602562	605152	Tb927.11.2120	gene	hypothetical protein, conserved	hypothetical protein, conserved	hypothetical protein, conserved	TcIL3000.11.1840.1	Excellent	73.56|798|0.0|1160	Trypanosoma_ORTHOMCL4067	Trypanosome_ORTHOMCL2896	1.27936	8.20959	9.67102	4.8415e-05	0.000654148	2.34938
Tb927_11_bin_v5.1	635806	637467	Tb11.02.5100b	gene	hypothetical protein, conserved	hypothetical protein, conserved	NA	NA	NA	NA	NA	NA	0.686922	7.87666	9.67031	4.84365e-05	0.000654148	2.34888
Tb927_03_v5.1	796976	800256	Tb927.3.3110	gene	hypothetical protein, conserved	hypothetical protein, conserved	hypothetical protein, conserved	TcIL3000_3_2020.1	Excellent	53.92|1059|0.0|1110	Trypanosoma_ORTHOMCL3589	Trypanosome_ORTHOMCL2672	-0.751651	9.66915	-9.66798	4.85066e-05	0.000654233	2.34727
Tb927_11_v5.1	3037268	3038271	Tb927.11.11370	gene	receptor for activated C kinase 1	receptor for activated C kinase 1	receptor for activated C kinase 1	TcIL3000.11.12030.1	Good	89.62|318|0.0|594	Trypanosoma_ORTHOMCL860	Trypanosome_ORTHOMCL419	0.92954	12.848	9.64646	4.91609e-05	0.000662189	2.33238
Tb927_05_v5.1	266270	269443	Tb927.5.630	gene	acidic phosphatase, putative	acidic phosphatase, putative	acidic phosphatase, putative	TcIL3000_0_38640.1	Moderate	25.13|386|1e-17|83.6	Trypanosoma_ORTHOMCL9314	Trypanosome_ORTHOMCL11091	-0.828822	11.4413	-9.64174	4.93059e-05	0.000663272	2.3291
Tb927_11_bin_v5.1	3523044	3524450	Tb11.v5.0698	gene	dynein heavy chain, putative	dynein heavy chain, putative	NA	NA	NA	NA	NA	NA	-1.0047	7.1217	-9.62942	4.96863e-05	0.000666903	2.32056
Tb927_09_v5.1	333746	334018	Tb927.9.1330	gene	hypothetical protein, unlikely	hypothetical protein, unlikely	hypothetical protein, unlikely	TcIL3000_10_9690.1	Poor	41.67|24|1.4|26.2	NA	NA	0.886835	9.17288	9.62879	4.97058e-05	0.000666903	2.32012
Tb927_09_v5.1	160736	161764	Tb927.9.660	gene	expression site-associated gene 1 (ESAG1)	expression site-associated gene (ESAG) protein	expression site-associated gene (ESAG) protein	TcIL3000_0_09610.1	Poor	28.85|52|0.26|31.2	Trypanosoma_ORTHOMCL423	Trypanosome_ORTHOMCL1751	-0.921916	7.65291	-9.61848	5.00271e-05	0.000669787	2.31296
Tb927_08_v5.1	1619974	1620711	Tb927.8.5470	gene	17 kDa calcimedin	flagellar calcium-binding protein	flagellar calcium-binding protein	TcIL3000_0_43830.1	Reasonable	54.51|233|3e-84|253	Trypanosoma_ORTHOMCL9256	Trypanosome_ORTHOMCL140	-1.09944	10.4658	-9.61368	5.01775e-05	0.000669787	2.30962
Tb927_11_v5.1	372322	374450	Tb927.11.1280	gene	hypothetical protein, conserved	hypothetical protein, conserved	hypothetical protein, conserved	TcIL3000.11.1230.1	Moderate	44.23|208|1e-47|162	Trypanosoma_ORTHOMCL4301	Trypanosome_ORTHOMCL2927	1.06896	7.67887	9.61365	5.01784e-05	0.000669787	2.3096
Tb927_11_bin_v5.1	229886	231151	Tb11.v5.0178	gene	glutamine synthetase, putative	glutamine synthetase, putative	NA	NA	NA	NA	NA	NA	1.60079	9.26957	9.61354	5.01818e-05	0.000669787	2.30953
Tb927_07_v5.1	268945	269401	Tb927.7.1050	gene	40S ribosomal protein S16, putative	40S ribosomal protein S16, putative	40S ribosomal protein S16, putative	TcIL3000_0_39310.1	Reasonable	91.95|149|3e-99|284	Trypanosoma_ORTHOMCL318	Trypanosome_ORTHOMCL220	0.662029	13.9465	9.60879	5.03312e-05	0.000670908	2.30622
Tb927_06_v5.1	619567	620401	Tb927.6.1860	gene	hypothetical protein, conserved	hypothetical protein, conserved	conserved protein	TcIL3000_6_1450.1	Reasonable	77.55|196|8e-109|316	Trypanosoma_ORTHOMCL3187	Trypanosome_ORTHOMCL2640	0.989731	10.1987	9.59945	5.0626e-05	0.000672489	2.29973
Tb927_07_v5.1	604152	604624	Tb927.7.2340	gene	40S ribosomal protein S15, putative	40S ribosomal protein S15, putative	40S ribosomal protein S15, putative	TcIL3000_0_43600.1	Reasonable	98.03|152|1e-107|306	Trypanosoma_ORTHOMCL386	Trypanosome_ORTHOMCL288	0.642584	14.4679	9.59896	5.06418e-05	0.000672489	2.29938
Tb927_11_v5.1	1062309	1063145	Tb927.11.3590	gene	40S ribosomal protein S4, putative	40S ribosomal protein S4, putative	40S ribosomal protein S4, putative	TcIL3000.11.3560.1	Good	91.54|272|0.0|507	Trypanosoma_ORTHOMCL344	Trypanosome_ORTHOMCL266	0.666513	13.1602	9.59648	5.07203e-05	0.000672489	2.29766
Tb927_11_v5.1	2696383	2697511	Tb927.11.10020	gene	short-chain dehydrogenase, putative	short-chain dehydrogenase, putative	short-chain dehydrogenase, putative	TcIL3000_0_45550.1	Good	68.94|293|2e-140|402	Trypanosoma_ORTHOMCL1651	Trypanosome_ORTHOMCL911	1.04269	9.26083	9.59148	5.08795e-05	0.000672489	2.29417
Tb927_11_bin_v5.1	2106685	2107941	Tb11.v5.0509	gene	hypothetical protein, conserved	hypothetical protein, conserved	NA	NA	NA	NA	NA	NA	1.12629	7.54932	9.59059	5.09078e-05	0.000672489	2.29356
Tb927_09_v5.1	1336749	1337332	Tb927.9.8100	gene	nascent polypeptide associated complex subunit,	nascent polypeptide associated complex subunit, putative	nascent polypeptide associated complex subunit, putative	TcIL3000_9_2810.1	Reasonable	71.35|185|2e-78|234	Trypanosoma_ORTHOMCL371	Trypanosome_ORTHOMCL377	0.793187	13.683	9.58864	5.09699e-05	0.000672489	2.2922
Tb927_05_v5.1	954147	955719	Tb927.5.2850	gene	radial spoke protein RSP2, putative	radial spoke protein RSP2, putative	radial spoke protein RSP2, putative	TcIL3000_5_3100.1	Good	74.95|495|0.0|671	Trypanosoma_ORTHOMCL3291	Trypanosome_ORTHOMCL4170	-0.863691	10.8155	-9.58785	5.09953e-05	0.000672489	2.29165
Tb927_09_v5.1	1738211	1739210	Tb927.9.11040	gene	mitochondrial carrier protein	mitochondrial carrier protein	mitochondrial carrier protein	TcIL3000_9_4510.1	Good	67.55|302|7e-146|415	Trypanosoma_ORTHOMCL5494	Trypanosome_ORTHOMCL4661	0.870778	8.95574	9.58732	5.10124e-05	0.000672489	2.29127
Tb927_10_v5.1	3666262	3667530	Tb927.10.15000	gene	hypothetical protein, conserved	hypothetical protein, conserved	hypothetical protein, conserved	TcIL3000_10_12850.1	Good	76.78|422|0.0|707	Trypanosoma_ORTHOMCL4808	Trypanosome_ORTHOMCL3592	-0.820741	9.87492	-9.58586	5.10589e-05	0.000672489	2.29026
Tb927_11_v5.1	1565734	1566579	Tb927.11.5510	gene	dynein light chain p28, axonemal, putative	dynein light chain p28, axonemal, putative	dynein light chain p28, axonemal, putative	TcIL3000_0_33740.1	Good	86.75|234|2e-149|419	Trypanosoma_ORTHOMCL3899	Trypanosome_ORTHOMCL3430	-0.67945	9.11792	-9.58442	5.1105e-05	0.000672489	2.28926
Tb927_10_v5.1	1968304	1970259	Tb927.10.7880	gene	hypothetical protein, conserved	hypothetical protein, conserved	hypothetical protein, conserved	TcIL3000_10_6750.1	Excellent	76.97|647|0.0|940	Trypanosoma_ORTHOMCL6605	Trypanosome_ORTHOMCL4503	-0.867125	9.28273	-9.58021	5.12402e-05	0.000673405	2.28632
Tb927_09_v5.1	520657	521286	Tb927.9.2390	gene	hypothetical protein, conserved	hypothetical protein, conserved	hypothetical protein, conserved	TcIL3000_0_10500.1	Moderate	44.20|181|5e-43|143	Trypanosoma_ORTHOMCL7744	Trypanosome_ORTHOMCL9708	0.68646	10.1881	9.57396	5.14414e-05	0.000674596	2.28196
Tb927_10_v5.1	1246866	1247321	Tb927.10.5030	gene	ubiquitin/ribosomal protein S27a, putative	ubiquitin/ribosomal protein S27a, putative	ubiquitin/ribosomal protein S27a, putative	TcIL3000_10_4210.1	Reasonable	83.44|151|2e-76|227	Trypanosoma_ORTHOMCL864	Trypanosome_ORTHOMCL234	0.643921	14.449	9.57323	5.14648e-05	0.000674596	2.28145
Tb927_06_v5.1	206205	207458	Tb927.6.440	gene		haptoglobin-hemoglobin receptor	haptoglobin-hemoglobin receptor	TcIL3000_10_2930.1	Poor	29.15|199|5e-05|43.9	Trypanosoma_ORTHOMCL7789	Trypanosome_ORTHOMCL9740	-1.41574	10.9093	-9.56868	5.1612e-05	0.000674596	2.27828
Tb927_06_v5.1	539342	540682	Tb927.6.1550	gene	leucine-rich repeat protein (LRRP), putative	leucine-rich repeat protein (LRRP), putative	leucine-rich repeat protein (LRRP), putative	TcIL3000_6_1050.1	Good	64.31|353|7e-166|470	Trypanosoma_ORTHOMCL3196	Trypanosome_ORTHOMCL2652	0.898918	10.3838	9.56746	5.16516e-05	0.000674596	2.27743
Tb927_11_LH_fork_v5.1	8417	9364	Tb927.11.18660	gene	expression site-associated gene 9 (ESAG9),	expression site-associated gene 9 (ESAG9), putative	NA	NA	NA	NA	Trypanosoma_ORTHOMCL5278	Trypanosome_ORTHOMCL7183	1.85145	6.79553	9.56605	5.16974e-05	0.000674596	2.27644
Tb927_07_v5.1	1294952	1296083	Tb927.7.4910	gene	hypothetical protein, conserved	hypothetical protein, conserved	hypothetical protein, conserved	TcIL3000_7_4100.1	Good	72.62|336|1e-175|496	Trypanosoma_ORTHOMCL1959	Trypanosome_ORTHOMCL1670	-1.07112	10.0757	-9.5652	5.17251e-05	0.000674596	2.27584
Tb927_11_v5.1	1046881	1047776	Tb927.11.3550	gene	XPA-interacting protein, putative	XPA-interacting protein, putative	XPA-interacting protein, putative	TcIL3000.11.3490.1	Good	82.99|288|0.0|504	Trypanosoma_ORTHOMCL4001	Trypanosome_ORTHOMCL3944	0.810539	9.13729	9.5617	5.18389e-05	0.000675222	2.2734
Tb927_06_v5.1	250035	259190	Tb927.6.620	gene	hypothetical protein, conserved	hypothetical protein, conserved	hypothetical protein, conserved	TcIL3000_6_140.1	Excellent	70.85|2686|0.0|3962	Trypanosoma_ORTHOMCL3040	Trypanosome_ORTHOMCL3277	-0.891888	8.8015	-9.55776	5.19674e-05	0.000675615	2.27065
Tb927_10_v5.1	195904	196284	Tb927.10.750	gene	hypothetical protein, conserved	hypothetical protein, conserved	hypothetical protein, conserved	TcIL3000_0_05160.1	Poor	35.00|40|1.0|27.7	Trypanosoma_ORTHOMCL6613	Trypanosome_ORTHOMCL5299	-0.682181	9.749	-9.55674	5.20007e-05	0.000675615	2.26993
Tb927_11_v5.1	2975899	2976423	Tb927.11.11100	gene	glucosamine 6-phosphate n-acetyltransferase	glucosamine 6-phosphate n-acetyltransferase	glucosamine 6-phosphate n-acetyltransferase	TcIL3000_0_04550.1	Poor	33.33|57|0.013|33.5	Trypanosoma_ORTHOMCL6524	Trypanosome_ORTHOMCL4978	0.757408	9.37686	9.54472	5.23954e-05	0.000678943	2.26152
Tb927_11_bin_v5.1	3725893	3727977	Tb11.v5.0726	gene	hypothetical protein, conserved	hypothetical protein, conserved	NA	NA	NA	NA	NA	NA	1.02659	6.85755	9.54386	5.24238e-05	0.000678943	2.26092
Tb927_05_v5.1	1145800	1147491	Tb927.5.3460	gene	hypothetical protein, conserved	hypothetical protein, conserved	hypothetical protein, conserved	TcIL3000_0_11650.1	Reasonable	36.81|546|2e-83|271	Trypanosoma_ORTHOMCL1263	Trypanosome_ORTHOMCL1494	-0.668083	8.69476	-9.5429	5.24554e-05	0.000678943	2.26025
Tb927_10_v5.1	2918711	2919358	Tb927.10.11990	gene	RNA-binding protein	RNA-binding protein	RNA-binding protein	TcIL3000_10_10190.1	Reasonable	83.72|215|3e-131|370	Trypanosoma_ORTHOMCL4970	Trypanosome_ORTHOMCL2261	1.24273	9.25771	9.53373	5.2759e-05	0.000681359	2.25383
Tb927_08_v5.1	355680	356303	Tb927.8.1110	gene	40S ribosomal protein S9, putative	40S ribosomal protein S9, putative	40S ribosomal protein S9, putative	TcIL3000_8_730.1	Reasonable	96.84|190|7e-136|381	Trypanosoma_ORTHOMCL647	Trypanosome_ORTHOMCL335	0.78998	14.3903	9.53326	5.27747e-05	0.000681359	2.2535
Tb927_03_v5.1	1173210	1174771	Tb927.3.4180	gene	hypothetical protein	hypothetical protein	hypothetical protein	TcIL3000_9_5420.1	Poor	31.37|51|0.077|33.9	Trypanosoma_ORTHOMCL9379	Trypanosome_ORTHOMCL11155	0.924176	10.6322	9.53073	5.28587e-05	0.000681585	2.25173
Tb927_08_v5.1	204635	205432	Tb927.8.730	gene	nucleolar RNA-binding protein, putative	nucleolar RNA-binding protein, putative	nucleolar RNA-binding protein, putative	TcIL3000_0_56630.1	Moderate	60.22|93|1e-36|131	Trypanosoma_ORTHOMCL2422	Trypanosome_ORTHOMCL4193	1.13281	11.9568	9.52858	5.29306e-05	0.000681656	2.25022
Tb927_07_v5.1	47949	49073	Tb927.7.270	gene	ribosome biogenesis protein, putative	ribosome biogenesis protein, putative	ribosome biogenesis protein, putative	TcIL3000_7_70.1	Good	81.08|370|0.0|617	Trypanosoma_ORTHOMCL2944	Trypanosome_ORTHOMCL1258	1.32547	9.90685	9.52484	5.30553e-05	0.000682405	2.2476
Tb927_03_v5.1	1514197	1515076	Tb927.3.5410	gene	hypothetical protein, conserved	hypothetical protein, conserved	hypothetical protein, conserved	TcIL3000_3_3360.1	Reasonable	70.83|192|2e-97|284	Trypanosoma_ORTHOMCL6021	Trypanosome_ORTHOMCL4968	0.975095	8.84711	9.50832	5.36112e-05	0.000688693	2.23601
Tb927_01_v5.1	984460	985912	Tb927.1.4810	pseudogene	hypothetical protein, conserved (pseudogene)	hypothetical protein, conserved (pseudogene)	NA	NA	NA	NA	Trypanosoma_ORTHOMCL5059	Trypanosome_ORTHOMCL3126	1.5966	8.70769	9.50152	5.3842e-05	0.000690792	2.23123
Tb927_08_v5.1	764939	766887	Tb927.8.2600	gene	hypothetical protein, conserved	hypothetical protein, conserved	hypothetical protein, conserved	TcIL3000_8_2400.1	Excellent	78.90|635|0.0|1038	Trypanosoma_ORTHOMCL2650	Trypanosome_ORTHOMCL4037	0.99646	9.29033	9.49212	5.41626e-05	0.000693733	2.22462
Tb927_06_v5.1	667561	669504	Tb927.6.2040	gene	nitrate reductase, putative	nitrate reductase, putative	nitrate reductase, putative	TcIL3000_6_1700.1	Moderate	52.33|86|5e-24|95.5	Trypanosoma_ORTHOMCL5805	Trypanosome_ORTHOMCL4887	0.626053	9.40024	9.49085	5.42064e-05	0.000693733	2.22373
Tb927_02_v5.1	457924	460283	Tb927.2.2360	gene	hypothetical protein, conserved	hypothetical protein, conserved	hypothetical protein, conserved	TcIL3000_0_19760.1	Good	41.77|711|3e-160|481	Trypanosoma_ORTHOMCL3755	Trypanosome_ORTHOMCL4384	0.742809	8.48264	9.48494	5.44092e-05	0.000695462	2.21957
Tb927_06_v5.1	325567	329342	Tb927.6.780	gene	receptor-type adenylate cyclase GRESAG 4,	receptor-type adenylate cyclase GRESAG 4, putative	receptor-type adenylate cyclase GRESAG 4, putative	TcIL3000_0_33850.1	Excellent	61.81|1181|0.0|1451	Trypanosoma_ORTHOMCL8	Trypanosome_ORTHOMCL7	0.729102	8.08063	9.47965	5.45916e-05	0.000696107	2.21585
Tb927_10_v5.1	1587915	1589729	Tb927.10.6260	gene	ATP-dependent DEAD/H RNA helicase, putative	ATP-dependent DEAD/H RNA helicase, putative	ATP-dependent DEAD/H RNA helicase, putative	TcIL3000_10_5340.1	Excellent	86.81|561|0.0|1016	Trypanosoma_ORTHOMCL5207	Trypanosome_ORTHOMCL1937	0.912861	9.33259	9.47955	5.45953e-05	0.000696107	2.21577
Tb927_02_v5.1	1102710	1105753	Tb927.2.6130	gene	ABC transporter, putative	ABC transporter, putative	ABC transporter, putative	TcIL3000_7_4990.1	Excellent	50.20|1000|0.0|935	Trypanosoma_ORTHOMCL1412	Trypanosome_ORTHOMCL1003	0.645944	9.81152	9.47333	5.48108e-05	0.000697343	2.21139
Tb927_10_v5.1	1318574	1319710	Tb927.10.5270	gene	mitogen-activated protein kinase kinase 5,	mitogen-activated protein kinase kinase 5, putative	mitogen-activated protein kinase kinase 5, putative	TcIL3000_10_4410.1	Good	74.87|378|0.0|583	Trypanosoma_ORTHOMCL5219	Trypanosome_ORTHOMCL1974	0.695983	8.81535	9.47283	5.48281e-05	0.000697343	2.21104
Tb927_07_v5.1	723539	725663	Tb927.7.2790	gene	hypothetical protein, conserved	hypothetical protein, conserved	hypothetical protein, conserved	TcIL3000_7_2110.1	Excellent	66.67|708|0.0|900	Trypanosoma_ORTHOMCL2939	Trypanosome_ORTHOMCL3312	-1.16575	9.67169	-9.46922	5.49535e-05	0.000698073	2.2085
Tb927_08_v5.1	1309520	1311544	Tb927.8.4400	gene	hypothetical protein, conserved	hypothetical protein, conserved	hypothetical protein, conserved	TcIL3000_8_4140.1	Good	61.71|632|0.0|763	Trypanosoma_ORTHOMCL2568	Trypanosome_ORTHOMCL4067	-0.795287	10.3344	-9.46509	5.50976e-05	0.000699019	2.20558
Tb927_10_v5.1	368728	369360	Tb927.10.1400	gene	hypoxanthine-guanine phosphoribosyltransferase	hypoxanthine-guanine phosphoribosyltransferase	hypoxanthine-guanine phosphoribosyltransferase	TcIL3000_10_1280.1	Reasonable	62.20|209|2e-93|275	Trypanosoma_ORTHOMCL1694	Trypanosome_ORTHOMCL586	-1.44804	11.2282	-9.46319	5.51642e-05	0.000699019	2.20424
Tb927_07_v5.1	680735	682525	Tb927.7.2650	gene	hypothetical protein, conserved	hypothetical protein, conserved	hypothetical protein, conserved	TcIL3000_0_25950.1	Good	60.00|385|6e-148|434	Trypanosoma_ORTHOMCL385	Trypanosome_ORTHOMCL581	-0.614965	12.0254	-9.45995	5.52776e-05	0.00069915	2.20195
Tb927_09_v5.1	1344802	1345744	Tb927.9.8190	gene	hypothetical protein, conserved	hypothetical protein, conserved	hypothetical protein, conserved	TcIL3000_9_2860.1	Good	77.95|254|4e-151|425	Trypanosoma_ORTHOMCL2117	Trypanosome_ORTHOMCL4473	-1.56154	10.1527	-9.459	5.53108e-05	0.00069915	2.20129
Tb927_08_v5.1	2106984	2109357	Tb927.8.7340	gene	neuraminidase, putative	trans-sialidase, putative	trans-sialidase, putative	TcIL3000_0_17070.1	Good	55.75|748|0.0|775	Trypanosoma_ORTHOMCL58	Trypanosome_ORTHOMCL71	1.70588	7.9612	9.45646	5.54001e-05	0.000699418	2.19949
Tb927_04_v5.1	1416711	1418211	Tb927.4.5190	gene	hypothetical protein, conserved	hypothetical protein, conserved	hypothetical protein, conserved	TcIL3000_8_7290.1	Reasonable	71.81|149|3e-80|236	Trypanosoma_ORTHOMCL9339	Trypanosome_ORTHOMCL11115	0.762011	9.78062	9.4488	5.56698e-05	0.000700758	2.19409
Tb927_05_v5.1	167998	171184	Tb927.5.380	gene	75 kDa invariant surface glycoprotein, putative	75 kDa invariant surface glycoprotein, putative	75 kDa invariant surface glycoprotein, putative	TcIL3000_0_15280.1	Moderate	36.73|275|5e-54|186	Trypanosoma_ORTHOMCL7393	Trypanosome_ORTHOMCL9324	0.647514	6.33844	9.44866	5.56748e-05	0.000700758	2.19399
Tb927_08_v5.1	2056469	2057112	Tb927.8.7130	gene	hypothetical protein, conserved	hypothetical protein, conserved	hypothetical protein, conserved	TcIL3000_0_23150.1	Moderate	45.75|212|1e-54|177	Trypanosoma_ORTHOMCL572	Trypanosome_ORTHOMCL5761	0.781447	9.58107	9.44764	5.57111e-05	0.000700758	2.19326
Tb927_11_v5.1	3035963	3036966	Tb927.11.11360	gene	receptor for activated C kinase 1	receptor for activated C kinase 1	receptor for activated C kinase 1	TcIL3000.11.12030.1	Good	89.62|318|0.0|594	Trypanosoma_ORTHOMCL860	Trypanosome_ORTHOMCL419	0.932154	13.578	9.43284	5.62373e-05	0.000706511	2.1828
Tb927_04_v5.1	1293878	1294824	Tb927.4.4700	gene	hypothetical protein, conserved	hypothetical protein, conserved	hypothetical protein, conserved	TcIL3000_0_02630.1	Reasonable	65.86|249|6e-113|329	Trypanosoma_ORTHOMCL801	Trypanosome_ORTHOMCL684	-1.39558	11.0484	-9.42757	5.6426e-05	0.000708016	2.17907
Tb927_10_v5.1	1612407	1612688	Tb927.10.6370	gene	60S ribosomal proteins L37, putative	60S ribosomal proteins L37, putative	60S ribosomal proteins L37, putative	TcIL3000_0_29100.1	Poor	27.27|44|0.51|27.7	Trypanosoma_ORTHOMCL868	Trypanosome_ORTHOMCL353	0.683991	14.5327	9.40341	5.73012e-05	0.000718119	2.16195
Tb927_10_v5.1	3627364	3629409	Tb927.10.14870	gene	hypothetical protein, conserved	hypothetical protein, conserved	hypothetical protein, conserved	TcIL3000_10_12730.1	Good	57.93|668|0.0|764	Trypanosoma_ORTHOMCL4815	Trypanosome_ORTHOMCL3598	1.45935	8.98595	9.39287	5.76876e-05	0.00072208	2.15447
Tb927_07_v5.1	1895981	1897411	Tb927.7.6830	gene	trans-sialidase, putative	trans-sialidase, putative	trans-sialidase, putative	TcIL3000_0_12970.1	Good	60.73|382|6e-161|474	Trypanosoma_ORTHOMCL58	Trypanosome_ORTHOMCL71	1.93128	9.42755	9.38187	5.80941e-05	0.000726283	2.14665
Tb927_11_v5.1	591417	592412	Tb927.11.2050	gene	60S acidic ribosomal subunit protein, putative	60S acidic ribosomal subunit protein, putative	60S acidic ribosomal protein P0, putative	TcIL3000.11.1760.1	Good	91.41|326|0.0|568	Trypanosoma_ORTHOMCL638	Trypanosome_ORTHOMCL320	0.655899	12.9601	9.37782	5.82448e-05	0.000726639	2.14377
Tb927_07_v5.1	993303	994075	Tb927.7.3800	gene	hypothetical protein, conserved	hypothetical protein, conserved	hypothetical protein, conserved	TcIL3000_7_3060.1	Moderate	46.25|240|2e-60|193	Trypanosoma_ORTHOMCL5703	Trypanosome_ORTHOMCL5568	0.888526	9.20283	9.37539	5.83352e-05	0.000726639	2.14204
Tb927_01_v5.1	350008	352134	Tb927.1.1370	gene	rRNA biogenesis protein, putative	rRNA biogenesis protein, putative	rRNA biogenesis protein, putative	TcIL3000_1_820.1	Excellent	74.11|672|0.0|995	Trypanosoma_ORTHOMCL919	Trypanosome_ORTHOMCL755	1.36689	8.28889	9.37473	5.83597e-05	0.000726639	2.14157
Tb927_09_v5.1	1469243	1469521	Tb927.9.9210	gene	60S ribosomal protein L37, putative	60S ribosomal protein L37, putative	60S ribosomal protein L37, putative	TcIL3000_8_10.1	Poor	35.56|45|0.092|29.3	Trypanosoma_ORTHOMCL637	Trypanosome_ORTHOMCL354	0.788565	14.0452	9.369	5.85742e-05	0.000726639	2.13749
Tb927_02_v5.1	1046214	1047355	Tb927.2.5800	gene		sedoheptulose-1,7-bisphosphatase	sedoheptulose-1,7-bisphosphatase	TcIL3000_2_1470.1	Good	65.65|329|1e-157|448	Trypanosoma_ORTHOMCL3683	Trypanosome_ORTHOMCL6953	-0.685301	10.2594	-9.36799	5.8612e-05	0.000726639	2.13677
Tb927_03_v5.1	1049773	1050898	Tb927.3.3760	gene	tryparedoxin	tryparedoxin	tryparedoxin 1b, putative	TcIL3000_0_52740.1	Reasonable	72.92|144|1e-77|229	Trypanosoma_ORTHOMCL818	Trypanosome_ORTHOMCL558	-0.953444	10.1869	-9.36667	5.86614e-05	0.000726639	2.13584
Tb927_10_v5.1	2451500	2452732	Tb927.10.9920	gene	hypothetical protein, conserved	hypothetical protein, conserved	hypothetical protein, conserved	TcIL3000_10_8440.1	Good	69.51|410|0.0|587	Trypanosoma_ORTHOMCL4437	Trypanosome_ORTHOMCL1858	1.55843	9.402	9.36274	5.88091e-05	0.000726639	2.13304
Tb927_08_v5.1	373426	374817	Tb927.8.1170	gene	hypothetical protein, conserved	hypothetical protein, conserved	hypothetical protein, conserved	TcIL3000_8_790.1	Reasonable	54.81|343|4e-124|365	Trypanosoma_ORTHOMCL1755	Trypanosome_ORTHOMCL1647	0.997049	9.81602	9.36155	5.88541e-05	0.000726639	2.13219
Tb927_10_v5.1	2215938	2218070	Tb927.10.8930	gene	paraflagellar rod component, putative	paraflagellar rod component, putative	paraflagellar rod component, putative	TcIL3000_10_7700.1	Excellent	66.95|714|0.0|1008	Trypanosoma_ORTHOMCL1655	Trypanosome_ORTHOMCL879	-0.944589	10.3596	-9.36153	5.88548e-05	0.000726639	2.13217
Tb927_05_v5.1	1251987	1254228	Tb927.5.3840	gene	hypothetical protein, conserved	hypothetical protein, conserved	hypothetical protein, conserved	TcIL3000_5_4330.1	Good	71.79|319|7e-163|471	Trypanosoma_ORTHOMCL592	Trypanosome_ORTHOMCL600	0.763689	9.22778	9.36081	5.88818e-05	0.000726639	2.13166
Tb927_11_v5.1	2229538	2231437	Tb927.11.7870	gene	hypothetical protein, conserved	hypothetical protein, conserved	hypothetical protein, conserved	TcIL3000.11.8420.1	Good	55.15|582|0.0|662	Trypanosoma_ORTHOMCL6227	Trypanosome_ORTHOMCL5017	0.718165	8.84664	9.36029	5.89014e-05	0.000726639	2.13129
Tb927_07_v5.1	172772	174517	Tb927.7.760	gene	hypothetical protein, conserved	hypothetical protein, conserved	hypothetical protein, conserved	TcIL3000_7_390.1	Good	64.17|533|0.0|663	Trypanosoma_ORTHOMCL2707	Trypanosome_ORTHOMCL3003	-1.25768	9.9001	-9.35114	5.92477e-05	0.000730034	2.12477
Tb927_10_v5.1	3770218	3771231	Tb927.10.15370	gene	DNA-directed RNA polymerase, alpha subunit,	RNA-binding protein RPC40, putative	DNA-directed RNA polymerases I and III subunit RPAC1, putative	TcIL3000_10_13150.1	Reasonable	60.37|270|8e-106|313	Trypanosoma_ORTHOMCL1883	Trypanosome_ORTHOMCL1445	1.11233	7.93218	9.34441	5.95037e-05	0.000732309	2.11997
Tb927_11_v5.1	1836934	1838282	Tb927.11.6530	gene	hypothetical protein, conserved	hypothetical protein, conserved	hypothetical protein, conserved	TcIL3000.11.7140.1	Good	59.06|403|1e-168|483	Trypanosoma_ORTHOMCL1508	Trypanosome_ORTHOMCL1578	-0.960164	9.45613	-9.34175	5.96053e-05	0.000732559	2.11807
Tb927_10_v5.1	873006	873350	Tb927.10.3370	gene	60S acidic ribosomal protein P2, putative	60S acidic ribosomal protein P2, putative	60S acidic ribosomal protein P2, putative	TcIL3000_10_2820.1	Moderate	76.56|64|5e-29|103	Trypanosoma_ORTHOMCL408	Trypanosome_ORTHOMCL338	0.663031	12.9352	9.34014	5.96667e-05	0.000732559	2.11692
Tb927_11_v5.1	1265894	1266589	Tb927.11.4370	gene	hypothetical protein, conserved	hypothetical protein, conserved	hypothetical protein, conserved	TcIL3000.11.4430.1	Reasonable	62.50|224|6e-91|269	Trypanosoma_ORTHOMCL3959	Trypanosome_ORTHOMCL3973	0.766602	8.8776	9.33595	5.98274e-05	0.000733654	2.11393
Tb927_09_v5.1	1251064	1251807	Tb927.9.7670	gene	hypothetical protein, conserved	hypothetical protein, conserved	hypothetical protein, conserved	TcIL3000_9_2580.1	Reasonable	68.27|208|1e-92|275	Trypanosoma_ORTHOMCL2126	Trypanosome_ORTHOMCL4327	0.853501	10.7894	9.33072	6.00286e-05	0.000734637	2.11019
Tb927_11_v5.1	2958038	2958373	Tb927.11.11070	gene	hypothetical protein, unlikely	hypothetical protein, unlikely	hypothetical protein, unlikely	TcIL3000_0_05400.1	Poor	33.96|53|3.2|25.8	Trypanosoma_ORTHOMCL5202	Trypanosome_ORTHOMCL7154	4.09974	2.57819	9.33015	6.00507e-05	0.000734637	2.10978
Tb927_11_v5.1	3067212	3069297	Tb927.11.11450	gene	hypothetical protein, conserved	hypothetical protein, conserved	hypothetical protein, conserved	TcIL3000_0_22030.1	Good	54.69|682|0.0|691	Trypanosoma_ORTHOMCL7301	Trypanosome_ORTHOMCL5894	0.763959	8.70738	9.32686	6.01775e-05	0.000735312	2.10743
Tb927_11_v5.1	4931003	4931701	Tb927.11.18200	gene	hypothetical protein, unlikely	hypothetical protein, unlikely	hypothetical protein, unlikely	ND	ND	ND	NA	NA	-4.31049	2.82191	-9.3222	6.03579e-05	0.000736639	2.1041
Tb927_06_v5.1	868301	869262	Tb927.6.2890	gene	single strand-specific nuclease, putative	single strand-specific nuclease, putative	single strand-specific nuclease, putative	TcIL3000_0_18860.1	Reasonable	56.98|265|3e-108|318	Trypanosoma_ORTHOMCL9309	Trypanosome_ORTHOMCL11087	1.40033	10.2476	9.31951	6.04625e-05	0.000736933	2.10217
Tb927_07_v5.1	1450488	1452195	Tb927.7.5400	gene	hypothetical protein, conserved	hypothetical protein, conserved	hypothetical protein, conserved	TcIL3000_0_20070.1	Reasonable	36.75|547|2e-81|265	Trypanosoma_ORTHOMCL764	Trypanosome_ORTHOMCL6062	0.838338	10.0446	9.31788	6.05255e-05	0.000736933	2.10101
Tb927_10_v5.1	1011684	1012223	Tb927.10.3840	gene	60S ribosomal protein L18a, putative	60S ribosomal protein L18a, putative	60S ribosomal protein L18a, putative	TcIL3000.11.14430.1	Reasonable	93.30|179|9e-123|347	Trypanosoma_ORTHOMCL407	Trypanosome_ORTHOMCL249	0.685392	13.3974	9.31515	6.06322e-05	0.000737356	2.09905
Tb927_10_v5.1	1679292	1679377	Tb927_10_v5.snoRNA.0101	gene	NA	NA	NA	NA	NA	NA	NA	NA	1.51983	10.9221	9.31057	6.0811e-05	0.000738656	2.09577
Tb927_11_v5.1	3897762	3898308	Tb927.11.14660	gene	hypothetical protein, conserved	hypothetical protein, conserved	hypothetical protein, conserved	TcIL3000.11.14930.1	Reasonable	84.03|144|4e-91|263	Trypanosoma_ORTHOMCL4225	Trypanosome_ORTHOMCL2450	0.893734	8.78299	9.30686	6.0956e-05	0.000739542	2.09312
Tb927_10_v5.1	1430797	1433139	Tb927.10.5770	gene	Transitional endoplasmic reticulum ATPase,	valosin-containing protein homolog	valosin-containing protein homolog	TcIL3000_10_4820.1	Excellent	88.09|764|0.0|1395	Trypanosoma_ORTHOMCL6673	Trypanosome_ORTHOMCL4615	-0.727453	10.3351	-9.29822	6.12962e-05	0.00074213	2.08692
Tb927_05_v5.1	1147860	1149163	Tb927.5.3470	gene	hypothetical protein, conserved	hypothetical protein, conserved	hypothetical protein, conserved	TcIL3000_5_3930.1	Moderate	33.05|357|1e-38|144	Trypanosoma_ORTHOMCL3266	Trypanosome_ORTHOMCL6894	0.732544	9.82294	9.29777	6.1314e-05	0.00074213	2.0866
Tb927_11_v5.1	4497834	4504343	Tb927.11.16890	gene	hypothetical protein, conserved	hypothetical protein, conserved	hypothetical protein, conserved	TcIL3000_0_44710.1	Excellent	43.02|1318|0.0|844	Trypanosoma_ORTHOMCL405	Trypanosome_ORTHOMCL403	-0.745974	8.78442	-9.29209	6.15386e-05	0.000743972	2.08253
Tb927_01_v5.1	359665	360099	Tb927.1.1410	gene	hypothetical protein, unlikely	hypothetical protein, unlikely	hypothetical protein, unlikely	TcIL3000_10_11100.1	Poor	28.57|49|2.5|26.9	Trypanosoma_ORTHOMCL9661	Trypanosome_ORTHOMCL11431	0.788184	8.98292	9.27668	6.21532e-05	0.000750518	2.07147
Tb927_11_bin_v5.1	666553	668198	Tb11.02.5440b	gene	hypothetical protein, conserved	hypothetical protein, conserved	NA	NA	NA	NA	NA	NA	0.629465	7.89134	9.27128	6.23702e-05	0.000750828	2.06759
Tb927_11_bin_v5.1	5411831	5412974	Tb11.01.6251	gene	expression site-associated gene 11 (ESAG11)	expression site-associated gene 11 (ESAG11) protein, putative	NA	NA	NA	NA	NA	NA	-1.14577	7.53383	-9.27114	6.23757e-05	0.000750828	2.06749
tryp_XI-147f01.q1ca	2781	3053	Tb11.0845	gene	NA	NA	dynein light chain LC8, putative	TcIL3000_10_13360.1	Moderate	37.65|85|3e-18|75.9	Trypanosoma_ORTHOMCL5246	Trypanosome_ORTHOMCL2484	-1.23174	10.3905	-9.26917	6.24549e-05	0.000750828	2.06607
Tb927_10_v5.1	1416741	1417925	Tb927.10.5680	gene	procyclin-associated gene 1 (PAG1) protein,	procyclin-associated gene 1 (PAG1) protein, putative	procyclin-associated gene 1 (PAG1) protein, putative	TcIL3000_0_34030.1	Moderate	28.53|326|2e-36|137	Trypanosoma_ORTHOMCL9504	Trypanosome_ORTHOMCL11275	-0.742243	10.0744	-9.26876	6.24715e-05	0.000750828	2.06578
Tb927_08_v5.1	2409886	2411208	Tb927.8.8150	gene	hypothetical protein, conserved	hypothetical protein, conserved	hypothetical protein, conserved	TcIL3000_8_8300.1	Reasonable	69.78|182|2e-94|275	Trypanosoma_ORTHOMCL565	Trypanosome_ORTHOMCL473	-0.891669	9.71919	-9.26478	6.26324e-05	0.000751881	2.06292
Tb927_10_v5.1	1333039	1333500	Tb927.10.5330	gene	40S ribosomal protein S18, putative	40S ribosomal protein S18, putative	40S ribosomal protein S18, putative	TcIL3000_10_4490.1	Reasonable	94.77|153|1e-106|303	Trypanosoma_ORTHOMCL419	Trypanosome_ORTHOMCL246	0.650056	13.236	9.25238	6.31362e-05	0.000757044	2.05399
Tb927_02_v5.1	808636	811509	Tb927.2.4550	gene	FtsJ cell division protein, putative	FtsJ cell division protein, putative	FtsJ cell division protein, putative	TcIL3000_0_06130.1	Excellent	82.39|914|0.0|1484	Trypanosoma_ORTHOMCL3714	Trypanosome_ORTHOMCL2879	0.998339	9.66482	9.24047	6.3625e-05	0.000762015	2.0454
Tb927_09_v5.1	2218726	2222806	Tb927.9.14190	gene	hypothetical protein, conserved	hypothetical protein, conserved	hypothetical protein, conserved	TcIL3000_9_6100.1	Good	46.00|924|0.0|733	Trypanosoma_ORTHOMCL2284	Trypanosome_ORTHOMCL6759	0.683473	8.76374	9.23852	6.37052e-05	0.000762087	2.044
Tb927_04_v5.1	18596	22942	Tb927.4.160	pseudogene	leucine-rich repeat protein 1 (LRRP1),	leucine-rich repeat protein (LRRP, pseudogene), putative	NA	NA	NA	NA	Trypanosoma_ORTHOMCL90	Trypanosome_ORTHOMCL95	-0.684015	7.78962	-9.23495	6.38526e-05	0.000762961	2.04143
Tb927_09_v5.1	1982361	1982363	Tb927_09_v4.snoRNA.0005	gene	NA	NA	NA	NA	NA	NA	NA	NA	-1.5552	14.1369	-9.22378	6.43168e-05	0.000767613	2.03336
Tb927_10_v5.1	1348333	1348863	Tb927.10.5360	gene	40S ribosomal protein S10, putative	40S ribosomal protein S10, putative	40S ribosomal protein S10, putative	TcIL3000_10_4510.1	Reasonable	78.29|175|3e-66|202	Trypanosoma_ORTHOMCL863	Trypanosome_ORTHOMCL309	0.746086	13.0557	9.21855	6.45351e-05	0.0007691	2.02959
Tb927_02_v5.1	20739	21832	Tb927.2.200	pseudogene	expression site-associated gene 3 (ESAG3),	expression site-associated gene (ESAG, pseudogene), putative	NA	NA	NA	NA	Trypanosoma_ORTHOMCL7817	Trypanosome_ORTHOMCL9764	0.656272	12.3141	9.21721	6.45912e-05	0.0007691	2.02862
Tb927_11_v5.1	544388	547064	Tb927.11.1830	gene	hypothetical protein, conserved	hypothetical protein, conserved	hypothetical protein, conserved	TcIL3000_0_05730.1	Good	53.78|463|1e-165|483	Trypanosoma_ORTHOMCL1975	Trypanosome_ORTHOMCL160	1.21359	8.12745	9.21263	6.47834e-05	0.000769138	2.02531
Tb927_11_v5.1	1444531	1447858	Tb927.11.5060	gene	hypothetical protein, conserved	hypothetical protein, conserved	hypothetical protein, conserved	TcIL3000.11.5200.1	Excellent	84.77|1044|0.0|1802	Trypanosoma_ORTHOMCL3921	Trypanosome_ORTHOMCL3193	1.01682	8.66151	9.21228	6.47982e-05	0.000769138	2.02506
Tb927_11_v5.1	2634103	2634376	Tb927.11.9720	gene	40S ribosomal protein S27, putative	40S ribosomal protein S27, putative	40S ribosomal protein S27, putative	TcIL3000_0_23840.1	Poor	38.10|42|0.49|27.3	Trypanosoma_ORTHOMCL1455	Trypanosome_ORTHOMCL782	0.695496	12.9881	9.21098	6.4853e-05	0.000769138	2.02411
Tb927_10_v5.1	3771950	3772990	Tb927.10.15380	gene	U3 snoRNA-associated protein UTP11, putative	U3 snoRNA-associated protein UTP11, putative	U3 snoRNA-associated protein UTP11, putative	TcIL3000_10_13160.1	Good	65.32|346|5e-162|460	Trypanosoma_ORTHOMCL1882	Trypanosome_ORTHOMCL1444	1.35614	8.90547	9.21	6.48941e-05	0.000769138	2.02341
Tb927_09_v5.1	2169893	2171052	Tb927.9.13630	gene	hypothetical protein, conserved	hypothetical protein, conserved	hypothetical protein, conserved	TcIL3000_9_5870.1	Reasonable	55.11|352|2e-125|369	Trypanosoma_ORTHOMCL1048	Trypanosome_ORTHOMCL976	0.814113	10.7027	9.20776	6.49889e-05	0.000769373	2.02178
Tb927_10_v5.1	3949002	3950099	Tb927.10.16030	gene	mitogen activated protein kinase 4, putative	map kinase	mitogen activated protein kinase 4, putative	TcIL3000_0_03800.1	Good	86.23|363|0.0|656	Trypanosoma_ORTHOMCL4775	Trypanosome_ORTHOMCL3564	0.700539	9.6752	9.19564	6.55025e-05	0.000773966	2.01302
Tb927_11_bin_v5.1	653545	656808	Tb11.02.5390b	gene	mRNA processing protein, putative	mRNA processing protein, putative	NA	NA	NA	NA	NA	NA	0.865687	8.01127	9.19478	6.55392e-05	0.000773966	2.01239
Tb927_07_v5.1	407232	408134	Tb927.7.1620	gene	hypothetical protein, conserved	hypothetical protein, conserved	hypothetical protein, conserved	TcIL3000_7_1170.1	Good	78.26|299|3e-149|424	Trypanosoma_ORTHOMCL2986	Trypanosome_ORTHOMCL3048	0.751403	9.4137	9.19328	6.56031e-05	0.000773966	2.01131
Tb927_06_v5.1	886133	887492	Tb927.6.2970	gene	pseudouridine synthase A-like protein, putative	pseudouridine synthase A-like protein, putative	pseudouridine synthase A-like protein, putative	TcIL3000_6_2460.1	Good	73.99|419|0.0|659	Trypanosoma_ORTHOMCL3136	Trypanosome_ORTHOMCL2602	1.14435	9.1517	9.18977	6.57533e-05	0.000774847	2.00876
Tb927_11_v5.1	1963916	1965739	Tb927.11.6980	gene	hypothetical protein, conserved	hypothetical protein, conserved	hypothetical protein, conserved	TcIL3000.11.7580.1	Excellent	78.77|603|0.0|1019	Trypanosoma_ORTHOMCL6245	Trypanosome_ORTHOMCL5481	0.860245	8.97243	9.18637	6.58989e-05	0.000774891	2.00629
Tb927_10_v5.1	3192630	3193664	Tb927.10.13120	gene	mitochondrial carrier protein	mitochondrial carrier protein	mitochondrial carrier protein	TcIL3000_8_4200.1	Moderate	28.65|342|8e-30|117	Trypanosoma_ORTHOMCL6803	Trypanosome_ORTHOMCL5484	1.20713	9.14301	9.18616	6.5908e-05	0.000774891	2.00614
Tb927_07_v5.1	343566	343950	Tb927.7.1340	gene	10 kDa heat shock protein, putative	10 kDa heat shock protein, putative	10 kDa heat shock protein, putative	TcIL3000_7_940.1	Moderate	93.00|100|2e-63|189	Trypanosoma_ORTHOMCL284	Trypanosome_ORTHOMCL193	1.14287	12.1398	9.17987	6.61783e-05	0.000777179	2.00158
5K5_v5.1	12216	14114	Tb05.5K5.70	gene	NA	NA	nucleolar RNA helicase II, putative	TcIL3000_5_5060.1	Excellent	88.05|569|0.0|1025	Trypanosoma_ORTHOMCL957	Trypanosome_ORTHOMCL832	0.9804	9.92193	9.15603	6.72149e-05	0.00078771	1.98427
Tb927_11_v5.1	118957	119706	Tb927.11.500	gene	RNA-binding protein, UBP1	RNA-binding protein, UBP1	RNA-binding protein, UBP1	TcIL3000.11.470.1	Reasonable	81.50|200|4e-73|223	Trypanosoma_ORTHOMCL848	Trypanosome_ORTHOMCL423	-0.74452	10.1771	-9.15572	6.72286e-05	0.00078771	1.98404
Tb927_11_v5.1	3650938	3651499	Tb927.11.13710	gene	hypothetical protein, conserved	hypothetical protein, conserved	hypothetical protein, conserved	TcIL3000.11.14020.1	Reasonable	71.89|185|5e-96|280	Trypanosoma_ORTHOMCL6483	Trypanosome_ORTHOMCL5626	1.04004	9.36525	9.14903	6.75226e-05	0.000790253	1.97918
Tb927_09_v5.1	985297	986668	Tb927.9.5730	gene	nucleosome assembly protein-like protein	nucleosome assembly protein-like protein	nucleosome assembly protein-like protein	TcIL3000_9_1940.1	Good	65.10|384|4e-168|481	Trypanosoma_ORTHOMCL2150	Trypanosome_ORTHOMCL2497	0.828111	11.4414	9.14353	6.7766e-05	0.000791344	1.97517
Tb927_08_v5.1	903367	905676	Tb927.8.3010	gene	hypothetical protein, conserved	hypothetical protein, conserved	hypothetical protein, conserved	TcIL3000_8_2940.1	Good	42.82|787|1e-163|495	Trypanosoma_ORTHOMCL2622	Trypanosome_ORTHOMCL6799	0.580184	9.83815	9.14343	6.777e-05	0.000791344	1.97511
Tb927_07_v5.1	1046721	1049714	Tb927.7.3980	gene	tc40 antigen-like	immunodominant antigen, putative	immunodominant antigen, putative	TcIL3000_7_3160.1	Good	55.71|700|0.0|708	Trypanosoma_ORTHOMCL2874	Trypanosome_ORTHOMCL3895	-0.597728	10.321	-9.14104	6.7876e-05	0.000791681	1.97337
Tb927_11_v5.1	592632	593644	Tb927.11.2060	gene	60S acidic ribosomal subunit protein, putative	60S acidic ribosomal subunit protein, putative	60S acidic ribosomal protein P0, putative	TcIL3000.11.1760.1	Good	91.41|326|0.0|568	Trypanosoma_ORTHOMCL638	Trypanosome_ORTHOMCL320	0.679239	12.9693	9.13246	6.82579e-05	0.000795232	1.96712
Tb927_02_v5.1	500796	501346	Tb927.2.2540	gene	hypothetical protein, conserved	hypothetical protein, conserved	hypothetical protein, conserved	TcIL3000_0_45290.1	Moderate	49.11|169|2e-40|137	Trypanosoma_ORTHOMCL3750	Trypanosome_ORTHOMCL4375	1.00723	9.55593	9.12901	6.84124e-05	0.000796128	1.9646
Tb927_10_v5.1	2058131	2058838	Tb927.10.8330	gene	S. cerevisiae PSP1 homologue, putative	S. cerevisiae PSP1 homologue, putative	S. cerevisiae PSP1 homologue, putative	TcIL3000_10_7190.1	Reasonable	76.27|236|3e-129|368	Trypanosoma_ORTHOMCL4515	Trypanosome_ORTHOMCL2812	-1.54458	7.85589	-9.12299	6.86823e-05	0.000798363	1.96021
Tb927_05_v5.1	381317	381890	Tb927.5.970	gene	class I transcription factor A, subunit 6	class I transcription factor A, subunit 6	class I transcription factor A, subunit 6	TcIL3000_0_47220.1	Reasonable	62.70|185|1e-87|258	Trypanosoma_ORTHOMCL1228	Trypanosome_ORTHOMCL989	0.689748	10.73	9.12105	6.87696e-05	0.000798474	1.95879
Tb927_08_v5.1	747466	748763	Tb927.8.2530	gene	hypothetical protein, conserved	hypothetical protein, conserved	hypothetical protein, conserved	TcIL3000_6_4160.1	Poor	36.11|72|0.24|29.3	Trypanosoma_ORTHOMCL5597	Trypanosome_ORTHOMCL5790	0.593389	10.2237	9.11779	6.89168e-05	0.000799279	1.95641
Tb927_11_v5.1	3072356	3073245	Tb927.11.11470	gene	hypothetical protein, conserved	hypothetical protein, conserved	hypothetical protein, conserved	TcIL3000_0_22050.1	Reasonable	65.75|219|1e-83|254	Trypanosoma_ORTHOMCL6517	Trypanosome_ORTHOMCL4995	0.625257	9.23156	9.11126	6.92123e-05	0.0008018	1.95165
Tb927_06_v5.1	849033	850660	Tb927.6.2840	gene	hypothetical protein, conserved	hypothetical protein, conserved	hypothetical protein, conserved	TcIL3000_6_2320.1	Good	72.84|497|0.0|713	Trypanosoma_ORTHOMCL3145	Trypanosome_ORTHOMCL4872	0.86485	10.1227	9.09985	6.97319e-05	0.000805905	1.94331
Tb927_10_v5.1	1530826	1531467	Tb927.10.6060	gene	zinc finger protein	universal minicircle sequence binding protein (UMSBP), putative	universal minicircle sequence binding protein 2	TcIL3000.11.9980.1	Poor	28.28|198|6e-10|56.6	Trypanosoma_ORTHOMCL5231	Trypanosome_ORTHOMCL1941	0.642249	9.91702	9.09872	6.97839e-05	0.000805905	1.94248
Tb927_11_v5.1	2789305	2792232	Tb927.11.10480	gene	hypothetical protein, conserved	hypothetical protein, conserved	hypothetical protein, conserved	TcIL3000.11.11070.1	Excellent	74.85|978|0.0|1563	Trypanosoma_ORTHOMCL1637	Trypanosome_ORTHOMCL899	1.81748	8.55803	9.09832	6.98022e-05	0.000805905	1.94219
Tb927_10_v5.1	2545928	2547748	Tb927.10.10350	gene	protein kinase, putative	protein kinase, putative	protein kinase, putative	TcIL3000_10_8810.1	Excellent	74.76|614|0.0|930	Trypanosoma_ORTHOMCL6843	Trypanosome_ORTHOMCL5689	0.645715	9.33052	9.0913	7.01246e-05	0.000808718	1.93705
Tb927_11_bin_v5.1	2657818	2659083	Tb11.v5.0580	gene	delta-6 fatty acid desaturase, putative	delta-6 fatty acid desaturase, putative	NA	NA	NA	NA	NA	NA	1.38292	8.99016	9.08805	7.02743e-05	0.000809535	1.93468
Tb927_09_v5.1	1136361	1136792	Tb927.9.6980	gene	hypothetical protein, unlikely	hypothetical protein, unlikely	hypothetical protein, unlikely	TcIL3000_0_35460.1	Poor	55.56|18|7.1|25.4	Trypanosoma_ORTHOMCL9154	Trypanosome_ORTHOMCL10937	0.800855	9.33036	9.08074	7.06128e-05	0.000812522	1.92932
Tb927_09_v5.1	764754	765384	Tb927.9.3920	gene	ribosomal protein S7, putative	ribosomal protein S7, putative	ribosomal protein S7, putative	TcIL3000_9_1270.1	Reasonable	90.10|202|2e-134|378	NA	Trypanosome_ORTHOMCL339	0.596563	13.8779	9.07729	7.07734e-05	0.000813214	1.92679
Tb927_03_v5.1	157055	159481	Tb927.3.620	gene	ATP-dependent DEAD/H RNA helicase, putative	ATP-dependent DEAD/H RNA helicase, putative	ATP-dependent DEAD/H RNA helicase, putative	TcIL3000_0_07370.1	Reasonable	72.17|230|2e-111|342	Trypanosoma_ORTHOMCL3493	Trypanosome_ORTHOMCL2941	0.755444	9.61496	9.07604	7.08313e-05	0.000813214	1.92588
Tb927_02_v5.1	564271	565248	Tb927.2.2970	gene	mitochondrial carrier protein	mitochondrial carrier protein	mitochondrial carrier protein	TcIL3000_2_330.1	Good	68.35|297|6e-152|431	Trypanosoma_ORTHOMCL1444	Trypanosome_ORTHOMCL1715	0.934854	8.96988	9.07259	7.09924e-05	0.000814152	1.92335
Tb927_07_v5.1	1343591	1346672	Tb927.7.5090	gene	hypothetical protein, conserved	hypothetical protein, conserved	hypothetical protein, conserved	TcIL3000_7_4280.1	Reasonable	53.96|454|3e-129|400	Trypanosoma_ORTHOMCL1948	Trypanosome_ORTHOMCL1660	-0.59764	9.28901	-9.06584	7.13086e-05	0.000816865	1.9184
Tb927_11_v5.1	3476888	3483582	Tb927.11.13000	gene	phospholipid-transporting ATPase, putative	phospholipid-transporting ATPase, putative	phospholipid-transporting ATPase, putative	TcIL3000.11.13380.1	Excellent	57.82|1112|0.0|1177	Trypanosoma_ORTHOMCL1599	Trypanosome_ORTHOMCL1604	0.596435	10.6809	9.06066	7.15519e-05	0.000818739	1.9146
Tb927_07_v5.1	267972	268677	Tb927.7.1040	gene	40S ribosomal protein S16, putative	40S ribosomal protein S16, putative	40S ribosomal protein S16, putative	TcIL3000_0_39310.1	Reasonable	91.95|149|3e-99|284	Trypanosoma_ORTHOMCL318	Trypanosome_ORTHOMCL220	0.614731	13.3713	9.05344	7.18934e-05	0.000821731	1.90929
Tb927_09_v5.1	493084	493431	Tb927.9.2210	gene	hypothetical protein, unlikely	hypothetical protein, unlikely	hypothetical protein, unlikely	TcIL3000_0_27730.1	Poor	57.14|21|0.18|29.6	Trypanosoma_ORTHOMCL9184	Trypanosome_ORTHOMCL10966	1.05083	9.08114	9.04678	7.22099e-05	0.00082443	1.9044
Tb927_10_v5.1	79978	82149	Tb927.10.250	gene	hypothetical protein, conserved	hypothetical protein, conserved	hypothetical protein, conserved	TcIL3000_10_110.1	Good	46.07|560|2e-148|450	Trypanosoma_ORTHOMCL1675	Trypanosome_ORTHOMCL1033	0.794107	9.23242	9.03833	7.26136e-05	0.000828118	1.89819
Tb927_03_v5.1	1461094	1462050	Tb927.3.5210	gene	hypothetical protein, conserved	hypothetical protein, conserved	hypothetical protein, conserved	TcIL3000_0_10570.1	Reasonable	52.32|323|5e-114|335	Trypanosoma_ORTHOMCL3517	Trypanosome_ORTHOMCL2738	0.659116	8.73224	9.03596	7.2727e-05	0.000828491	1.89645
Tb927_07_v5.1	216317	229403	Tb927.7.920	gene	dynein heavy chain, putative	dynein heavy chain, putative	dynein heavy chain, putative	TcIL3000_7_550.1	Excellent	82.82|2671|0.0|4675	Trypanosoma_ORTHOMCL32	Trypanosome_ORTHOMCL18	-0.940886	8.67566	-9.02487	7.3262e-05	0.00083366	1.88828
Tb927_06_v5.1	741630	742975	Tb927.6.2410	gene	hypothetical protein, conserved	hypothetical protein, conserved	hypothetical protein, conserved	TcIL3000_6_1920.1	Moderate	33.52|182|2e-23|93.6	Trypanosoma_ORTHOMCL1205	Trypanosome_ORTHOMCL6273	0.762347	9.52802	9.02285	7.33598e-05	0.000833848	1.88679
Tb927_04_v5.1	1151495	1153983	Tb927.4.4370	gene	hypothetical protein, conserved	hypothetical protein, conserved	hypothetical protein, conserved	TcIL3000_8_8020.1	Good	66.34|511|0.0|699	Trypanosoma_ORTHOMCL475	Trypanosome_ORTHOMCL476	-0.588398	9.12139	-9.008	7.40841e-05	0.000841149	1.87584
Tb927_10_v5.1	1411256	1412263	Tb927.10.5660	gene	heat shock protein, putative	heat shock protein, putative	heat shock protein, putative	TcIL3000_10_4800.1	Reasonable	60.30|335|9e-134|387	Trypanosoma_ORTHOMCL4590	Trypanosome_ORTHOMCL1951	0.793408	9.15748	9.00362	7.42993e-05	0.000841954	1.87261
Tb927_09_v5.1	2443947	2445136	Tb927.9.15640	gene	BARP protein	BARP protein	BARP protein	TcIL3000_0_60830.1	Moderate	34.47|235|2e-18|80.9	Trypanosoma_ORTHOMCL9193	Trypanosome_ORTHOMCL10975	0.968063	10.1377	9.00308	7.43261e-05	0.000841954	1.87221
Tb927_09_v5.1	509690	510387	Tb927.9.2290	gene	hypothetical protein, conserved	hypothetical protein, conserved	hypothetical protein, conserved	TcIL3000_0_33850.1	Poor	39.39|33|0.46|28.9	Trypanosoma_ORTHOMCL9182	Trypanosome_ORTHOMCL10964	0.932788	9.83878	9.00065	7.44456e-05	0.000841954	1.87041
Tb927_10_v5.1	921880	923141	Tb927.10.3560	gene	arginine N-methyltransferase, putative	arginine N-methyltransferase, putative	arginine N-methyltransferase, putative	TcIL3000_10_2970.1	Good	72.07|376|0.0|572	Trypanosoma_ORTHOMCL4693	Trypanosome_ORTHOMCL3828	0.63618	9.25719	8.99862	7.45459e-05	0.000841954	1.86891
Tb927_05_v5.1	505659	506963	Tb927.5.1390	gene	64 kDa invariant surface glycoprotein	64 kDa invariant surface glycoprotein	64 kDa invariant surface glycoprotein	TcIL3000_0_42200.1	Moderate	24.78|456|7e-15|75.1	Trypanosoma_ORTHOMCL391	Trypanosome_ORTHOMCL1745	-1.59954	9.06132	-8.99823	7.45651e-05	0.000841954	1.86863
Tb927_07_v5.1	797039	797986	Tb927.7.3140	gene	hypothetical protein, conserved	hypothetical protein, conserved	hypothetical protein, conserved	TcIL3000_0_28880.1	Reasonable	67.91|187|3e-83|247	Trypanosoma_ORTHOMCL2923	Trypanosome_ORTHOMCL3302	0.63947	10.31	8.99199	7.48741e-05	0.000844514	1.86402
Tb927_07_v5.1	1599147	1601050	Tb927.7.5950	gene	protein associated with differentiation 3,	protein associated with differentiation 3, putative	protein associated with differentiation 3, putative	TcIL3000_0_18180.1	Good	66.49|573|0.0|794	Trypanosoma_ORTHOMCL81	Trypanosome_ORTHOMCL53	0.833288	9.8145	8.98777	7.50842e-05	0.000845954	1.86089
Tb927_07_v5.1	1268602	1270060	Tb927.7.4810	gene	hypothetical protein, conserved	hypothetical protein, conserved	hypothetical protein, conserved	TcIL3000_7_3980.1	Good	68.44|450|0.0|640	Trypanosoma_ORTHOMCL1966	Trypanosome_ORTHOMCL1676	0.725729	8.63138	8.98446	7.52491e-05	0.000846882	1.85845
Tb927_10_v5.1	83385	83783	Tb927.10.270	gene	60S ribosomal protein L32, putative	60S ribosomal protein L32, putative	60S ribosomal protein L32, putative	TcIL3000_0_31390.1	Reasonable	93.18|132|9e-88|254	Trypanosoma_ORTHOMCL409	Trypanosome_ORTHOMCL225	0.80235	13.8106	8.98018	7.54633e-05	0.000848363	1.85528
Tb927_10_v5.1	2229945	2234870	Tb927.10.9000	gene	hypothetical protein, conserved	hypothetical protein, conserved	hypothetical protein, conserved	TcIL3000_10_7780.1	Excellent	53.00|1651|0.0|1689	Trypanosoma_ORTHOMCL4479	Trypanosome_ORTHOMCL880	-0.893218	8.9061	-8.96888	7.60319e-05	0.000853103	1.84691
Tb927_05_v5.1	1005199	1009107	Tb927.5.3030	gene	intraflagellar transport protein IFT122,	intraflagellar transport protein IFT122, putative	intraflagellar transport protein IFT122, putative	TcIL3000_5_3300.1	Excellent	83.06|1021|0.0|1788	Trypanosoma_ORTHOMCL3284	Trypanosome_ORTHOMCL4162	-0.632683	9.91163	-8.96849	7.60511e-05	0.000853103	1.84663
Tb927_04_v5.1	302414	304677	Tb927.4.1150	gene	hypothetical protein, conserved	hypothetical protein, conserved	hypothetical protein, conserved	TcIL3000_4_750.1	Excellent	58.97|741|0.0|905	Trypanosoma_ORTHOMCL3470	Trypanosome_ORTHOMCL3481	-0.648248	9.79659	-8.966	7.61774e-05	0.000853586	1.84478
Tb927_02_v5.1	1080291	1081883	Tb927.2.5950	gene	hypothetical protein, conserved	hypothetical protein, conserved	hypothetical protein, conserved	TcIL3000_2_1590.1	Reasonable	40.60|532|2e-100|315	Trypanosoma_ORTHOMCL488	Trypanosome_ORTHOMCL462	-0.695769	10.1139	-8.96185	7.6388e-05	0.000854101	1.8417
Tb927_10_v5.1	3252923	3256969	Tb927.10.13330	gene	paraflagellar rod component, putative	paraflagellar rod component, putative	paraflagellar rod component, putative	TcIL3000_10_11430.1	Excellent	44.61|1428|0.0|999	Trypanosoma_ORTHOMCL1752	Trypanosome_ORTHOMCL6365	0.640721	9.11164	8.96181	7.63898e-05	0.000854101	1.84168
Tb927_04_v5.1	363820	365202	Tb927.4.1400	gene	vacuolar transport protein 4A, putative	vacuolar transport protein 4A, putative	vacuolar transport protein 4A, putative	TcIL3000_0_34140.1	Good	68.93|309|3e-144|417	Trypanosoma_ORTHOMCL5988	Trypanosome_ORTHOMCL5387	1.20971	9.1415	8.95907	7.65291e-05	0.000854728	1.83965
Tb927_10_v5.1	1349780	1350298	Tb927.10.5370	gene	40S ribosomal protein S10, putative	40S ribosomal protein S10, putative	40S ribosomal protein S10, putative	TcIL3000_10_4510.1	Reasonable	78.29|175|3e-66|202	Trypanosoma_ORTHOMCL863	Trypanosome_ORTHOMCL309	0.669446	13.0091	8.95268	7.68553e-05	0.000857438	1.8349
Tb927_10_v5.1	1333758	1334219	Tb927.10.5340	gene	40S ribosomal protein S18, putative	40S ribosomal protein S18, putative	40S ribosomal protein S18, putative	TcIL3000_10_4490.1	Reasonable	94.77|153|1e-106|303	Trypanosoma_ORTHOMCL419	Trypanosome_ORTHOMCL246	0.699801	14.5976	8.94846	7.70717e-05	0.000858918	1.83177
Tb927_03_v5.1	206155	207517	Tb927.3.870	gene	hypothetical protein, conserved	hypothetical protein, conserved	hypothetical protein, conserved	TcIL3000_0_03310.1	Good	60.42|432|0.0|520	Trypanosoma_ORTHOMCL6000	Trypanosome_ORTHOMCL5170	-0.981106	8.87666	-8.9462	7.71874e-05	0.000859275	1.8301
Tb927_11_v5.1	3173157	3173603	Tb927.11.11830	gene	40S ribosomal protein S17, putative	40S ribosomal protein S17, putative	40S ribosomal protein S17, putative	TcIL3000.11.12480.1	Reasonable	85.21|142|3e-84|246	Trypanosoma_ORTHOMCL641	Trypanosome_ORTHOMCL319	0.611029	12.9164	8.93817	7.76018e-05	0.000862282	1.82413
Tb927_08_v5.1	2037677	2040594	Tb927.8.7090	gene	hypothetical protein, conserved	hypothetical protein, conserved	hypothetical protein, conserved	TcIL3000_8_7150.1	Excellent	48.37|891|0.0|805	Trypanosoma_ORTHOMCL598	Trypanosome_ORTHOMCL536	0.702352	9.80194	8.93771	7.76255e-05	0.000862282	1.82379
Tb927_09_v5.1	2350792	2351596	Tb927.9.15060	gene	rRNA processing protein, putative	rRNA processing protein, putative	rRNA processing protein, putative	TcIL3000_9_6280.1	Moderate	70.34|118|3e-48|157	Trypanosoma_ORTHOMCL2271	Trypanosome_ORTHOMCL2148	1.10722	9.9257	8.93531	7.775e-05	0.000862731	1.822
Tb927_11_v5.1	2714698	2715515	Tb927.11.10140	gene	hypothetical protein, conserved	hypothetical protein, conserved	hypothetical protein, conserved	TcIL3000.11.10630.1	Good	81.04|269|5e-170|474	Trypanosoma_ORTHOMCL1645	Trypanosome_ORTHOMCL915	0.692932	9.17611	8.92885	7.80853e-05	0.000865516	1.8172
Tb927_08_v5.1	428242	429091	Tb927.8.1330	gene	60S ribosomal protein L7a, putative	60S ribosomal protein L7a, putative	60S ribosomal protein L7a, putative	TcIL3000_0_39590.1	Good	89.42|274|4e-176|491	Trypanosoma_ORTHOMCL383	Trypanosome_ORTHOMCL268	0.608792	14.1791	8.92507	7.82825e-05	0.000866658	1.81439
Tb927_10_v5.1	873629	873973	Tb927.10.3380	gene	60S acidic ribosomal protein P2, putative	60S acidic ribosomal protein P2, putative	60S acidic ribosomal protein P2, putative	TcIL3000_10_2820.1	Moderate	76.56|64|5e-29|103	Trypanosoma_ORTHOMCL408	Trypanosome_ORTHOMCL338	0.697973	12.8108	8.92364	7.83573e-05	0.000866658	1.81333
Tb927_03_v5.1	1247753	1248640	Tb927.3.4450	gene	hypothetical protein, conserved	hypothetical protein, conserved	hypothetical protein, conserved	TcIL3000_0_38300.1	Poor	26.21|103|0.55|29.6	Trypanosoma_ORTHOMCL7807	Trypanosome_ORTHOMCL9755	0.613321	10.1402	8.92182	7.84525e-05	0.000866777	1.81197
Tb927_06_v5.1	1401831	1402172	Tb927.6.5120	gene	60S acidic ribosomal protein P2, putative	60S acidic ribosomal protein P2, putative	60S acidic ribosomal protein P2, putative	TcIL3000_0_57560.1	Moderate	80.56|108|5e-39|128	Trypanosoma_ORTHOMCL319	Trypanosome_ORTHOMCL251	0.753544	14.4031	8.9148	7.88215e-05	0.000869918	1.80674
Tb927_08_v5.1	1372419	1374172	Tb927.8.4670	gene	hypothetical protein, conserved	hypothetical protein, conserved	hypothetical protein, conserved	TcIL3000_8_4500.1	Good	60.14|577|0.0|662	Trypanosoma_ORTHOMCL2548	Trypanosome_ORTHOMCL4049	0.618826	9.62283	8.91243	7.89465e-05	0.000870361	1.80497
Tb927_11_v5.1	4187883	4193977	Tb927.11.15830	gene	RNA methyltransferase, putative	RNA methyltransferase, putative	RNA methyltransferase, putative	TcIL3000.11.15760.1	Excellent	59.30|1720|0.0|2066	Trypanosoma_ORTHOMCL1800	Trypanosome_ORTHOMCL1054	0.662926	7.59423	8.90015	7.95974e-05	0.000876297	1.79582
Tb927_01_v5.1	264384	278165	Tb927.1.880	gene	hypothetical protein, conserved	hypothetical protein, conserved	Midasin, putative	TcIL3000_1_370.1	Excellent	68.42|4617|0.0|6278	Trypanosoma_ORTHOMCL916	Trypanosome_ORTHOMCL589	1.553	8.1208	8.89905	7.96556e-05	0.000876297	1.795
Tb927_08_v5.1	1948980	1950801	Tb927.8.6730	gene	hypothetical protein, conserved	hypothetical protein, conserved	hypothetical protein, conserved	TcIL3000_8_6600.1	Good	39.52|582|7e-140|422	Trypanosoma_ORTHOMCL460	Trypanosome_ORTHOMCL5763	-0.868276	11.0705	-8.88945	8.01695e-05	0.000881006	1.78783
Tb927_08_v5.1	1404852	1417416	Tb927.8.4780	gene	hypothetical protein, conserved	hypothetical protein, conserved	hypothetical protein, conserved	TcIL3000_8_4610.1	Excellent	62.89|2918|0.0|3572	Trypanosoma_ORTHOMCL577	Trypanosome_ORTHOMCL294	-1.12382	8.7123	-8.88552	8.03806e-05	0.000882382	1.7849
Tb927_11_bin_v5.1	2816713	2818248	Tb11.v5.0598	gene	hypothetical protein, conserved	hypothetical protein, conserved	NA	NA	NA	NA	NA	NA	0.57973	9.35049	8.88075	8.06379e-05	0.000883876	1.78133
Tb927_09_v5.1	1017891	1018558	Tb927.9.6130	gene	calmodulin, putative	calmodulin, putative	calmodulin, putative	TcIL3000_9_2110.1	Reasonable	85.99|157|9e-100|286	Trypanosoma_ORTHOMCL5416	Trypanosome_ORTHOMCL5553	-1.02995	10.2	-8.87981	8.0689e-05	0.000883876	1.78063
Tb927_11_v5.1	1906307	1908157	Tb927.11.6750	gene	DNA ligase, putative	DNA ligase, putative	DNA ligase, putative	TcIL3000.11.7290.1	Good	60.89|583|0.0|675	Trypanosoma_ORTHOMCL1499	Trypanosome_ORTHOMCL1585	0.972711	8.28054	8.87799	8.07871e-05	0.000884007	1.77927
Tb927_07_v5.1	828748	830861	Tb927.7.3220	gene	hypothetical protein, conserved	hypothetical protein, conserved	hypothetical protein, conserved	TcIL3000_7_2380.1	Reasonable	72.25|191|7e-102|296	Trypanosoma_ORTHOMCL2917	Trypanosome_ORTHOMCL579	0.607262	9.4404	8.87515	8.09415e-05	0.000884754	1.77714
Tb927_05_v5.1	1219908	1220580	Tb927.5.3720	gene	hypothetical protein, conserved	hypothetical protein, conserved	hypothetical protein, conserved	TcIL3000_0_08670.1	Moderate	35.00|200|4e-19|81.6	Trypanosoma_ORTHOMCL1248	Trypanosome_ORTHOMCL6282	1.80944	9.96076	8.87009	8.12164e-05	0.000886814	1.77336
Tb927_11_v5.1	1672175	1673140	Tb927.11.5900	gene	hypothetical protein, conserved	hypothetical protein, conserved	hypothetical protein, conserved	TcIL3000_6_3820.1	Poor	31.88|69|0.70|30.4	Trypanosoma_ORTHOMCL1518	Trypanosome_ORTHOMCL6330	1.21746	8.19588	8.86494	8.14976e-05	0.000888887	1.76951
Tb927_08_v5.1	1028680	1029610	Tb927.8.3460	gene	hypothetical protein, conserved	hypothetical protein, conserved	hypothetical protein, conserved	TcIL3000_0_00610.1	Reasonable	39.19|296|4e-72|226	Trypanosoma_ORTHOMCL5579	Trypanosome_ORTHOMCL5237	-0.740967	10.763	-8.86079	8.17253e-05	0.000888887	1.7664
Tb927_11_v5.1	183309	185046	Tb927.11.740	gene	eukaryotic translation initiation factor 5A,	eukaryotic translation initiation factor 5A, putative	eukaryotic translation initiation factor 5A, putative	TcIL3000_0_35150.1	Poor	35.53|76|0.065|32.0	Trypanosoma_ORTHOMCL6237	Trypanosome_ORTHOMCL365	0.6757	11.7169	8.86053	8.17394e-05	0.000888887	1.76621
Tb927_11_v5.1	1241183	1241919	Tb927.11.4240	gene	hypothetical protein, conserved	hypothetical protein, conserved	hypothetical protein, conserved	TcIL3000.11.4290.1	Reasonable	60.96|228|1e-92|275	Trypanosoma_ORTHOMCL3967	Trypanosome_ORTHOMCL3966	0.815706	8.71596	8.86029	8.17527e-05	0.000888887	1.76602
Tb927_10_v5.1	3932498	3933190	Tb927.10.15960	gene	hypothetical protein, conserved	hypothetical protein, conserved	hypothetical protein, conserved	TcIL3000.11.11870.1	Poor	26.74|86|2.2|28.1	Trypanosoma_ORTHOMCL9528	Trypanosome_ORTHOMCL6591	-1.37353	9.34825	-8.85487	8.20508e-05	0.000890564	1.76197
Tb927_11_bin_v5.1	592210	593322	Tb11.v5.0279	gene	ATP-dependent DEAD/H RNA helicase, putative	ATP-dependent DEAD/H RNA helicase, putative	NA	NA	NA	NA	NA	NA	0.874258	9.1104	8.85433	8.20805e-05	0.000890564	1.76156
Tb927_01_v5.1	189650	190085	Tb927.1.490	gene	hypothetical protein	hypothetical protein	hypothetical protein	TcIL3000_7_2740.1	Poor	36.67|30|2.4|25.0	Trypanosoma_ORTHOMCL7376	Trypanosome_ORTHOMCL9308	-0.913395	9.58101	-8.84957	8.2344e-05	0.00089248	1.75799
Tb927_10_v5.1	689133	689699	Tb927.10.2660	gene	hypothetical protein, conserved	hypothetical protein, conserved	hypothetical protein, conserved	TcIL3000_10_2280.1	Moderate	50.00|188|1e-55|176	Trypanosoma_ORTHOMCL4734	Trypanosome_ORTHOMCL3546	0.941719	9.75493	8.84538	8.25762e-05	0.000894052	1.75485
Tb927_02_v5.1	1007898	1013083	Tb927.2.5610	gene	hypothetical protein, conserved	hypothetical protein, conserved	hypothetical protein, conserved	TcIL3000_0_08720.1	Excellent	54.58|1156|0.0|1206	Trypanosoma_ORTHOMCL822	Trypanosome_ORTHOMCL664	0.697283	9.25296	8.84222	8.27515e-05	0.000895007	1.75248
Tb927_06_v5.1	787440	787876	Tb927.6.2590	gene	hypothetical protein, conserved	hypothetical protein, conserved	hypothetical protein, conserved	TcIL3000_7_3810.1	Poor	25.68|74|1.3|27.3	Trypanosoma_ORTHOMCL5793	Trypanosome_ORTHOMCL416	0.762939	10.4197	8.84064	8.28398e-05	0.000895019	1.75129
Tb927_07_v5.1	201318	202396	Tb927.7.850	gene	hypothetical protein, conserved	hypothetical protein, conserved	hypothetical protein, conserved	TcIL3000_7_450.1	Good	66.47|334|6e-153|437	Trypanosoma_ORTHOMCL5641	Trypanosome_ORTHOMCL5107	0.656016	9.83249	8.83164	8.33431e-05	0.000898854	1.74454
Tb927_04_v5.1	1422971	1424608	Tb927.4.5230	gene	hypothetical protein, conserved	hypothetical protein, conserved	hypothetical protein, conserved	TcIL3000_0_59200.1	Moderate	45.73|234|6e-50|164	Trypanosoma_ORTHOMCL3372	Trypanosome_ORTHOMCL1084	0.663371	10.1552	8.83116	8.33699e-05	0.000898854	1.74418
Tb927_08_v5.1	1624789	1626816	Tb927.8.5490	gene	hypothetical protein, conserved	hypothetical protein, conserved	hypothetical protein, conserved	TcIL3000_8_5300.1	Good	56.67|637|0.0|624	Trypanosoma_ORTHOMCL2504	Trypanosome_ORTHOMCL1491	1.21237	10.0208	8.82833	8.35293e-05	0.000899628	1.74205
Tb927_03_v5.1	1018237	1019186	Tb927.3.3630	gene	elongation factor ts, putative	elongation factor ts, putative	Elongation factor Ts, mitochondrial, putative	TcIL3000_3_2320.1	Good	74.72|269|4e-150|424	Trypanosoma_ORTHOMCL3566	Trypanosome_ORTHOMCL2722	0.873993	9.36497	8.82428	8.37573e-05	0.000901138	1.73901
Tbrucei.chr8.100	11838	12836	Tb08.27P2.110	gene	NA	NA	hypothetical protein, conserved	TcIL3000_10_11530.1	Reasonable	48.34|331|4e-109|324	Trypanosoma_ORTHOMCL360	Trypanosome_ORTHOMCL768	-3.6688	5.66099	-8.81513	8.42757e-05	0.000905587	1.73212
Tb927_05_v5.1	387433	391641	Tb927.5.1010	gene	hypothetical protein, conserved	hypothetical protein, conserved	hypothetical protein, conserved	TcIL3000_0_47190.1	Reasonable	44.57|442|4e-110|371	Trypanosoma_ORTHOMCL794	Trypanosome_ORTHOMCL656	-0.571811	9.29315	-8.81388	8.43474e-05	0.000905587	1.73118
Tb927_08_v5.1	429328	430167	Tb927.8.1340	gene	60S ribosomal protein L7a, putative	60S ribosomal protein L7a, putative	60S ribosomal protein L7a, putative	TcIL3000_0_39590.1	Good	89.42|274|4e-176|491	Trypanosoma_ORTHOMCL383	Trypanosome_ORTHOMCL268	0.623208	14.2691	8.80988	8.45749e-05	0.000907082	1.72817
Tb927_05_v5.1	334792	336203	Tb927.5.810	gene	zinc finger protein family member, putative	zinc finger protein family member, putative	zinc finger CCCH domain containing protein 11	TcIL3000_0_17500.1	Moderate	38.69|305|9e-39|142	Trypanosoma_ORTHOMCL1232	Trypanosome_ORTHOMCL991	2.01883	11.7938	8.80622	8.47844e-05	0.000908379	1.72541
Tb927_11_v5.1	43125	45086	Tb927.11.190	gene	elongation factor, putative	elongation factor, putative	elongation factor, putative	TcIL3000.11.70.1	Excellent	82.79|645|0.0|1132	Trypanosoma_ORTHOMCL6395	Trypanosome_ORTHOMCL5196	-0.713377	9.02748	-8.80431	8.48938e-05	0.000908602	1.72397
Tb927_07_v5.1	605377	608436	Tb927.7.2350	gene	hypothetical protein, conserved	hypothetical protein, conserved	hypothetical protein, conserved	TcIL3000_0_43610.1	Good	55.60|563|0.0|628	Trypanosoma_ORTHOMCL1155	Trypanosome_ORTHOMCL1343	-0.707784	9.14441	-8.79924	8.51852e-05	0.000910771	1.72015
Tb927_11_v5.1	4052803	4053910	Tb927.11.15280	gene	tRNA-sepcific adenosine deaminase	tRNA-sepcific adenosine deaminase	tRNA-sepcific adenosine deaminase	TcIL3000.11.15420.1	Reasonable	56.06|355|7e-130|379	Trypanosoma_ORTHOMCL4183	Trypanosome_ORTHOMCL2414	0.640909	9.05031	8.79496	8.54318e-05	0.000912458	1.71693
Tb927_06_v5.1	1342104	1343696	Tb927.6.4830	gene	hypothetical protein, conserved	hypothetical protein, conserved	hypothetical protein, conserved	TcIL3000_0_43760.1	Good	56.46|542|0.0|549	Trypanosoma_ORTHOMCL5762	Trypanosome_ORTHOMCL1113	0.686773	10.1703	8.79273	8.55605e-05	0.000912882	1.71525
Tb927_10_v5.1	1238533	1239468	Tb927.10.4990	gene	CDC2-related protein kinase	cell division related protein kinase 2, putative	cdc2-related kinase 3, putative	TcIL3000_10_4170.1	Good	90.26|308|0.0|587	Trypanosoma_ORTHOMCL4617	Trypanosome_ORTHOMCL1985	-0.897902	8.86567	-8.78288	8.61329e-05	0.000918035	1.70781
Tb927_02_v5.1	583634	586865	Tb927.2.3160	gene	hypothetical protein, conserved	hypothetical protein, conserved	hypothetical protein, conserved	TcIL3000_2_390.1	Reasonable	41.92|427|9e-70|227	Trypanosoma_ORTHOMCL3740	Trypanosome_ORTHOMCL2329	0.778394	8.76268	8.77743	8.64508e-05	0.000920468	1.7037
Tb927_07_v5.1	705594	706499	Tb927.7.2700	gene	NADH-cytochrome b5 reductase, putative	NADH-cytochrome b5 reductase, putative	NADH-cytochrome b5 reductase, putative	TcIL3000_7_2050.1	Good	71.08|287|1e-153|434	Trypanosoma_ORTHOMCL7778	Trypanosome_ORTHOMCL6160	-0.737909	11.5786	-8.77127	8.68123e-05	0.000923359	1.69905
Tb927_08_v5.1	1498702	1500545	Tb927.8.5080	gene	hypothetical protein, conserved	hypothetical protein, conserved	hypothetical protein, conserved	TcIL3000_8_4840.1	Excellent	69.13|583|0.0|822	Trypanosoma_ORTHOMCL2531	Trypanosome_ORTHOMCL3761	0.731789	10.9888	8.7595	8.75077e-05	0.000929792	1.69014
Tb927_11_v5.1	2720489	2720898	Tb927.11.10160	gene	60S ribosomal protein L22, putative	60S ribosomal protein L22, putative	60S ribosomal protein L22, putative	TcIL3000_8_5750.1	Poor	33.33|48|0.26|29.6	Trypanosoma_ORTHOMCL9469	Trypanosome_ORTHOMCL11240	0.651223	13.5974	8.74769	8.82125e-05	0.000935435	1.6812
Tb927_04_v5.1	1321321	1322748	Tb927.4.4830	gene	amino acid transporter, putative	amino acid transporter, putative	amino acid transporter, putative	TcIL3000_0_48400.1	Good	67.27|440|0.0|615	Trypanosoma_ORTHOMCL67	Trypanosome_ORTHOMCL73	0.706431	9.09717	8.74754	8.8221e-05	0.000935435	1.68109
Tb927_10_v5.1	3654477	3655775	Tb927.10.14950	gene	zinc finger protein family member, putative	RNA binding protein, putative	Zinc finger CCCH domain-containing protein 40	TcIL3000_10_12820.1	Good	61.16|327|2e-140|412	Trypanosoma_ORTHOMCL4810	Trypanosome_ORTHOMCL5473	0.734485	10.0976	8.74343	8.84676e-05	0.000936743	1.67797
Tb927_11_v5.1	3293339	3296345	Tb927.11.12320	gene	hypothetical protein, conserved	hypothetical protein, conserved	hypothetical protein, conserved	TcIL3000.11.12950.1	Good	46.78|855|0.0|730	Trypanosoma_ORTHOMCL4320	Trypanosome_ORTHOMCL438	0.617208	8.73971	8.74245	8.8527e-05	0.000936743	1.67723
Tb927_06_v5.1	623938	625681	Tb927.6.1880	gene	aspartyl-tRNA synthetase, putative	aspartyl-tRNA synthetase, putative	aspartyl-tRNA synthetase, putative	TcIL3000_6_1480.1	Excellent	85.36|560|0.0|960	Trypanosoma_ORTHOMCL3186	Trypanosome_ORTHOMCL2639	0.979034	9.81126	8.74085	8.8623e-05	0.000936794	1.67602
Tb927_08_v5.1	1009977	1010937	Tb927.8.3380	gene	electron transfer protein, putative	electron transfer protein, putative	electron transfer protein, putative	TcIL3000_8_3420.1	Good	79.50|239|1e-142|402	Trypanosoma_ORTHOMCL5584	Trypanosome_ORTHOMCL5241	-1.09844	10.0503	-8.73646	8.8888e-05	0.000938187	1.67269
Tb927_09_v5.1	2151170	2153824	Tb927.9.13570	gene	hypothetical protein, conserved	hypothetical protein, conserved	hypothetical protein, conserved	TcIL3000_9_5800.1	Reasonable	33.16|573|9e-69|239	Trypanosoma_ORTHOMCL2299	Trypanosome_ORTHOMCL6765	1.29567	9.05794	8.73326	8.90817e-05	0.000938187	1.67026
Tb927_03_v5.1	1519471	1520580	Tb927.3.5430	gene	hypothetical protein, conserved	hypothetical protein, conserved	hypothetical protein, conserved	TcIL3000_3_3380.1	Reasonable	60.61|264|2e-108|317	Trypanosoma_ORTHOMCL6019	Trypanosome_ORTHOMCL4970	0.948095	9.26282	8.73066	8.92394e-05	0.000938187	1.66828
Tb927_02_v5.1	492455	493300	Tb927.2.2500	gene	hypothetical protein, conserved	hypothetical protein, conserved	hypothetical protein, conserved	TcIL3000_10_4730.1	Poor	31.67|60|1.8|28.9	Trypanosoma_ORTHOMCL6159	Trypanosome_ORTHOMCL5723	0.672918	10.0618	8.73051	8.92484e-05	0.000938187	1.66817
Tb927_11_v5.1	103046	105892	Tb927.11.460	gene	predicted WD40 repeat protein	predicted WD40 repeat protein	predicted WD40 repeat protein	TcIL3000.11.400.1	Excellent	70.96|954|0.0|1350	Trypanosoma_ORTHOMCL5170	Trypanosome_ORTHOMCL3113	1.30196	7.4743	8.73051	8.92487e-05	0.000938187	1.66817
Tb927_09_v5.1	2248445	2248894	Tb927.9.14370	gene	60S ribosomal protein L26, putative	60S ribosomal protein L26, putative	60S ribosomal protein L26, putative	TcIL3000_9_6170.1	Reasonable	94.41|143|1e-96|277	Trypanosoma_ORTHOMCL377	Trypanosome_ORTHOMCL258	0.641726	14.3878	8.72839	8.93769e-05	0.000938187	1.66657
Tb927_11_bin_v5.1	493404	493865	Tb11.v5.1060	gene	40S ribosomal protein S18, putative	40S ribosomal protein S18, putative	NA	NA	NA	NA	NA	NA	0.686721	12.7284	8.7281	8.93947e-05	0.000938187	1.66634
Tb927_07_v5.1	359587	364544	Tb927.7.1420	gene	hypothetical protein, conserved	hypothetical protein, conserved	hypothetical protein, conserved	TcIL3000_0_59140.1	Reasonable	46.05|291|7e-79|265	Trypanosoma_ORTHOMCL770	Trypanosome_ORTHOMCL1255	-0.576057	10.3536	-8.72121	8.98151e-05	0.000941636	1.66111
Tb927_10_v5.1	3598487	3599401	Tb927.10.14750	gene	fibrillarin, putative	fibrillarin, putative	fibrillarin, putative	TcIL3000_10_12620.1	Good	96.38|221|2e-158|444	Trypanosoma_ORTHOMCL871	Trypanosome_ORTHOMCL776	1.4005	10.5958	8.71765	9.00333e-05	0.000942961	1.6584
Tb927_11_v5.1	2762070	2763529	Tb927.11.10360	gene	hypothetical protein, conserved	hypothetical protein, conserved	hypothetical protein, conserved	TcIL3000.11.10860.1	Reasonable	38.25|481|4e-72|237	Trypanosoma_ORTHOMCL4414	Trypanosome_ORTHOMCL1874	-0.907641	8.39781	-8.71296	9.03214e-05	0.000944668	1.65484
Tb927_10_v5.1	3570686	3572842	Tb927.10.14570	gene	hypothetical protein, conserved	hypothetical protein, conserved	hypothetical protein, conserved	TcIL3000_10_12460.1	Excellent	71.31|718|0.0|1066	Trypanosoma_ORTHOMCL4831	Trypanosome_ORTHOMCL2477	-0.552912	9.52333	-8.712	9.03803e-05	0.000944668	1.65411
Tb927_10_v5.1	218290	223449	Tb927.10.840	gene	hypothetical protein, conserved	hypothetical protein, conserved	hypothetical protein, conserved	TcIL3000_10_690.1	Excellent	37.09|1642|0.0|992	Trypanosoma_ORTHOMCL1777	Trypanosome_ORTHOMCL1358	-0.758543	9.10088	-8.70644	9.07238e-05	0.000944858	1.64988
Tb927_09_v5.1	367175	368569	Tb927.9.1560	gene	hypothetical protein, conserved	hypothetical protein, conserved	hypothetical protein, conserved	TcIL3000_0_32330.1	Good	58.94|436|5e-160|464	Trypanosoma_ORTHOMCL2258	Trypanosome_ORTHOMCL2949	0.727135	10.2446	8.70579	9.0764e-05	0.000944858	1.64938
Tb927_11_bin_v5.1	4207229	4209211	Tb11.v5.0808	gene	hypothetical protein, conserved	hypothetical protein, conserved	NA	NA	NA	NA	NA	NA	0.643146	8.26662	8.70507	9.08081e-05	0.000944858	1.64884
5K5_v5.1	89861	90997	Tb05.5K5.310	pseudogene	NA	NA	NA	NA	NA	NA	Trypanosoma_ORTHOMCL685	Trypanosome_ORTHOMCL5787	-2.26179	4.00246	-8.7045	9.08439e-05	0.000944858	1.6484
Tb927_09_v5.1	1836698	1838257	Tb927.9.11800	gene	hypothetical protein, conserved	hypothetical protein, conserved	hypothetical protein, conserved	TcIL3000_9_4800.1	Good	66.95|478|0.0|673	Trypanosoma_ORTHOMCL563	Trypanosome_ORTHOMCL461	0.607755	9.66371	8.70426	9.08588e-05	0.000944858	1.64822
Tb927_02_v5.1	959690	960865	Tb927.2.5384	pseudogene	retrotransposon hot spot protein (RHS),	retrotransposon hot spot protein (RHS, pseudogene), putative	NA	NA	NA	NA	Trypanosoma_ORTHOMCL9399	Trypanosome_ORTHOMCL11174	-2.21339	6.00994	-8.70082	9.10721e-05	0.000946117	1.6456
Tb927_08_v5.1	1762422	1764895	Tb927.8.6040	gene	hypothetical protein, conserved	hypothetical protein, conserved	hypothetical protein, conserved	TcIL3000_8_5830.1	Reasonable	84.00|125|8e-74|223	Trypanosoma_ORTHOMCL1094	Trypanosome_ORTHOMCL1279	0.657651	12.6101	8.69873	9.12022e-05	0.000946318	1.64401
Tb927_11_bin_v5.1	581090	582931	Tb11.v5.0274	gene	hypothetical protein, conserved	hypothetical protein, conserved	NA	NA	NA	NA	NA	NA	1.21062	8.70745	8.69755	9.12758e-05	0.000946318	1.64311
Tb927_11_v5.1	867662	867938	Tb927.11.3000	gene	60S ribosomal protein L37, putative	60S ribosomal protein L37, putative	60S ribosomal protein L37, putative	TcIL3000_8_10.1	Poor	35.56|45|0.092|29.3	Trypanosoma_ORTHOMCL637	Trypanosome_ORTHOMCL354	0.575289	13.0854	8.6908	9.16974e-05	0.000949729	1.63797
Tb927_11_v5.1	1507771	1508171	Tb927.11.5280	gene	ATPase subunit 9, putative	ATPase subunit 9, putative	ATPase subunit 9, putative	TcIL3000_7_970.1	Moderate	84.03|119|1e-61|186	Trypanosoma_ORTHOMCL9425	Trypanosome_ORTHOMCL159	0.962159	9.50758	8.68089	9.23203e-05	0.000955217	1.63041
Tb927_11_bin_v5.1	143803	147036	Tb11.v5.0150	gene	SNF2 DNA repair protein, putative	SNF2 DNA repair protein, putative	NA	NA	NA	NA	NA	NA	-0.717931	8.7085	-8.67423	9.27416e-05	0.000957802	1.62533
Tb927_06_v5.1	691079	691761	Tb927.6.2170	gene	co-chaperone GrpE, putative	co-chaperone GrpE, putative	co-chaperone GrpE, putative	TcIL3000_0_31300.1	Reasonable	80.63|222|2e-116|335	Trypanosoma_ORTHOMCL3174	Trypanosome_ORTHOMCL2629	1.02454	11.002	8.67349	9.27884e-05	0.000957802	1.62477
Tb927_10_v5.1	3799111	3800556	Tb927.10.15470	gene	hypothetical protein, conserved	hypothetical protein, conserved	hypothetical protein, conserved	TcIL3000_10_13260.1	Good	50.10|479|6e-147|432	Trypanosoma_ORTHOMCL1874	Trypanosome_ORTHOMCL1443	0.797643	8.66737	8.67252	9.285e-05	0.000957802	1.62403
Tb927_07_v5.1	1495014	1496422	Tb927.7.5550	gene	hypothetical protein, conserved	hypothetical protein, conserved	hypothetical protein, conserved	TcIL3000_10_2830.1	Poor	26.18|233|1e-07|52.8	Trypanosoma_ORTHOMCL7138	Trypanosome_ORTHOMCL6003	0.736859	9.88287	8.66349	9.34257e-05	0.000962486	1.61713
Tb927_10_v5.1	1878574	1879332	Tb927.10.7450	gene	Rrp41p homologue	exosome complex exonuclease RRP41A	exosome complex exonuclease RRP41A	TcIL3000_10_6420.1	Good	85.32|252|4e-156|437	Trypanosoma_ORTHOMCL6614	Trypanosome_ORTHOMCL4563	0.896529	9.91969	8.66088	9.35931e-05	0.000962486	1.61513
Tb927_11_v5.1	1768333	1771147	Tb927.11.6280	gene	pyruvate phosphate dikinase	pyruvate phosphate dikinase	pyruvate phosphate dikinase	TcIL3000.11.6820.1	Excellent	85.54|913|0.0|1642	Trypanosoma_ORTHOMCL3881	Trypanosome_ORTHOMCL4024	1.19551	8.89306	8.66051	9.36165e-05	0.000962486	1.61485
Tb927_04_v5.1	26558	26995	Tb927.4.180	gene	hypothetical protein	hypothetical protein	hypothetical protein	TcIL3000.11.4280.1	Poor	40.00|30|1.3|26.2	Trypanosoma_ORTHOMCL7376	Trypanosome_ORTHOMCL9308	-0.688815	10.0227	-8.65954	9.36792e-05	0.000962486	1.61411
Tb927_03_v5.1	583617	584518	Tb927.3.2250	gene	hypothetical protein, conserved	hypothetical protein, conserved	hypothetical protein, conserved	TcIL3000_3_1360.1	Moderate	32.88|292|5e-32|121	Trypanosoma_ORTHOMCL6112	Trypanosome_ORTHOMCL7516	0.913968	8.0362	8.65305	9.40965e-05	0.000965441	1.60915
Tb927_11_v5.1	174147	175002	Tb927.11.720	gene	hypothetical protein, conserved	hypothetical protein, conserved	hypothetical protein, conserved	TcIL3000.11.710.1	Reasonable	54.89|266|8e-85|256	Trypanosoma_ORTHOMCL5247	Trypanosome_ORTHOMCL3108	-0.919013	9.88937	-8.65107	9.42244e-05	0.000965441	1.60763
Tb927_11_v5.1	1833720	1834344	Tb927.11.6500	gene	40S ribosomal protein S21, putative	40S ribosomal protein S21, putative	40S ribosomal protein S21, putative	TcIL3000.11.7120.1	Reasonable	68.52|162|2e-66|205	Trypanosoma_ORTHOMCL331	Trypanosome_ORTHOMCL198	0.685675	13.3199	8.65069	9.4249e-05	0.000965441	1.60734
Tb927_11_v5.1	223755	225040	Tb927.11.880	gene	cyclophilin type peptidyl-prolyl cis-trans	cyclophilin a	cyclophilin type peptidyl-prolyl cis-trans isomerase	TcIL3000.11.810.1	Reasonable	88.14|177|5e-115|327	Trypanosoma_ORTHOMCL6205	Trypanosome_ORTHOMCL5171	-1.89056	10.9308	-8.64506	9.46133e-05	0.000966758	1.60303
Tb927_03_v5.1	1419106	1420188	Tb927.3.5060	gene	hypothetical protein, conserved	hypothetical protein, conserved	hypothetical protein, conserved	TcIL3000_3_3060.1	Good	83.63|342|0.0|606	Trypanosoma_ORTHOMCL6028	Trypanosome_ORTHOMCL4949	-0.918176	10.6348	-8.64468	9.46384e-05	0.000966758	1.60274
Tb927_10_v5.1	726077	726418	Tb927.10.2840	gene	ribosomal protein S25, putative	ribosomal protein S25, putative	ribosomal protein S25, putative	TcIL3000_3_580.1	Moderate	91.82|110|5e-64|192	Trypanosoma_ORTHOMCL648	Trypanosome_ORTHOMCL290	0.750518	14.3894	8.64346	9.47176e-05	0.000966758	1.6018
Tb927_11_v5.1	3038602	3040295	Tb927.11.11380	gene	hypothetical protein, conserved	hypothetical protein, conserved	hypothetical protein, conserved	TcIL3000.11.12040.1	Excellent	76.73|550|0.0|853	Trypanosoma_ORTHOMCL6521	Trypanosome_ORTHOMCL4979	0.802483	8.8589	8.64289	9.47544e-05	0.000966758	1.60137
Tb927_09_v5.1	1804567	1805328	Tb927.9.11580	gene	glycosomal membrane protein	Gim5A protein	Gim5A protein	TcIL3000_0_58140.1	Reasonable	72.02|243|8e-129|367	Trypanosoma_ORTHOMCL732	Trypanosome_ORTHOMCL460	-1.34554	10.8844	-8.63866	9.503e-05	0.000967789	1.59813
Tb927_06_v5.1	525229	527271	Tb927.6.1500	gene	alkyl-dihydroxyacetone phosphate synthase	alkyl-dihydroxyacetone phosphate synthase	alkyl-dihydroxyacetone phosphate synthase	TcIL3000_6_980.1	Excellent	76.84|613|0.0|1007	Trypanosoma_ORTHOMCL1219	Trypanosome_ORTHOMCL1160	0.569812	9.91052	8.63845	9.50439e-05	0.000967789	1.59796
Tb927_11_v5.1	3358894	3361314	Tb927.11.12530	gene	hypothetical protein, conserved	hypothetical protein, conserved	hypothetical protein, conserved	TcIL3000.11.13090.1	Excellent	75.62|812|0.0|1226	Trypanosoma_ORTHOMCL4312	Trypanosome_ORTHOMCL4140	-0.745764	9.22234	-8.63475	9.52853e-05	0.000969285	1.59513
Tb927_07_v5.1	1445724	1450155	Tb927.7.5390	gene	hypothetical protein, conserved	hypothetical protein, conserved	hypothetical protein, conserved	TcIL3000_0_20060.1	Moderate	41.70|259|9e-47|171	Trypanosoma_ORTHOMCL2808	Trypanosome_ORTHOMCL6824	0.782714	9.02404	8.62752	9.57598e-05	0.000972796	1.58959
Tb927_10_v5.1	1116381	1116986	Tb927.10.4280	gene	hypothetical protein, conserved	hypothetical protein, conserved	hypothetical protein, conserved	TcIL3000_10_3580.1	Good	95.02|201|1e-146|409	Trypanosoma_ORTHOMCL4651	Trypanosome_ORTHOMCL2200	1.31574	9.92615	8.62534	9.59038e-05	0.000972796	1.58791
Tb927_07_v5.1	1578647	1579225	Tb927.7.5860	gene	hypothetical protein	hypothetical protein	hypothetical protein	TcIL3000_0_44380.1	Poor	30.77|39|2.0|27.7	Trypanosoma_ORTHOMCL9287	Trypanosome_ORTHOMCL11065	0.953295	8.68909	8.62517	9.59148e-05	0.000972796	1.58779
Tb927_09_v5.1	1473251	1473801	Tb927.9.9260	gene	hypothetical protein, conserved	hypothetical protein, conserved	hypothetical protein, conserved	TcIL3000_9_3340.1	Reasonable	75.61|164|4e-85|252	Trypanosoma_ORTHOMCL5378	Trypanosome_ORTHOMCL4633	0.633788	10.9492	8.61967	9.62781e-05	0.000975517	1.58357
Tb927_09_v5.1	1130849	1131999	Tb927.9.6920	gene	hypothetical protein, conserved	hypothetical protein, conserved	hypothetical protein, conserved	TcIL3000_0_29210.1	Reasonable	50.95|369|1e-108|325	Trypanosoma_ORTHOMCL2130	Trypanosome_ORTHOMCL4331	-0.811779	10.8544	-8.61606	9.65179e-05	0.000976392	1.58079
Tb927_10_v5.1	2698012	2698233	Tb927.10.11060	gene	hypothetical protein, conserved	hypothetical protein, conserved	hypothetical protein, conserved	TcIL3000_10_9270.1	Moderate	84.93|73|2e-40|134	Trypanosoma_ORTHOMCL5023	Trypanosome_ORTHOMCL2307	1.18073	10.9359	8.61494	9.65924e-05	0.000976392	1.57993
Tb927_03_v5.1	100001	101521	Tb927.3.470	pseudogene	variant surface glycoprotein, point mutation	variant surface glycoprotein (VSG, pseudogene), putative	NA	NA	NA	NA	Trypanosoma_ORTHOMCL149	Trypanosome_ORTHOMCL207	-2.203	3.89894	-8.61345	9.66914e-05	0.000976392	1.57879
Tb927_11_bin_v5.1	3136962	3138269	Tb11.v5.0642	gene	hypothetical protein, conserved	hypothetical protein, conserved	NA	NA	NA	NA	NA	NA	-0.603176	8.69483	-8.61163	9.68126e-05	0.000976392	1.57739
Tb927_02_v5.1	504177	506106	Tb927.2.2570	gene	hypothetical protein, conserved	hypothetical protein, conserved	hypothetical protein, conserved	TcIL3000_0_24590.1	Poor	32.35|34|1.9|27.3	Trypanosoma_ORTHOMCL7237	Trypanosome_ORTHOMCL9250	0.574066	9.09155	8.61122	9.68401e-05	0.000976392	1.57707
Tb927_11_v5.1	1715866	1717094	Tb927.11.6070	gene	hypothetical protein, conserved	hypothetical protein, conserved	hypothetical protein, conserved	TcIL3000.11.6600.1	Good	77.08|384|0.0|571	Trypanosoma_ORTHOMCL6262	Trypanosome_ORTHOMCL5607	-0.628882	8.70437	-8.60894	9.69916e-05	0.00097696	1.57532
Tb927_10_v5.1	511172	513418	Tb927.10.1960	gene	hypothetical protein, conserved	hypothetical protein, conserved	hypothetical protein, conserved	TcIL3000_10_1690.1	Excellent	61.76|748|0.0|883	Trypanosoma_ORTHOMCL4755	Trypanosome_ORTHOMCL3396	1.20884	9.52634	8.60257	9.74184e-05	0.000980207	1.57042
Tb927_03_v5.1	494728	494805	Tb927.3.1895	gene	NA	NA	NA	NA	NA	NA	NA	NA	-0.916727	10.515	-8.60128	9.7505e-05	0.000980207	1.56943
Tb927_10_v5.1	3726748	3730341	Tb927.10.15280	gene	hypothetical protein, conserved	hypothetical protein, conserved	hypothetical protein, conserved	TcIL3000_10_13070.1	Good	40.78|694|3e-130|417	Trypanosoma_ORTHOMCL1740	Trypanosome_ORTHOMCL6360	-0.716476	8.26775	-8.59833	9.77037e-05	0.000981243	1.56716
Tb927_02_v5.1	788939	790843	Tb927.2.4460	gene	hypothetical protein, conserved	hypothetical protein, conserved	hypothetical protein, conserved	TcIL3000_0_05030.1	Good	52.81|606|0.0|611	Trypanosoma_ORTHOMCL1428	Trypanosome_ORTHOMCL1107	0.606697	9.88068	8.59036	9.82419e-05	0.000985684	1.56103
Tb927_11_v5.1	1624461	1627475	Tb927.11.5740	gene	formin-like protein	formin, putative	formin-like protein	TcIL3000_0_32260.1	Good	62.24|482|0.0|604	Trypanosoma_ORTHOMCL1524	Trypanosome_ORTHOMCL1299	0.828655	8.32566	8.58821	9.83878e-05	0.000986184	1.55937
Tb927_01_v5.1	250982	253518	Tb927.1.790	gene	hypothetical protein, conserved	hypothetical protein, conserved	hypothetical transmembrane protein, conserved	TcIL3000_1_310.1	Good	51.69|801|0.0|763	Trypanosoma_ORTHOMCL1867	Trypanosome_ORTHOMCL6381	0.677772	8.47775	8.57729	9.91321e-05	0.000992675	1.55096
Tb927_01_v5.1	90305	90700	Tb927.1.230	gene	hypothetical protein, unlikely	hypothetical protein, unlikely	hypothetical protein, unlikely	TcIL3000_4_3370.1	Poor	24.00|75|3.1|26.2	NA	NA	1.18018	10.343	8.57393	9.93626e-05	0.000993353	1.54837
Tb927_11_bin_v5.1	3099076	3101538	Tb11.v5.0636	gene	C-terminal motor kinesin, putative	C-terminal motor kinesin, putative	NA	NA	NA	NA	NA	NA	-0.948121	11.3125	-8.57348	9.93934e-05	0.000993353	1.54802
Tb927_06_v5.1	1380695	1381328	Tb927.6.5040	gene	ribosomal protein L15, putative	ribosomal protein L15, putative	ribosomal protein L15, putative	TcIL3000_9_6350.1	Reasonable	96.57|204|6e-126|357	Trypanosoma_ORTHOMCL771	Trypanosome_ORTHOMCL479	0.683202	14.4699	8.57175	9.95126e-05	0.000993577	1.54668
Tb927_11_v5.1	1708415	1713538	Tb927.11.6050	gene	hypothetical protein, conserved	hypothetical protein, conserved	hypothetical protein, conserved	TcIL3000_0_06040.1	Excellent	52.56|1425|0.0|1457	Trypanosoma_ORTHOMCL3889	Trypanosome_ORTHOMCL6985	-0.775639	8.51228	-8.56951	9.96668e-05	0.000994149	1.54496
Tb927_11_v5.1	52720	56028	Tb927.11.240	gene	hypothetical protein, conserved	hypothetical protein, conserved	hypothetical protein, conserved	TcIL3000.11.130.1	Excellent	56.21|1023|0.0|1140	Trypanosoma_ORTHOMCL6370	Trypanosome_ORTHOMCL5194	0.69209	8.14834	8.56563	9.99348e-05	0.000995189	1.54196
Tb927_10_v5.1	3295669	3296313	Tb927.10.13500	gene	60S ribosomal protein L10a	60S ribosomal protein L10a	60S ribosomal protein L10a	TcIL3000_0_35380.1	Reasonable	95.33|214|5e-141|396	Trypanosoma_ORTHOMCL411	Trypanosome_ORTHOMCL231	0.661576	14.3618	8.56519	9.99649e-05	0.000995189	1.54162
Tb927_08_v5.1	1165683	1169282	Tb927.8.3920	gene	hypothetical protein, conserved	hypothetical protein, conserved	hypothetical protein, conserved	TcIL3000_0_00570.1	Excellent	55.50|946|0.0|999	Trypanosoma_ORTHOMCL756	Trypanosome_ORTHOMCL815	1.13777	8.6558	8.55683	0.000100545	0.000999995	1.53516
Tb927_07_v5.1	700738	703049	Tb927.7.2680	gene	zinc finger protein family member, putative	zinc finger protein family member, putative	zinc finger protein family member, putative	TcIL3000_7_2020.1	Reasonable	42.68|321|2e-67|226	Trypanosoma_ORTHOMCL2946	Trypanosome_ORTHOMCL3316	1.10025	9.50689	8.55201	0.000100881	0.00100185	1.53144
Tb927_11_v5.1	4372986	4374955	Tb927.11.16500	gene	hypothetical protein, conserved	hypothetical protein, conserved	hypothetical protein, conserved	TcIL3000.11.16420.1	Reasonable	42.21|462|5e-106|323	Trypanosoma_ORTHOMCL4109	Trypanosome_ORTHOMCL7010	0.75121	7.74592	8.55135	0.000100927	0.00100185	1.53093
Tb927_03_v5.1	591399	592520	Tb927.3.2290	gene	chaperone protein DNAj, putative	chaperone protein DNAj, putative	chaperone protein DNAj, putative	TcIL3000_0_42300.1	Good	66.39|363|4e-156|447	Trypanosoma_ORTHOMCL6108	Trypanosome_ORTHOMCL5144	0.659691	9.72495	8.54885	0.000101102	0.00100262	1.52899
Tb927_06_v5.1	1222500	1223255	Tb927.6.4310	gene	hypothetical protein, conserved	hypothetical protein, conserved	hypothetical protein, conserved	TcIL3000_6_3730.1	Reasonable	65.75|219|8e-92|273	Trypanosoma_ORTHOMCL1172	Trypanosome_ORTHOMCL6264	0.701192	10.0218	8.54722	0.000101216	0.00100278	1.52773
Tb927_09_v5.1	1617922	1618677	Tb927.9.10300	gene	hypothetical protein, conserved	hypothetical protein, conserved	hypothetical protein, conserved	TcIL3000_0_50280.1	Moderate	48.95|190|7e-59|184	Trypanosoma_ORTHOMCL1065	Trypanosome_ORTHOMCL6247	0.823908	9.44064	8.54445	0.000101411	0.0010032	1.52559
Tb927_05_v5.1	1200887	1201768	Tb927.5.3640	gene	hypothetical protein, conserved	hypothetical protein, conserved	hypothetical protein, conserved	TcIL3000_0_16250.1	Good	72.96|270|9e-154|432	Trypanosoma_ORTHOMCL1254	Trypanosome_ORTHOMCL1632	0.769027	8.75675	8.54383	0.000101454	0.0010032	1.52511
Tb927_10_v5.1	1831362	1832939	Tb927.10.7270	gene	hypothetical protein, conserved	hypothetical protein, conserved	hypothetical protein, conserved	TcIL3000_10_6230.1	Reasonable	45.26|369|1e-84|268	Trypanosoma_ORTHOMCL1659	Trypanosome_ORTHOMCL919	0.666266	9.3734	8.53594	0.000102011	0.00100774	1.519
Tb927_03_v5.1	1022870	1024569	Tb927.3.3650	gene	hypothetical protein, conserved	hypothetical protein, conserved	hypothetical protein, conserved	TcIL3000_3_2340.1	Good	57.77|547|0.0|592	Trypanosoma_ORTHOMCL3564	Trypanosome_ORTHOMCL2724	-0.609531	9.59596	-8.52808	0.000102568	0.00101197	1.51292
Tb927_03_v5.1	515152	515827	Tb927.3.1960	gene	hypothetical protein, conserved	hypothetical protein, conserved	hypothetical protein, conserved	TcIL3000_3_1060.1	Reasonable	67.83|143|8e-72|215	Trypanosoma_ORTHOMCL6124	Trypanosome_ORTHOMCL5157	0.863904	9.17295	8.52713	0.000102636	0.00101197	1.51218
Tb927_09_v5.1	649811	650017	Tb927.9.2820	gene	hypothetical protein, unlikely	hypothetical protein, unlikely	hypothetical protein, unlikely	TcIL3000_0_05620.1	Poor	53.85|13|6.7|23.5	NA	NA	0.718925	11.3642	8.51332	0.000103626	0.00102075	1.50147
Tb927_09_v5.1	1908444	1909031	Tb927.9.12240	gene	60S ribosomal subunit protein L31, putative	60S ribosomal subunit protein L31, putative	60S ribosomal subunit protein L31, putative	TcIL3000_0_19940.1	Reasonable	91.49|188|4e-124|351	NA	NA	0.7094	14.5855	8.50908	0.000103932	0.00102229	1.49818
Tb927_09_v5.1	883934	884347	Tb927.9.4890	gene	hypothetical protein, unlikely	hypothetical protein, unlikely	hypothetical protein, unlikely	TcIL3000.11.4450.1	Poor	44.44|27|1.1|27.7	NA	NA	1.35464	7.60043	8.50664	0.000104108	0.00102229	1.49628
Tb927_08_v5.1	1865029	1867099	Tb927.8.6450	gene	inhibitor of cysteine peptidase	inhibitor of cysteine peptidase	inhibitor of cysteine peptidase	TcIL3000_0_06040.1	Poor	32.43|74|0.25|29.3	Trypanosoma_ORTHOMCL5538	Trypanosome_ORTHOMCL5204	-0.621266	11.33	-8.5062	0.00010414	0.00102229	1.49594
Tb927_11_v5.1	3215825	3216455	Tb927.11.11980	gene	corset-associated protein 15	microtubule-associated protein	corset-associated protein 15	TcIL3000.11.16120.1	Moderate	65.55|119|4e-46|148	Trypanosoma_ORTHOMCL7299	Trypanosome_ORTHOMCL9273	-1.7331	10.5322	-8.50563	0.000104181	0.00102229	1.4955
Tb927_06_v5.1	1140866	1141785	Tb927.6.3850	gene	chaperone protein DNAj, putative	chaperone protein DNAj, putative	chaperone protein DNAj, putative	TcIL3000_10_11850.1	Poor	31.73|104|4e-05|42.7	Trypanosoma_ORTHOMCL7791	Trypanosome_ORTHOMCL9742	0.775876	8.96848	8.4983	0.000104715	0.00102654	1.4898
Tb927_10_v5.1	1686332	1688554	Tb927.10.6680	gene	member of the NOL1/NOP2/sun family of proteins	member of the NOL1/NOP2/sun family of proteins	member of the NOL1/NOP2/sun family of proteins	TcIL3000_10_5740.1	Excellent	74.37|714|0.0|1081	Trypanosoma_ORTHOMCL6637	Trypanosome_ORTHOMCL4585	1.03111	9.78803	8.4961	0.000104875	0.00102699	1.48809
Tb927_11_v5.1	2995908	3008823	Tb927.11.11220	gene	dynein heavy chain, putative	dynein heavy chain, putative	dynein heavy chain, putative	TcIL3000.11.11870.1	Excellent	85.79|4243|0.0|7645	Trypanosoma_ORTHOMCL32	Trypanosome_ORTHOMCL18	-0.929317	7.68232	-8.49458	0.000104986	0.00102699	1.48691
Tb927_07_v5.1	447061	448068	Tb927.7.1850	gene	hypothetical protein, conserved	hypothetical protein, conserved	hypothetical protein, conserved	TcIL3000_7_1280.1	Moderate	31.09|267|2e-22|94.7	Trypanosoma_ORTHOMCL586	Trypanosome_ORTHOMCL573	0.757006	9.34818	8.49158	0.000105205	0.00102699	1.48458
Tb927_10_v5.1	1793875	1794852	Tb927.10.7120	gene	hypothetical protein, conserved	hypothetical protein, conserved	hypothetical protein, conserved	TcIL3000_10_6110.1	Good	61.23|325|1e-144|414	Trypanosoma_ORTHOMCL4562	Trypanosome_ORTHOMCL1918	-0.943583	10.5242	-8.49097	0.00010525	0.00102699	1.4841
Tb927_09_v5.1	2361556	2362183	Tb927.9.15190	gene	ribosomal protein L15, putative	ribosomal protein L15, putative	ribosomal protein L15, putative	TcIL3000_9_6350.1	Reasonable	96.08|204|4e-125|354	Trypanosoma_ORTHOMCL9199	Trypanosome_ORTHOMCL10981	0.630571	12.9725	8.49083	0.000105261	0.00102699	1.48399
Tb927_03_v5.1	304021	305885	Tb927.3.1220	gene	hypothetical protein, conserved	hypothetical protein, conserved	hypothetical protein, conserved	TcIL3000_0_20040.1	Good	51.33|528|1e-172|500	Trypanosoma_ORTHOMCL1840	Trypanosome_ORTHOMCL1276	0.609248	8.92282	8.48598	0.000105617	0.00102949	1.48021
Tb927_10_v5.1	3081226	3082272	Tb927.10.12690	gene	hypothetical protein, conserved	hypothetical protein, conserved	hypothetical protein, conserved	TcIL3000_10_10800.1	Good	66.96|336|1e-168|477	Trypanosoma_ORTHOMCL4922	Trypanosome_ORTHOMCL3640	0.564339	10.0517	8.48273	0.000105857	0.00103085	1.47768
Tb927_11_v5.1	3009657	3010250	Tb927.11.11230	gene	60S ribosomal protein L14, putative	60S ribosomal protein L14, putative	60S ribosomal protein L14, putative	TcIL3000.11.11880.1	Reasonable	86.59|164|3e-102|295	Trypanosoma_ORTHOMCL336	Trypanosome_ORTHOMCL224	0.599139	13.4824	8.48106	0.00010598	0.00103107	1.47639
Tb927_09_v5.1	1695449	1697366	Tb927.9.10710	gene	hsp70 subfamily B suppressor 1	elongation factor 1-alpha, putative	elongation factor 1-alpha, putative	TcIL3000_9_4320.1	Good	75.08|325|4e-180|516	Trypanosoma_ORTHOMCL5505	Trypanosome_ORTHOMCL4652	0.884754	9.58221	8.4776	0.000106236	0.00103258	1.47369
Tb927_05_v5.1	905756	908338	Tb927.5.2660	gene	hypothetical protein, conserved	hypothetical protein, conserved	hypothetical protein, conserved	TcIL3000_5_2710.1	Excellent	76.75|869|0.0|1189	Trypanosoma_ORTHOMCL1281	Trypanosome_ORTHOMCL1468	0.987003	9.78474	8.47081	0.000106741	0.00103651	1.4684
Tb927_06_v5.1	984312	984836	Tb927.6.3360	gene	hypothetical protein, conserved	hypothetical protein, conserved	hypothetical protein, conserved	TcIL3000_6_2910.1	Moderate	51.18|170|1e-52|169	Trypanosoma_ORTHOMCL3115	Trypanosome_ORTHOMCL6878	-0.790294	8.96368	-8.46907	0.000106871	0.00103679	1.46704
Tb927_03_v5.1	187245	188055	Tb927.3.780	gene	proteasome alpha 7 subunit	proteasome alpha 7 subunit	proteasome alpha 7 subunit	TcIL3000_3_150.1	Good	85.65|237|6e-156|436	Trypanosoma_ORTHOMCL1364	Trypanosome_ORTHOMCL1236	-0.836589	10.8049	-8.46359	0.00010728	0.00103787	1.46277
Tb927_09_v5.1	1802626	1803015	Tb927.9.11550	gene	hypothetical protein, unlikely	hypothetical protein, unlikely	hypothetical protein, unlikely	TcIL3000_0_58530.1	Poor	33.96|53|0.085|30.4	NA	NA	-0.997211	10.4265	-8.46339	0.000107295	0.00103787	1.46261
Tb927_09_v5.1	697568	698796	Tb927.9.3350	gene	pseudouridylate synthase, putative	pseudouridylate synthase, putative	pseudouridylate synthase, putative	TcIL3000_9_950.1	Good	84.48|406|0.0|737	Trypanosoma_ORTHOMCL2212	Trypanosome_ORTHOMCL4400	0.769978	9.88147	8.46297	0.000107327	0.00103787	1.46228
Tb927_04_v5.1	677663	680683	Tb927.4.2580	gene	hypothetical protein, conserved	hypothetical protein, conserved	hypothetical protein, conserved	TcIL3000_4_2460.1	Excellent	58.86|1004|0.0|1077	Trypanosoma_ORTHOMCL3429	Trypanosome_ORTHOMCL3516	0.81657	8.50337	8.46185	0.000107411	0.00103787	1.46141
Tb927_09_v5.1	624669	625973	Tb927.9.2853	gene	-	undefined product	NA	NA	NA	NA	NA	NA	0.652789	7.3883	8.46083	0.000107488	0.00103787	1.46061
Tb927_09_v5.1	1975207	1975209	Tb927_09_v4.snoRNA.0003	gene	NA	NA	NA	NA	NA	NA	NA	NA	-1.40414	14.3702	-8.45617	0.000107838	0.00103875	1.45698
Tb927_05_v5.1	749382	749779	Tb927.5.2170	gene	hypothetical protein, conserved	hypothetical protein, conserved	conserved protein	TcIL3000_0_56910.1	Poor	27.78|108|2e-07|47.0	Trypanosoma_ORTHOMCL232	Trypanosome_ORTHOMCL263	1.1397	10.9274	8.45589	0.00010786	0.00103875	1.45675
Tb927_11_bin_v5.1	494123	494584	Tb11.v5.0243	gene	40S ribosomal protein S18, putative	40S ribosomal protein S18, putative	NA	NA	NA	NA	NA	NA	0.65258	13.2295	8.45531	0.000107903	0.00103875	1.45631
Tb927_10_v5.1	285796	287406	Tb927.10.1060	gene	T-complex protein 1, delta subunit, putative	T-complex protein 1, delta subunit, putative	T-complex protein 1, delta subunit, putative	TcIL3000_10_870.1	Excellent	95.70|535|0.0|1057	Trypanosoma_ORTHOMCL6840	Trypanosome_ORTHOMCL5302	-0.594305	11.3307	-8.45404	0.000107999	0.00103875	1.45532
Tb927_05_v5.1	196546	198750	Tb927.5.450	gene	NADH-ubiquinone oxidoreductase, mitochondrial,	NADH-ubiquinone oxidoreductase, mitochondrial, putative	NADH-ubiquinone oxidoreductase, mitochondrial, putative	TcIL3000_5_70.1	Excellent	93.79|499|0.0|972	Trypanosoma_ORTHOMCL929	Trypanosome_ORTHOMCL831	0.690146	9.02203	8.4529	0.000108085	0.00103875	1.45443
Tb927_11_v5.1	2557931	2560702	Tb927.11.9310	gene	tRNA pseudouridine synthase, putative	tRNA pseudouridine synthase, putative	tRNA pseudouridine synthase, putative	TcIL3000.11.9730.1	Excellent	65.92|933|0.0|1238	Trypanosoma_ORTHOMCL3785	Trypanosome_ORTHOMCL2807	0.561353	8.19327	8.44768	0.000108481	0.00104158	1.45034
Tb927_10_v5.1	147113	147637	Tb927.10.560	gene	40S ribosomal proteins S11, putative	40S ribosomal proteins S11, putative	40S ribosomal proteins S11, putative	TcIL3000_10_420.1	Reasonable	91.38|174|1e-119|338	Trypanosoma_ORTHOMCL343	Trypanosome_ORTHOMCL227	0.701512	14.1831	8.44316	0.000108825	0.0010439	1.44681
Tb927_03_v5.1	1488474	1495053	Tb927.3.5310	gene	paraflagellar rod protein	paraflagellar rod protein	paraflagellar rod protein	TcIL3000_0_29920.1	Excellent	45.19|1257|0.0|1051	Trypanosoma_ORTHOMCL1373	Trypanosome_ORTHOMCL1181	-0.859666	8.33836	-8.43774	0.000109238	0.00104689	1.44257
Tb927_10_v5.1	3121782	3122930	Tb927.10.12850	gene	ttaggg binding factor	ttaggg binding factor	ttaggg binding factor	TcIL3000_10_10940.1	Reasonable	46.98|364|3e-94|289	Trypanosoma_ORTHOMCL4913	Trypanosome_ORTHOMCL3645	1.10254	12.283	8.43459	0.00010948	0.00104823	1.4401
Tb927_09_v5.1	1264909	1269090	Tb927.9.7720	gene	predicted tetratricopeptide repeat protein	predicted tetratricopeptide repeat protein	predicted tetratricopeptide repeat protein	TcIL3000_9_2650.1	Excellent	84.88|1362|0.0|2379	Trypanosoma_ORTHOMCL1016	Trypanosome_ORTHOMCL1701	-0.663803	10.2482	-8.42971	0.000109855	0.00105084	1.43629
Tb927_09_v5.1	1373453	1374120	Tb927.9.8420	gene	QM-like protein	60S ribosomal protein L10, putative	60S ribosomal protein L10, putative	TcIL3000_9_2910.1	Good	98.59|213|1e-157|438	Trypanosoma_ORTHOMCL372	Trypanosome_ORTHOMCL269	0.581324	14.0659	8.42692	0.00011007	0.0010518	1.43411
Tb927_05_v5.1	920288	921724	Tb927.5.2730	gene	hypothetical protein, conserved	hypothetical protein, conserved	hypothetical protein, conserved	TcIL3000_5_2770.1	Reasonable	71.98|257|6e-124|357	Trypanosoma_ORTHOMCL1280	Trypanosome_ORTHOMCL1467	0.754394	9.29024	8.42574	0.000110161	0.0010518	1.43318
Tb927_11_v5.1	1167078	1168141	Tb927.11.3990	gene	hypothetical protein, conserved	hypothetical protein, conserved	hypothetical protein, conserved	TcIL3000.11.4050.1	Reasonable	45.19|312|3e-77|240	Trypanosoma_ORTHOMCL3978	Trypanosome_ORTHOMCL3958	-0.8326	9.20745	-8.41889	0.000110692	0.0010559	1.42781
Tb927_06_v5.1	132735	136322	Tb927.6.290	pseudogene	receptor-type adenylate cyclase GRESAG 4,	receptor-type adenylate cyclase GRESAG 4, pseudogene, putative	NA	NA	NA	NA	Trypanosoma_ORTHOMCL7163	Trypanosome_ORTHOMCL9209	0.564819	9.23144	8.40916	0.000111451	0.00106214	1.42018
Tb927_08_v5.1	1681329	1682044	Tb927.8.5670	gene	hypothetical protein, conserved	hypothetical protein, conserved	hypothetical protein, conserved	TcIL3000_8_5440.1	Reasonable	64.53|172|2e-73|220	Trypanosoma_ORTHOMCL1099	Trypanosome_ORTHOMCL1500	0.909399	9.45039	8.4002	0.000112155	0.00106767	1.41314
Tb927_07_v5.1	1264536	1265226	Tb927.7.4770	gene	cyclophilin-type peptidyl-prolyl cis-trans	cyclophilin-type peptidyl-prolyl cis-trans isomerase, putative	cyclophilin-type peptidyl-prolyl cis-trans isomerase, putative	TcIL3000_7_3940.1	Reasonable	83.63|171|2e-105|303	Trypanosoma_ORTHOMCL1967	Trypanosome_ORTHOMCL1677	-1.14238	11.4863	-8.39914	0.000112239	0.00106767	1.41231
Tb927_01_v5.1	721777	722980	Tb927.1.3310	gene	hypothetical protein, conserved	hypothetical protein, conserved	hypothetical protein, conserved	TcIL3000_0_45400.1	Moderate	52.04|196|3e-48|161	Trypanosoma_ORTHOMCL5092	Trypanosome_ORTHOMCL6563	-0.636122	9.96229	-8.39268	0.00011275	0.0010705	1.40724
Tb927_10_v5.1	3401459	3403228	Tb927.10.13960	gene	flagellar protein PF20	flagellar protein PF20	flagellar protein PF20	TcIL3000_10_11730.1	Excellent	82.02|584|0.0|1017	Trypanosoma_ORTHOMCL6782	Trypanosome_ORTHOMCL5501	-0.607664	9.98849	-8.3923	0.00011278	0.0010705	1.40694
Tb927_11_v5.1	4491988	4493489	Tb927.11.16860	gene	mitochondrial RNA binding protein	mitochondrial RNA binding protein	mitochondrial RNA binding protein	TcIL3000.11.16800.1	Good	68.48|441|0.0|588	Trypanosoma_ORTHOMCL4086	Trypanosome_ORTHOMCL2363	1.07276	8.69953	8.39143	0.000112849	0.0010705	1.40626
Tb927_03_v5.1	231840	232715	Tb927.3.940	gene	hypothetical protein, conserved	hypothetical protein, conserved	hypothetical protein, conserved	TcIL3000_3_200.1	Reasonable	82.47|154|3e-96|277	Trypanosoma_ORTHOMCL3484	Trypanosome_ORTHOMCL3107	0.702938	9.60394	8.38522	0.000113343	0.00107289	1.40137
Tb927_10_v5.1	1223487	1225601	Tb927.10.4910	gene	mitochondrial carrier protein	mitochondrial carrier protein	mitochondrial carrier protein	TcIL3000_10_4100.1	Excellent	62.59|703|0.0|851	Trypanosoma_ORTHOMCL4620	Trypanosome_ORTHOMCL1988	0.639582	9.80536	8.38481	0.000113376	0.00107289	1.40105
Tb927_02_v5.1	409057	409571	Tb927.2.2140	gene	hypothetical protein, conserved	hypothetical protein, conserved	hypothetical protein, conserved	TcIL3000_4_1860.1	Poor	44.83|29|3.4|25.4	Trypanosoma_ORTHOMCL6164	Trypanosome_ORTHOMCL5724	1.48775	9.11005	8.38311	0.000113512	0.00107289	1.39971
Tb927_09_v5.1	2074994	2076894	Tb927.9.13130	gene	hypothetical protein, conserved	hypothetical protein, conserved	hypothetical protein, conserved	TcIL3000_9_5540.1	Excellent	65.68|606|0.0|841	Trypanosoma_ORTHOMCL5464	Trypanosome_ORTHOMCL4684	0.970887	9.25701	8.38174	0.000113622	0.00107289	1.39864
Tb927_11_bin_v5.1	657476	658564	Tb11.02.5400b	gene	cystathionine beta-synthase, putative	cystathionine beta-synthase, putative	NA	NA	NA	NA	NA	NA	0.754393	8.70874	8.38172	0.000113624	0.00107289	1.39861
Tb927_07_v5.1	774253	775893	Tb927.7.3060	gene	hypothetical protein, conserved	hypothetical protein, conserved	hypothetical protein, conserved	TcIL3000_7_2190.1	Good	53.27|413|2e-146|424	Trypanosoma_ORTHOMCL2930	Trypanosome_ORTHOMCL3306	0.667152	9.06543	8.37821	0.000113905	0.00107406	1.39585
Tb927_11_01_v4	458438	458503	Tb11_snoRNA_0013	gene	NA	NA	NA	NA	NA	NA	NA	NA	0.732027	9.27781	8.37637	0.000114053	0.00107406	1.3944
Tb927_05_v5.1	419336	420149	Tb927.5.1110	gene	60S ribosomal protein L8, putative	60S ribosomal protein L2, putative	60S ribosomal protein L8, putative	TcIL3000.11.16190.1	Good	98.46|260|0.0|519	Trypanosoma_ORTHOMCL498	Trypanosome_ORTHOMCL164	0.670952	13.908	8.37626	0.000114062	0.00107406	1.39432
Tb927_11_v5.1	2705352	2706803	Tb927.11.10090	gene	hypothetical protein, conserved	hypothetical protein, conserved	hypothetical protein, conserved	TcIL3000.11.10580.1	Good	64.82|415|0.0|556	Trypanosoma_ORTHOMCL1648	Trypanosome_ORTHOMCL913	-0.541304	9.05622	-8.37331	0.000114299	0.00107531	1.392
Tb927_11_bin_v5.1	2072629	2073399	Tb11.v5.0501	gene	40S ribosomal protein S3A, putative	40S ribosomal protein S3A, putative	NA	NA	NA	NA	NA	NA	0.673298	12.9381	8.36397	0.000115055	0.00108143	1.38464
Tb927_09_v5.1	1788549	1788983	Tb927.9.11380	gene	60S ribosomal protein L23, putative	60S ribosomal protein L23, putative	60S ribosomal protein L23, putative	TcIL3000.11.590.1	Poor	33.93|56|1.3|27.7	NA	NA	0.649459	14.0443	8.36015	0.000115366	0.00108336	1.38162
Tb927_05_v5.1	1246122	1247652	Tb927.5.3810	gene	OMPDCase-OPRTase, putative	orotidine-5-phosphate decarboxylase/orotate phosphoribosyltransferase, putative	orotidine-5-phosphate decarboxylase/orotate phosphoribosyltransferase, putative	TcIL3000_5_4260.1	Good	78.95|456|0.0|746	Trypanosoma_ORTHOMCL3258	Trypanosome_ORTHOMCL3794	1.16736	10.4064	8.35597	0.000115707	0.00108557	1.37832
Tb927_09_v5.1	1175761	1176325	Tb927.9.7250	gene	hypothetical protein, conserved	hypothetical protein, conserved	hypothetical protein, conserved	TcIL3000_9_2480.1	Moderate	60.45|134|8e-56|177	Trypanosoma_ORTHOMCL5395	Trypanosome_ORTHOMCL5702	0.958629	9.47528	8.35144	0.000116078	0.00108805	1.37475
Tb927_09_v5.1	2526358	2527586	Tb927.9.15940	gene	expression site-associated gene 3 (ESAG3)	expression site-associated gene (ESAG) protein, putative	expression site-associated gene (ESAG) protein, putative	TcIL3000_0_25490.1	Moderate	29.03|124|1e-21|89.7	Trypanosoma_ORTHOMCL116	Trypanosome_ORTHOMCL145	-1.53277	6.09775	-8.34014	0.000117008	0.00109478	1.36583
Tb927_04_v5.1	1105995	1108610	Tb927.4.4180	gene	hypothetical protein, conserved	hypothetical protein, conserved	hypothetical protein, conserved	TcIL3000_0_20290.1	Good	38.13|771|1e-149|459	Trypanosoma_ORTHOMCL479	Trypanosome_ORTHOMCL4440	-0.800698	8.88689	-8.33895	0.000117107	0.00109478	1.36489
Tb927_06_v5.1	1402377	1402772	Tb927.6.5130	gene	60S acidic ribosomal protein P2, putative	60S acidic ribosomal protein P2, putative	60S acidic ribosomal protein P2, putative	TcIL3000_0_57560.1	Moderate	80.56|108|5e-39|128	Trypanosoma_ORTHOMCL319	Trypanosome_ORTHOMCL251	0.824669	13.3194	8.33886	0.000117115	0.00109478	1.36481
Tb927_10_v5.1	3010075	3010503	Tb927.10.12420	gene	predicted S. cerevisiae Got1 homologue	predicted S. cerevisiae Got1 homologue	predicted S. cerevisiae Got1 homologue	TcIL3000_10_10640.1	Reasonable	80.28|142|4e-78|230	Trypanosoma_ORTHOMCL4938	Trypanosome_ORTHOMCL3625	0.600009	9.3347	8.33651	0.000117309	0.0010956	1.36296
Tb927_06_v5.1	194137	198261	Tb927.6.410	gene	hypothetical protein, conserved	hypothetical protein, conserved	hypothetical protein, conserved	TcIL3000_0_33840.1	Good	36.96|874|1e-158|488	Trypanosoma_ORTHOMCL7790	Trypanosome_ORTHOMCL9741	0.73972	9.11828	8.33075	0.000117789	0.00109908	1.3584
Tb927_11_v5.1	3549293	3550128	Tb927.11.13230	gene	hypothetical protein, conserved	hypothetical protein, conserved	hypothetical protein, conserved	TcIL3000.11.13590.1	Reasonable	68.25|211|8e-99|288	Trypanosoma_ORTHOMCL6489	Trypanosome_ORTHOMCL5630	-0.803928	9.97025	-8.3228	0.000118454	0.00110371	1.35211
Tb927_09_v5.1	2145328	2148056	Tb927.9.13520	gene	hypothetical protein, conserved	hypothetical protein, conserved	hypothetical protein, conserved	TcIL3000_9_5740.1	Good	74.11|506|0.0|796	Trypanosoma_ORTHOMCL2302	Trypanosome_ORTHOMCL2132	0.805287	10.3146	8.32225	0.0001185	0.00110371	1.35167
Tb927_10_v5.1	868805	871627	Tb927.10.3360	gene	PTP1-interacting protein, 39 kDa	PTP1-interacting protein, 39 kDa	PTP1-interacting protein, 39 kDa	TcIL3000_10_2800.1	Good	35.68|936|2e-158|492	Trypanosoma_ORTHOMCL4703	Trypanosome_ORTHOMCL7084	0.651097	9.37783	8.31675	0.000118964	0.00110682	1.34732
Tb927_09_v5.1	1789160	1789594	Tb927.9.11410	gene	60S ribosomal protein L23, putative	60S ribosomal protein L23, putative	60S ribosomal protein L23, putative	TcIL3000.11.590.1	Poor	33.93|56|1.3|27.7	NA	NA	0.628209	14.0028	8.31572	0.000119051	0.00110682	1.3465
Tb927_08_v5.1	1753941	1755573	Tb927.8.5990	gene	hypothetical protein, conserved	hypothetical protein, conserved	hypothetical protein, conserved	TcIL3000_8_5760.1	Excellent	86.07|524|0.0|938	Trypanosoma_ORTHOMCL2481	Trypanosome_ORTHOMCL3130	1.4041	9.51375	8.31422	0.000119178	0.00110682	1.34531
Tb927_07_v5.1	1250046	1252281	Tb927.7.4700	gene	hypothetical protein, conserved	hypothetical protein, conserved	hypothetical protein, conserved	TcIL3000_0_26980a.1	Good	65.28|409|1e-159|469	Trypanosoma_ORTHOMCL1968	Trypanosome_ORTHOMCL1678	-0.594137	9.076	-8.31317	0.000119266	0.00110682	1.34448
Tb927_11_bin_v5.1	5323595	5325979	Tb11.v5.1015	gene	expression site-associated gene 4 (ESAG4)	expression site-associated gene 4 (ESAG4) protein, putative	NA	NA	NA	NA	NA	NA	1.07988	7.28241	8.30353	0.000120085	0.00111342	1.33683
Tb927_11_v5.1	1419026	1420932	Tb927.11.4980	gene	ATP- dependent RNA helicase, putative	ATP-dependent DEAD/H RNA helicase, putative	ATP-dependent DEAD/H RNA helicase, putative	TcIL3000.11.5020.1	Excellent	73.47|603|0.0|892	Trypanosoma_ORTHOMCL3926	Trypanosome_ORTHOMCL3197	1.02096	8.60646	8.29917	0.000120458	0.00111586	1.33337
Tb927_07_v5.1	1023998	1025163	Tb927.7.3920	gene	hypothetical protein, conserved	hypothetical protein, conserved	hypothetical protein, conserved	TcIL3000.11.4630.1	Poor	37.84|37|3.0|28.5	Trypanosoma_ORTHOMCL5696	Trypanosome_ORTHOMCL5574	-1.05665	10.3272	-8.29772	0.000120581	0.001116	1.33223
Tb927_08_v5.1	176866	178404	Tb927.8.630	gene	lipoate biosynthesis protein, putative	lipoate-protein ligase, putative	lipoate-protein ligase, putative	TcIL3000_8_110.1	Good	52.78|521|0.0|528	Trypanosoma_ORTHOMCL2462	Trypanosome_ORTHOMCL4189	0.806854	9.50819	8.28801	0.000121417	0.00112235	1.32451
Tb927_05_v5.1	870245	873182	Tb927.5.2520	gene	hypothetical protein, conserved	hypothetical protein, conserved	hypothetical protein, conserved	TcIL3000_5_2410.1	Excellent	72.25|919|0.0|1362	Trypanosoma_ORTHOMCL1289	Trypanosome_ORTHOMCL1473	1.04774	8.84426	8.28498	0.000121679	0.00112235	1.3221
Tb927_10_v5.1	2812418	2813062	Tb927.10.11540	gene	40S ribosomal protein S3, putative	40S ribosomal protein S3, putative	40S ribosomal protein S3, putative	TcIL3000_10_9750.1	Good	94.39|214|6e-148|413	Trypanosoma_ORTHOMCL412	Trypanosome_ORTHOMCL233	0.641701	14.443	8.28424	0.000121743	0.00112235	1.32151
Tb927_08_v5.1	1761611	1762159	Tb927.8.6030	gene	60S ribosomal protein L12, putative	60S ribosomal protein L12, putative	60S ribosomal protein L12, putative	TcIL3000_8_5800.1	Reasonable	95.73|164|3e-112|319	Trypanosoma_ORTHOMCL379	Trypanosome_ORTHOMCL256	0.593254	14.1599	8.28372	0.000121789	0.00112235	1.3211
Tb927_03_v5.1	343599	343978	Tb927.3.1370	gene	40S ribosomal protein S25, putative	40S ribosomal protein S25, putative	40S ribosomal protein S25, putative	TcIL3000_3_580.1	Moderate	91.82|110|5e-64|192	Trypanosoma_ORTHOMCL648	Trypanosome_ORTHOMCL290	0.714146	14.4989	8.28329	0.000121825	0.00112235	1.32076
Tb927_09_v5.1	771241	771871	Tb927.9.3990	gene	ribosomal protein S7, putative	ribosomal protein S7, putative	ribosomal protein S7, putative	TcIL3000_9_1270.1	Reasonable	90.10|202|1e-134|378	Trypanosoma_ORTHOMCL558	Trypanosome_ORTHOMCL339	0.604784	14.4993	8.28216	0.000121923	0.00112235	1.31986
tryp_IXb-277d03.p1c	10858	12090	Tb09.v4.0149	gene	NA	NA	hypothetical protein	TcIL3000_0_38190.1	Moderate	38.87|247|4e-54|182	Trypanosoma_ORTHOMCL107	Trypanosome_ORTHOMCL131	0.72654	9.05211	8.27599	0.00012246	0.00112628	1.31495
Tb927_01_v5.1	41026	41283	Tb927.1.50	gene	hypothetical protein, unlikely	hypothetical protein, unlikely	hypothetical protein, unlikely	TcIL3000_1_110.1	Poor	41.51|53|1e-05|40.4	NA	NA	-5.14505	3.23919	-8.27004	0.00012298	0.00113005	1.31022
Tb927_07_v5.1	1916651	1920893	Tb927.7.6850	gene	trans-sialidase	trans-sialidase	trans-sialidase	TcIL3000_0_09500.1	Excellent	56.43|746|0.0|839	Trypanosoma_ORTHOMCL58	Trypanosome_ORTHOMCL71	1.35369	10.0683	8.26821	0.000123141	0.00113051	1.30876
Tb927_10_v5.1	704204	705589	Tb927.10.2750	gene	deoxyhypusine synthase, putative	deoxyhypusine synthase, putative	deoxyhypusine synthase, putative	TcIL3000_10_2360.1	Reasonable	60.19|309|1e-108|345	Trypanosoma_ORTHOMCL6709	Trypanosome_ORTHOMCL5457	0.599078	9.54876	8.26694	0.000123252	0.00113053	1.30775
Tb927_11_v5.1	722904	724802	Tb927.11.2460	gene	hypothetical protein, conserved	hypothetical protein, conserved	hypothetical protein, conserved	TcIL3000.11.2270.1	Poor	28.07|228|3e-14|70.9	Trypanosoma_ORTHOMCL6367	Trypanosome_ORTHOMCL7553	0.835562	8.63822	8.26506	0.000123418	0.00113104	1.30625
Tb927_10_v5.1	1078772	1079011	Tb927.10.4090	gene	hypothetical protein, conserved	hypothetical protein, conserved	hypothetical protein, conserved	TcIL3000_7_5630.1	Poor	38.89|36|2.4|25.0	Trypanosoma_ORTHOMCL6692	Trypanosome_ORTHOMCL4705	0.983838	9.06301	8.26131	0.000123749	0.00113306	1.30326
Tb927_09_v5.1	1196291	1197079	Tb927.9.7340	gene	expression site-associated gene 9 (ESAG9)	expression site-associated gene 9 (ESAG9) protein, putative	expression site-associated gene 9 (ESAG9) protein, putative	TcIL3000_10_3190.1	Poor	40.38|52|0.22|31.6	Trypanosoma_ORTHOMCL682	Trypanosome_ORTHOMCL5784	1.16281	10.5407	8.25886	0.000123965	0.00113403	1.30131
Tb927_03_v5.1	1372191	1372755	Tb927.3.4880	gene	hypothetical protein, conserved	hypothetical protein, conserved	hypothetical protein, conserved	TcIL3000_0_42550.1	Moderate	50.55|182|6e-65|200	Trypanosoma_ORTHOMCL3530	Trypanosome_ORTHOMCL2685	0.696409	10.6126	8.2572	0.000124112	0.00113436	1.29999
Tb927_08_v5.1	1742397	1743847	Tb927.8.5940	gene	hypothetical protein, conserved	hypothetical protein, conserved	hypothetical protein, conserved	TcIL3000_8_5690.1	Reasonable	55.36|466|5e-127|380	Trypanosoma_ORTHOMCL2484	Trypanosome_ORTHOMCL3127	-0.711561	9.31753	-8.2486	0.000124876	0.00114033	1.29313
Tb927_11_v5.1	1060559	1061893	Tb927.11.3580	gene	hypothetical protein, conserved	hypothetical protein, conserved	hypothetical protein, conserved	TcIL3000.11.3550.1	Good	57.85|427|5e-180|513	Trypanosoma_ORTHOMCL3999	Trypanosome_ORTHOMCL3945	0.528108	9.43964	8.24544	0.000125159	0.00114189	1.2906
Tb927_10_v5.1	1482999	1485374	Tb927.10.5920	gene	hypothetical protein, conserved	hypothetical protein, conserved	hypothetical protein, conserved	TcIL3000_10_4950.1	Good	52.12|802|0.0|736	Trypanosoma_ORTHOMCL4583	Trypanosome_ORTHOMCL1945	0.790904	9.20715	8.23663	0.000125949	0.00114808	1.28357
Tb927_10_v5.1	2965415	2966098	Tb927.10.12170	gene	RAB-interacting protein, putative	RAB-interacting protein, putative	RAB-interacting protein, putative	TcIL3000_10_10390.1	Moderate	42.65|211|2e-47|159	Trypanosoma_ORTHOMCL4957	Trypanosome_ORTHOMCL2254	0.651249	11.0682	8.23434	0.000126155	0.00114894	1.28174
Tb927_06_v5.1	961648	962628	Tb927.6.3250	gene	hypothetical protein, conserved	hypothetical protein, conserved	hypothetical protein, conserved	TcIL3000_0_23640.1	Reasonable	51.56|320|2e-106|316	Trypanosoma_ORTHOMCL3126	Trypanosome_ORTHOMCL2593	0.826406	9.3295	8.2256	0.000126947	0.00115463	1.27475
Tb927_10_v5.1	2902749	2903699	Tb927.10.11890	gene	hypothetical protein, conserved	hypothetical protein, conserved	hypothetical protein, conserved	TcIL3000_10_10070.1	Good	86.10|295|0.0|521	Trypanosoma_ORTHOMCL4977	Trypanosome_ORTHOMCL2265	0.626476	9.39724	8.22496	0.000127005	0.00115463	1.27424
Tb927_11_v5.1	3659050	3663817	Tb927.11.13740	gene	receptor-type adenylate cyclase GRESAG 4,	receptor-type adenylate cyclase GRESAG 4, putative	receptor-type adenylate cyclase GRESAG 4, putative	TcIL3000.11.14040.1	Excellent	55.76|1198|0.0|1342	Trypanosoma_ORTHOMCL8	Trypanosome_ORTHOMCL7	-0.561145	8.27999	-8.22137	0.000127332	0.0011558	1.27137
Tb927_03_v5.1	848039	850671	Tb927.3.3300	gene	hypothetical protein, conserved	hypothetical protein, conserved	hypothetical protein, conserved	TcIL3000_0_42430.1	Good	40.70|855|2e-142|443	Trypanosoma_ORTHOMCL6087	Trypanosome_ORTHOMCL7514	-0.632487	10.3543	-8.22107	0.000127359	0.0011558	1.27113
Tb927_07_v5.1	434542	436363	Tb927.7.1770	gene	hypothetical protein, conserved	hypothetical protein, conserved	Mini-chromosome maintenance complex-binding protein	TcIL3000_0_32560.1	Good	59.30|602|0.0|686	Trypanosoma_ORTHOMCL2977	Trypanosome_ORTHOMCL3055	0.644707	9.80607	8.21588	0.000127834	0.00115909	1.26697
Tb927_06_v5.1	546485	548060	Tb927.6.1590	gene	hypothetical protein, conserved	hypothetical protein, conserved	hypothetical protein, conserved	TcIL3000_0_59450.1	Good	61.41|469|0.0|582	Trypanosoma_ORTHOMCL1216	Trypanosome_ORTHOMCL1158	0.846378	9.50669	8.21111	0.000128272	0.00116173	1.26315
tryp_XI-1036e06.p1k	25292	26986	Tb11.0380	gene	NA	NA	MSP-A, putative	TcIL3000.11.8250.1	Good	57.06|517|0.0|615	Trypanosoma_ORTHOMCL219	Trypanosome_ORTHOMCL395	0.702292	7.50631	8.21025	0.000128351	0.00116173	1.26246
Tb927_07_v5.1	429021	429773	Tb927.7.1730	gene	60S ribosomal protein L7, putative	60S ribosomal protein L7, putative	60S ribosomal protein L7, putative	TcIL3000_0_32580.1	Good	92.15|242|1e-154|433	Trypanosoma_ORTHOMCL283	Trypanosome_ORTHOMCL254	0.646015	13.4519	8.20817	0.000128542	0.00116243	1.26079
Tb927_11_v5.1	986068	988977	Tb927.11.3360	gene	hypothetical protein, conserved	hypothetical protein, conserved	hypothetical protein, conserved	TcIL3000.11.3230.1	Excellent	72.41|917|0.0|1380	Trypanosoma_ORTHOMCL4008	Trypanosome_ORTHOMCL3940	-0.872342	8.87567	-8.20635	0.000128711	0.00116291	1.25933
Tb927_05_v5.1	212919	217492	Tb927.5.500	gene	hypothetical protein, conserved	hypothetical protein, conserved	hypothetical protein, conserved	TcIL3000_5_150.1	Excellent	56.66|1403|0.0|1471	Trypanosoma_ORTHOMCL932	Trypanosome_ORTHOMCL828	-0.863287	8.35229	-8.20428	0.000128902	0.00116291	1.25768
Tb927_11_v5.1	3145192	3146749	Tb927.11.11730	gene	MRP protein, putative	MRP protein, putative	MRP protein, putative	TcIL3000.11.12390.1	Good	87.32|284|0.0|517	Trypanosoma_ORTHOMCL4347	Trypanosome_ORTHOMCL2774	0.583478	11.5003	8.20392	0.000128935	0.00116291	1.25738
Tb927_07_v5.1	1277697	1278719	Tb927.7.4860	gene	hypothetical protein, conserved	hypothetical protein, conserved	kinetoplastid kinetochore protein 13	TcIL3000_7_4030.1	Reasonable	44.48|290|6e-73|232	Trypanosoma_ORTHOMCL1963	Trypanosome_ORTHOMCL1674	-0.816955	8.15952	-8.20247	0.000129069	0.00116309	1.25623
Tb927_11_v5.1	1825897	1829072	Tb927.11.6460	gene	hypothetical protein, conserved	hypothetical protein, conserved	hypothetical protein, conserved	TcIL3000_0_05500.1	Poor	27.78|54|0.66|31.2	Trypanosoma_ORTHOMCL3871	Trypanosome_ORTHOMCL4030	-0.584238	8.95866	-8.20053	0.00012925	0.0011637	1.25466
Tb927_03_v5.1	1124707	1125297	Tb927.3.4010	gene	hypothetical protein	hypothetical protein	hypothetical protein	TcIL3000.11.3450.1	Poor	37.14|35|4.0|26.9	NA	NA	-1.87774	4.82968	-8.19326	0.000129926	0.00116876	1.24883
Tb927_11_v5.1	2886906	2887674	Tb927.11.10790	gene	40S ribosomal protein SA, putative	40S ribosomal protein SA, putative	40S ribosomal protein SA, putative	TcIL3000.11.11590.1	Good	87.30|244|1e-162|455	Trypanosoma_ORTHOMCL501	Trypanosome_ORTHOMCL244	0.65984	13.3698	8.19165	0.000130075	0.00116901	1.24755
Tb927_10_v5.1	3757935	3758354	Tb927.10.15350	gene	histone H3 variant	H3V	histone H3 variant	TcIL3000_0_14530.1	Moderate	57.73|97|4e-35|120	Trypanosoma_ORTHOMCL7344	Trypanosome_ORTHOMCL5974	-0.640181	10.5131	-8.18959	0.000130268	0.00116901	1.24589
Tb927_08_v5.1	574026	576233	Tb927.8.1740	gene	hypothetical protein, conserved	hypothetical protein, conserved	hypothetical protein, conserved	TcIL3000_8_1640.1	Good	53.68|585|3e-178|520	Trypanosoma_ORTHOMCL1119	Trypanosome_ORTHOMCL1654	0.603477	9.97618	8.1893	0.000130295	0.00116901	1.24566
Tb927_10_v5.1	480135	480827	Tb927.10.1830	gene	syntaxin, putative	syntaxin, putative	syntaxin, putative	TcIL3000_10_1550.1	Reasonable	74.78|230|2e-112|324	Trypanosoma_ORTHOMCL6733	Trypanosome_ORTHOMCL5331	0.830028	10.2715	8.17899	0.000131266	0.00117591	1.23737
Tb927_11_v5.1	2102759	2106050	Tb11.02.5390	gene	mRNA processing protein, putative	mRNA processing protein, putative	NA	NA	NA	NA	NA	NA	0.884709	8.0682	8.17812	0.000131348	0.00117591	1.23667
Tb927_10_v5.1	3691805	3692260	Tb927.10.15120	gene	40S ribosomal protein S13, putative	40S ribosomal protein S13, putative	40S ribosomal protein S13, putative	TcIL3000_10_12920.1	Reasonable	94.04|151|8e-105|299	Trypanosoma_ORTHOMCL290	Trypanosome_ORTHOMCL228	0.597364	13.8912	8.17748	0.000131408	0.00117591	1.23616
Tb927_10_v5.1	2482194	2483861	Tb927.10.10070	gene	hypothetical protein, conserved	hypothetical protein, conserved	hypothetical protein, conserved	TcIL3000_10_8320.1	Good	69.54|568|0.0|768	Trypanosoma_ORTHOMCL6853	Trypanosome_ORTHOMCL4536	0.884825	8.92809	8.1741	0.000131728	0.00117775	1.23344
Tb927_06_v5.1	815953	817032	Tb927.6.2720	gene	calcium-binding protein, putative	calcium-binding protein, putative	calcium-binding protein, putative	TcIL3000_6_2180.1	Good	77.72|359|0.0|596	Trypanosoma_ORTHOMCL3149	Trypanosome_ORTHOMCL2611	-0.692877	10.238	-8.17113	0.00013201	0.00117834	1.23105
Tb927_11_bin_v5.1	2718924	2720423	Tb11.v5.0587	gene	protein kinase A regulatory subunit, putative	protein kinase A regulatory subunit, putative	NA	NA	NA	NA	NA	NA	-0.703472	9.12706	-8.17098	0.000132024	0.00117834	1.23093
Tb927_10_v5.1	2907661	2908443	Tb927.10.11930	gene		beta-D-hydroxybutyrate dehydrogenase	beta-D-hydroxybutyrate dehydrogenase	TcIL3000_10_10090.1	Reasonable	66.54|260|2e-127|368	Trypanosoma_ORTHOMCL4975	Trypanosome_ORTHOMCL7118	0.759617	10.1855	8.1666	0.000132441	0.00118104	1.22741
Tb927_02_v5.1	571123	574339	Tb927.2.3020	gene	hypothetical protein, conserved	hypothetical protein, conserved	hypothetical protein, conserved	TcIL3000_2_360.1	Excellent	74.24|924|0.0|1361	Trypanosoma_ORTHOMCL3742	Trypanosome_ORTHOMCL1219	-0.551407	9.27112	-8.15974	0.000133097	0.00118586	1.22188
Tb927_04_v5.1	1358626	1360379	Tb927.4.4950	gene	hypothetical protein, conserved	hypothetical protein, conserved	hypothetical protein, conserved	TcIL3000_8_7860.1	Good	55.23|545|0.0|550	Trypanosoma_ORTHOMCL603	Trypanosome_ORTHOMCL545	1.29563	8.96431	8.15808	0.000133257	0.00118625	1.22055
Tb927_11_v5.1	2283367	2295923	Tb927.11.8160	gene	dynein heavy chain, putative	dynein heavy chain, putative	dynein heavy chain, putative	TcIL3000.11.8710.1	Excellent	89.03|4158|0.0|7746	Trypanosoma_ORTHOMCL32	Trypanosome_ORTHOMCL18	-1.01105	7.84605	-8.15556	0.000133499	0.00118667	1.21851
Tb927_01_v5.1	688934	689487	Tb927.1.3180	gene	40S ribosomal protein S11, putative	40S ribosomal protein S11, putative	40S ribosomal protein S11, putative	TcIL3000_10_420.1	Reasonable	91.38|174|5e-120|339	Trypanosoma_ORTHOMCL343	Trypanosome_ORTHOMCL227	0.647263	14.5419	8.15372	0.000133676	0.00118667	1.21703
Tb927_10_v5.1	1884735	1885637	Tb927.10.7500	gene	fibrillarin	fibrillarin	fibrillarin	TcIL3000_10_6460.1	Good	95.06|243|2e-171|479	Trypanosoma_ORTHOMCL4552	Trypanosome_ORTHOMCL1899	1.53673	11.2147	8.15283	0.000133762	0.00118667	1.21631
Tb927_06_v5.1	1128949	1131008	Tb927.6.3810	gene	hypothetical protein, conserved	hypothetical protein, conserved	hypothetical protein, conserved	TcIL3000_0_45200.1	Poor	30.11|93|1.6|29.3	Trypanosoma_ORTHOMCL5777	Trypanosome_ORTHOMCL7468	0.730606	9.77076	8.15279	0.000133766	0.00118667	1.21628
Tb927_04_v5.1	624159	628051	Tb927.4.2410	gene	hypothetical protein, conserved	hypothetical protein, conserved	hypothetical protein, conserved	TcIL3000_4_2250.1	Excellent	75.20|1133|0.0|1763	Trypanosoma_ORTHOMCL1355	Trypanosome_ORTHOMCL1411	0.886601	8.27506	8.15078	0.000133961	0.00118737	1.21465
Tb927_09_v5.1	1774914	1776024	Tb927.9.11220	gene	hypothetical protein, conserved	hypothetical protein, conserved	hypothetical protein, conserved	TcIL3000_9_4610.1	Good	71.43|350|0.0|523	Trypanosoma_ORTHOMCL5490	Trypanosome_ORTHOMCL4664	0.764923	10.1918	8.13938	0.000135067	0.00119614	1.20546
Tb927_08_v5.1	1403585	1404810	Tb927.8.4770	gene	small GTP-binding protein Rab18	small GTP-binding protein Rab18	small GTP-binding protein Rab18	TcIL3000_8_4630.1	Reasonable	75.12|213|1e-108|313	Trypanosoma_ORTHOMCL2545	Trypanosome_ORTHOMCL2242	-0.864522	9.30499	-8.13699	0.000135301	0.00119718	1.20353
Tb927_10_v5.1	1851350	1851763	Tb927.10.7340	gene	40S ribosomal protein S24E, putative	40S ribosomal protein S24E, putative	40S ribosomal protein S24E, putative	TcIL3000_10_6320.1	Reasonable	97.08|137|4e-78|230	Trypanosoma_ORTHOMCL646	Trypanosome_ORTHOMCL351	0.608749	14.9535	8.12931	0.000136054	0.0012028	1.19733
Tb927_10_v5.1	2440544	2441125	Tb927.10.9880	gene	60S ribosomal protein L18, putative	60S ribosomal protein L18, putative	60S ribosomal protein L18, putative	TcIL3000_0_41290.1	Reasonable	91.19|193|1e-128|362	Trypanosoma_ORTHOMCL337	Trypanosome_ORTHOMCL235	0.647479	12.5331	8.12247	0.000136729	0.00120702	1.19179
Tb927_11_v5.1	1601069	1602184	Tb927.11.5670	gene	hypothetical protein, conserved	hypothetical protein, conserved	hypothetical protein, conserved	TcIL3000_0_24610.1	Reasonable	59.26|297|5e-117|347	Trypanosoma_ORTHOMCL1527	Trypanosome_ORTHOMCL1302	1.18084	8.95754	8.1221	0.000136765	0.00120702	1.1915
Tb927_10_v5.1	1362574	1366659	Tb927.10.5420	gene	hypothetical protein, conserved	hypothetical protein, conserved	hypothetical protein, conserved	TcIL3000_10_4570.1	Excellent	40.79|1390|0.0|880	Trypanosoma_ORTHOMCL4608	Trypanosome_ORTHOMCL1967	0.625871	9.39091	8.11898	0.000137075	0.00120871	1.18897
Tb927_11_v5.1	3502582	3504818	Tb927.11.13110	gene	hypothetical protein, conserved	hypothetical protein, conserved	hypothetical protein, conserved	TcIL3000.11.13500.1	Reasonable	37.42|473|1e-70|243	Trypanosoma_ORTHOMCL856	Trypanosome_ORTHOMCL6080	-0.660487	7.85049	-8.11648	0.000137323	0.00120918	1.18695
Tb927_07_v5.1	441500	442507	Tb927.7.1810	gene	hypothetical protein, conserved	hypothetical protein, conserved	hypothetical protein, conserved	TcIL3000_7_1280.1	Moderate	31.09|267|2e-22|94.7	Trypanosoma_ORTHOMCL586	Trypanosome_ORTHOMCL573	0.755821	9.34231	8.11506	0.000137464	0.00120918	1.1858
Tb927_05_v5.1	640469	641064	Tb927.5.1880	gene	ecotin family (I11), putative	inhibitor of serine peptidase (ISP), putative	ecotin family (I11), putative	TcIL3000_0_08210.1	Moderate	60.13|153|5e-64|195	Trypanosoma_ORTHOMCL3333	Trypanosome_ORTHOMCL501	-1.34424	10.8961	-8.11489	0.000137482	0.00120918	1.18566
Tb927_03_v5.1	1289776	1293015	Tb927.3.4600	gene	hypothetical protein, conserved	hypothetical protein, conserved	hypothetical protein, conserved	TcIL3000.11.12260.1	Poor	34.85|66|0.42|33.5	Trypanosoma_ORTHOMCL7210	Trypanosome_ORTHOMCL5886	0.732485	9.80609	8.1095	0.000138019	0.00121275	1.1813
Tb927_10_v5.1	2466368	2467591	Tb927.10.10000	gene	hypothetical protein, conserved	hypothetical protein, conserved	hypothetical protein, conserved	TcIL3000_10_8360.1	Reasonable	44.71|378|3e-96|296	Trypanosoma_ORTHOMCL5050	Trypanosome_ORTHOMCL1854	1.43812	10.7278	8.10845	0.000138124	0.00121275	1.18045
Tb927_04_v5.1	1155027	1157607	Tb927.4.4380	gene	vacuolar-type proton translocating	vacuolar-type proton translocating pyrophosphatase 1, putative	vacuolar-type proton translocating pyrophosphatase 1, putative	TcIL3000_0_60300.1	Excellent	88.20|822|0.0|1448	Trypanosoma_ORTHOMCL398	Trypanosome_ORTHOMCL412	-0.862752	10.9764	-8.10623	0.000138346	0.00121366	1.17865
Tb927_11_v5.1	1908782	1910623	Tb927.11.6760	gene	leucine-rich repeat protein (LRRP), putative	leucine-rich repeat protein (LRRP), putative	leucine-rich repeat protein (LRRP), putative	TcIL3000.11.7320.1	Reasonable	40.24|492|6e-93|296	Trypanosoma_ORTHOMCL3864	Trypanosome_ORTHOMCL4038	0.73192	9.02882	8.09775	0.0001392	0.00121872	1.17178
Tb927_05_v5.1	1367088	1369245	Tb927.5.4420	gene	nucleolar RNA helicase Gu, putative	nucleolar RNA helicase II, putative	nucleolar RNA helicase II, putative	TcIL3000_5_5060.1	Excellent	88.05|569|0.0|1025	Trypanosoma_ORTHOMCL957	Trypanosome_ORTHOMCL832	0.972783	8.9927	8.09723	0.000139252	0.00121872	1.17135
tryp_IXa-16h03.q1c	1521	2753	Tb09.v4.0058	gene	NA	NA	hypothetical protein	TcIL3000_0_38190.1	Moderate	39.68|247|1e-53|181	Trypanosoma_ORTHOMCL107	Trypanosome_ORTHOMCL131	0.808562	7.88162	8.09607	0.000139369	0.00121872	1.17042
Tb927_10_v5.1	362366	365329	Tb927.10.1380	gene	serine/threonine-protein kinase, putative	serine/threonine-protein kinase, putative	serine/threonine-protein kinase, putative	TcIL3000_10_1160.1	Excellent	56.38|972|0.0|966	Trypanosoma_ORTHOMCL4859	Trypanosome_ORTHOMCL3377	0.668855	9.61343	8.0958	0.000139397	0.00121872	1.17019
Tb927_11_v5.1	2675146	2677258	Tb927.11.9920	gene	polyubiquitin, putative	polyubiquitin, putative	polyubiquitin, putative	TcIL3000.11.10410.1	Excellent	99.85|685|0.0|1352	Trypanosoma_ORTHOMCL678	Trypanosome_ORTHOMCL321	-1.02182	11.2188	-8.09423	0.000139555	0.00121906	1.16893
Tb927_03_v5.1	1334486	1336482	Tb927.3.4720	gene	vacuolar sortin protein 1, putative	dynamin, putative	dynamin-1-like protein	TcIL3000_0_42670.1	Excellent	83.06|667|0.0|1154	Trypanosoma_ORTHOMCL485	Trypanosome_ORTHOMCL481	-0.707823	11.4899	-8.09294	0.000139687	0.00121917	1.16787
Tb927_09_v5.1	1191257	1192675	Tb927.9.7330	gene	expression site-associated gene 2 (ESAG2)	expression site-associated gene 2 (ESAG2) protein, putative	expression site-associated gene 2 (ESAG2) protein, putative	TcIL3000_0_41560.1	Moderate	28.95|380|2e-35|135	Trypanosoma_ORTHOMCL68	Trypanosome_ORTHOMCL83	-2.25625	9.59442	-8.09129	0.000139854	0.0012196	1.16653
Tb927_08_v5.1	693512	693576	Tb927_08_v4.snoRNA.0043	gene	NA	NA	NA	NA	NA	NA	NA	NA	-1.23178	10.9954	-8.08849	0.000140139	0.00122023	1.16426
Tb927_10_v5.1	1082807	1083144	Tb927.10.4120	gene	60S ribosomal protein L30	60S ribosomal protein L30	60S ribosomal protein L30	TcIL3000_10_3440.1	Reasonable	98.08|104|3e-72|214	Trypanosoma_ORTHOMCL338	Trypanosome_ORTHOMCL355	0.557037	14.6425	8.08777	0.000140212	0.00122023	1.16368
Tb927_10_v5.1	2373898	2374230	Tb927.10.9620	gene	NADH-ubiquinone oxidoreductase c	NADH-ubiquinone oxidoreductase c	NADH-ubiquinone oxidoreductase c	ND	ND	ND	Trypanosoma_ORTHOMCL9472	Trypanosome_ORTHOMCL11243	0.67006	6.44325	8.08707	0.000140283	0.00122023	1.16311
Tb927_11_v5.1	1585545	1586034	Tb927.11.5600	gene	hypothetical protein, conserved	hypothetical protein, conserved	hypothetical protein, conserved	TcIL3000.11.5900.1	Moderate	65.25|118|4e-51|159	Trypanosoma_ORTHOMCL6279	Trypanosome_ORTHOMCL5222	0.977147	9.17656	8.07837	0.000141173	0.00122658	1.15604
Tb927_09_v5.1	2478151	2479575	Tb927.9.15730	gene	variant surface glycoprotein (VSG)-related,	variant surface glycoprotein (VSG)-related, putative	variant surface glycoprotein (VSG)-related, putative	TcIL3000_0_51580.1	Poor	22.59|301|1e-10|61.6	Trypanosoma_ORTHOMCL424	Trypanosome_ORTHOMCL1752	-2.03823	5.45929	-8.0776	0.000141252	0.00122658	1.15542
Tb927_08_v5.1	1596786	1598180	Tb927.8.5390	gene	cell division control protein 2 homolog 4	cell division control protein 2 homolog 4	cell division control protein 2 homolog 4	TcIL3000_8_5180.1	Good	62.29|480|0.0|578	Trypanosoma_ORTHOMCL2510	Trypanosome_ORTHOMCL3777	0.775291	8.8354	8.07634	0.000141382	0.00122666	1.15439
Tb927_11_v5.1	4041643	4042579	Tb927.11.15220	gene	hypothetical protein, conserved	hypothetical protein, conserved	hypothetical protein, conserved	TcIL3000.11.15370.1	Good	74.83|286|5e-147|419	Trypanosoma_ORTHOMCL4187	Trypanosome_ORTHOMCL2418	-0.856836	9.4007	-8.07503	0.000141516	0.00122679	1.15333
Tb927_08_v5.1	1433426	1437153	Tb927.8.4870	gene	flagellar component	DIGIT	DIGIT	TcIL3000_0_02340.1	Excellent	86.19|1195|0.0|2137	Trypanosoma_ORTHOMCL5560	Trypanosome_ORTHOMCL5528	-0.698781	9.86068	-8.06585	0.000142465	0.00123397	1.14586
Tb927_05_v5.1	394565	395367	Tb927.5.1030	gene	hypothetical protein, conserved	hypothetical protein, conserved	Iron-sulfur assembly protein 2	TcIL3000_5_780.1	Reasonable	77.46|173|3e-92|268	Trypanosoma_ORTHOMCL3360	Trypanosome_ORTHOMCL2166	0.722723	9.7812	8.05862	0.000143217	0.00123944	1.13998
Tb927_10_v5.1	1418036	1419199	Tb927.10.5690	gene	procyclin-associated gene 2 (PAG2) protein,	procyclin-associated gene 2 (PAG2) protein, putative	procyclin-associated gene 2 (PAG2) protein, putative	TcIL3000_0_34030.1	Moderate	31.36|389|1e-49|174	Trypanosoma_ORTHOMCL9503	Trypanosome_ORTHOMCL11274	-0.681396	10.7509	-8.05601	0.000143489	0.00124075	1.13786
Tb927_10_v5.1	721079	722095	Tb927.10.2810	gene	hypothetical protein, conserved	hypothetical protein, conserved	hypothetical protein, conserved	TcIL3000_10_2420.1	Good	61.80|322|3e-145|416	Trypanosoma_ORTHOMCL6706	Trypanosome_ORTHOMCL5454	-0.734664	10.2975	-8.04673	0.000144463	0.00124812	1.13029
Tb927_10_v5.1	847444	847692	Tb927.10.3280	gene	60S ribosomal proteins L38, putative	60S ribosomal proteins L38, putative	60S ribosomal proteins L38, putative	ND	ND	ND	Trypanosoma_ORTHOMCL1671	Trypanosome_ORTHOMCL379	0.599313	15.2251	8.04385	0.000144768	0.00124951	1.12794
Tb927_11_v5.1	2708652	2709897	Tb927.11.10110	gene	actin-like protein, putative	actin-like protein, putative	actin-like protein, putative	TcIL3000.11.10600.1	Good	68.53|394|0.0|570	Trypanosoma_ORTHOMCL4427	Trypanosome_ORTHOMCL1897	-0.553236	9.0593	-8.04291	0.000144867	0.00124951	1.12717
Tb927_06_v5.1	298195	298823	Tb927.6.720	gene	40S ribosomal protein L14, putative	40S ribosomal protein L14, putative	40S ribosomal protein L14, putative	TcIL3000.11.11880.1	Reasonable	87.20|164|8e-103|296	Trypanosoma_ORTHOMCL336	Trypanosome_ORTHOMCL224	0.615928	14.0631	8.03962	0.000145215	0.00125146	1.12449
Tb927_04_v5.1	142454	143789	Tb927.4.500	gene	hypothetical protein, conserved	hypothetical protein, conserved	hypothetical protein, conserved	TcIL3000_0_37230.1	Reasonable	35.01|437|2e-70|230	Trypanosoma_ORTHOMCL5895	Trypanosome_ORTHOMCL5359	-0.717975	9.36492	-8.03614	0.000145584	0.00125358	1.12165
Tb927_11_v5.1	3424307	3425569	Tb927.11.12790	gene	ribonucleoside-diphosphate reductase small	ribonucleoside-diphosphate reductase small chain	ribonucleoside-diphosphate reductase small chain	TcIL3000_0_15160.1	Good	81.23|341|0.0|576	Trypanosoma_ORTHOMCL258	Trypanosome_ORTHOMCL167	-0.692302	8.84093	-8.02951	0.000146291	0.00125862	1.11624
Tb927_10_v5.1	606123	606692	Tb927.10.2360	gene	hypothetical protein	hypothetical protein	hypothetical protein	TcIL3000_7_4430.1	Poor	29.41|68|0.68|29.3	NA	NA	1.23342	9.21371	8.02818	0.000146433	0.00125878	1.11515
Tb927_04_v5.1	904574	905177	Tb927.4.3500	gene	hypothetical protein, conserved	hypothetical protein, conserved	hypothetical protein, conserved	TcIL3000_0_03260.1	Moderate	38.42|177|5e-39|133	Trypanosoma_ORTHOMCL9359	Trypanosome_ORTHOMCL11134	1.10695	10.4298	8.02663	0.000146599	0.00125916	1.11388
Tb927_10_v5.1	1177802	1179268	Tb927.10.4640	gene	eukaryotic translation initiation factor 3	eukaryotic translation initiation factor 3 subunit L, putative	eukaryotic translation initiation factor 3 subunit L, putative	TcIL3000_10_3850.1	Good	71.17|489|0.0|717	Trypanosoma_ORTHOMCL4638	Trypanosome_ORTHOMCL2001	0.67193	10.796	8.02082	0.000147223	0.00126346	1.10913
Tb927_11_v5.1	3091235	3095946	Tb927.11.11550	gene	DNA topoisomerase II, putative	DNA topoisomerase II, putative	NA	NA	NA	NA	Trypanosoma_ORTHOMCL643	Trypanosome_ORTHOMCL559	-0.771765	8.60775	-8.01922	0.000147395	0.00126388	1.10783
Tb927_10_v5.1	1850607	1851020	Tb927.10.7330	gene	40S ribosomal protein S24E, putative	40S ribosomal protein S24E, putative	40S ribosomal protein S24E, putative	TcIL3000_10_6320.1	Reasonable	97.08|137|4e-78|230	Trypanosoma_ORTHOMCL646	Trypanosome_ORTHOMCL351	0.583205	14.223	8.01619	0.000147722	0.00126461	1.10535
Tb927_07_v5.1	1520456	1522670	Tb927.7.5620	gene	hypothetical protein, conserved	hypothetical protein, conserved	hypothetical protein, conserved	TcIL3000_7_4590.1	Reasonable	80.79|177|2e-100|299	Trypanosoma_ORTHOMCL1845	Trypanosome_ORTHOMCL1657	1.08982	8.90698	8.01513	0.000147838	0.00126461	1.10448
Tb927_11_v5.1	2254019	2256307	Tb927.11.8010	gene	DNA repair protein, putative	DNA repair protein, putative	DNA repair protein, putative	TcIL3000.11.8530.1	Excellent	82.66|738|0.0|1305	Trypanosoma_ORTHOMCL1478	Trypanosome_ORTHOMCL1205	0.64099	8.38527	8.01501	0.00014785	0.00126461	1.10439
Tb927_06_v5.1	1202609	1204264	Tb927.6.4190	gene	hypothetical protein, conserved	hypothetical protein, conserved	hypothetical protein, conserved	TcIL3000_6_3600.1	Good	66.97|548|0.0|736	Trypanosoma_ORTHOMCL3079	Trypanosome_ORTHOMCL2552	0.516828	9.58928	8.00698	0.000148722	0.00127008	1.09781
Tb927_08_v5.1	1489391	1490534	Tb927.8.5040	gene	hypothetical protein, conserved	hypothetical protein, conserved	hypothetical protein, conserved	TcIL3000_8_4790.1	Good	82.27|282|2e-174|486	Trypanosoma_ORTHOMCL2535	Trypanosome_ORTHOMCL3757	1.14307	9.56458	8.00685	0.000148737	0.00127008	1.0977
Tb927_04_v5.1	993461	994440	Tb927.4.3800	gene	hypothetical protein, conserved	hypothetical protein, conserved	hypothetical protein, conserved	TcIL3000_0_29090.1	Reasonable	39.38|320|5e-71|226	Trypanosoma_ORTHOMCL1340	Trypanosome_ORTHOMCL1111	0.678082	8.86915	7.99386	0.000150159	0.00128116	1.08706
Tb927_07_v5.1	822077	824003	Tb927.7.3190	gene	hypothetical protein, conserved	hypothetical protein, conserved	hypothetical protein, conserved	TcIL3000_7_2350.1	Reasonable	43.10|478|3e-110|344	Trypanosoma_ORTHOMCL2920	Trypanosome_ORTHOMCL6846	0.758586	9.50473	7.99108	0.000150466	0.00128271	1.08478
Tb927_07_v5.1	780873	784254	Tb927.7.3090	gene	hypothetical protein, conserved	hypothetical protein, conserved	hypothetical protein, conserved	TcIL3000_7_2230.1	Good	54.78|586|0.0|603	Trypanosoma_ORTHOMCL2928	Trypanosome_ORTHOMCL3305	0.575181	10.1673	7.98993	0.000150593	0.00128272	1.08384
Tb927_10_v5.1	3030942	3033680	Tb927.10.12500	gene	P-type H+-ATPase, putative	P-type H+-ATPase, putative	P-type H+-ATPase, putative	TcIL3000_10_10700.1	Excellent	85.24|901|0.0|1591	Trypanosoma_ORTHOMCL650	Trypanosome_ORTHOMCL262	1.2207	9.75581	7.98776	0.000150832	0.0012837	1.08206
Tb927_05_v5.1	329107	330483	Tb927.5.800	gene	casein kinase I, isoform 2	casein kinase I, isoform 2	casein kinase I, isoform 2	TcIL3000_0_32110.1	Good	95.15|330|0.0|647	Trypanosoma_ORTHOMCL164	Trypanosome_ORTHOMCL163	-0.60155	10.7267	-7.98234	0.000151434	0.00128775	1.07761
Tb927_05_v5.1	195468	195539	Tb927.5.445	gene	NA	NA	NA	NA	NA	NA	NA	NA	1.33574	9.35095	7.97695	0.000152035	0.00129009	1.07318
Tb927_04_v5.1	419188	420358	Tb927.4.1640	gene	UDP-galactose transporter, putative	UDP-galactose transporter, putative	UDP-galactose transporter, putative	TcIL3000_4_1220.1	Reasonable	60.60|302|4e-130|378	Trypanosoma_ORTHOMCL5973	Trypanosome_ORTHOMCL5397	-0.908051	10.0983	-7.97673	0.00015206	0.00129009	1.073
Tb927_04_v5.1	540510	541025	Tb927.4.2090	gene	hypothetical protein	hypothetical protein	hypothetical protein	TcIL3000_8_90.1	Poor	32.65|49|6.6|26.2	Trypanosoma_ORTHOMCL9364	Trypanosome_ORTHOMCL11140	4.5037	3.58518	7.97649	0.000152086	0.00129009	1.07281
Tb927_08_v5.1	339737	342133	Tb927.8.1060	gene	malonyl-CoA decarboxylase, mitochondrial	malonyl-CoA decarboxylase, mitochondrial precursor, putative	malonyl-CoA decarboxylase, mitochondrial precursor, putative	TcIL3000_8_640.1	Good	56.81|720|0.0|765	Trypanosoma_ORTHOMCL2694	Trypanosome_ORTHOMCL4202	0.529329	9.96153	7.97415	0.000152348	0.00129125	1.07088
Tb927_03_v5.1	827057	828146	Tb927.3.3200	gene	hypothetical protein, conserved	hypothetical protein, conserved	hypothetical protein, conserved	TcIL3000.11.9450.1	Poor	25.56|223|3e-05|43.5	Trypanosoma_ORTHOMCL7220	Trypanosome_ORTHOMCL5884	-0.774508	10.3282	-7.97125	0.000152672	0.0012925	1.0685
Tb927_10_v5.1	823231	823623	Tb927.10.3160	gene	hypothetical protein, conserved	hypothetical protein, conserved	hypothetical protein, conserved	TcIL3000_10_2620.1	Moderate	69.23|130|4e-63|191	Trypanosoma_ORTHOMCL4712	Trypanosome_ORTHOMCL4360	-0.800821	10.319	-7.97058	0.000152748	0.0012925	1.06795
Tb927_11_bin_v5.1	3453880	3455610	Tb11.v5.0687	gene	hypothetical protein, conserved	hypothetical protein, conserved	NA	NA	NA	NA	NA	NA	0.965456	9.19386	7.96856	0.000152975	0.001293	1.06629
Tb927_03_v5.1	172362	175339	Tb927.3.710	gene	hypothetical protein, conserved	hypothetical protein, conserved	hypothetical protein, conserved	TcIL3000_3_40.1	Good	45.76|660|0.0|532	Trypanosoma_ORTHOMCL1366	Trypanosome_ORTHOMCL1238	0.727375	8.39001	7.96782	0.000153059	0.001293	1.06568
Tb927_10_v5.1	3575185	3575985	Tb927.10.14600	gene	40S ribosomal protein S2, putative	40S ribosomal protein S2, putative	40S ribosomal protein S2, putative	TcIL3000_10_12580.1	Good	92.04|226|3e-153|431	Trypanosoma_ORTHOMCL410	Trypanosome_ORTHOMCL261	0.601257	14.3793	7.9622	0.000153693	0.00129729	1.06105
Tb927_11_bin_v5.1	5125257	5126969	Tb11.1390	gene	hypothetical protein, conserved	hypothetical protein, conserved	NA	NA	NA	NA	NA	NA	1.26374	9.47457	7.96041	0.000153896	0.00129772	1.05958
Tb927_08_v5.1	1023591	1024247	Tb927.8.3420	gene	hypothetical protein, conserved	hypothetical protein, conserved	hypothetical protein, conserved	TcIL3000_0_00640.1	Reasonable	57.73|194|4e-81|243	Trypanosoma_ORTHOMCL2607	Trypanosome_ORTHOMCL3222	0.776676	9.21604	7.95952	0.000153997	0.00129772	1.05885
Tb927_04_v5.1	128072	129046	Tb927.4.430	gene	proteasome beta 7 subunit	proteasome beta 7 subunit	proteasome beta 7 subunit	TcIL3000_4_120.1	Reasonable	81.65|218|1e-133|377	Trypanosoma_ORTHOMCL5901	Trypanosome_ORTHOMCL324	-0.668199	10.9736	-7.95625	0.000154367	0.00129923	1.05616
Tb927_05_v5.1	312087	312891	Tb927.5.740	gene	hypothetical protein, conserved	hypothetical protein, conserved	hypothetical protein, conserved	TcIL3000_0_07320.1	Moderate	53.63|179|4e-41|140	Trypanosoma_ORTHOMCL3222	Trypanosome_ORTHOMCL2172	1.01373	10.564	7.95571	0.000154429	0.00129923	1.05571
Tb927_11_v5.1	415311	416639	Tb927.11.1410	gene	class I transcription factor A, subunit 3	class I transcription factor A, subunit 3	class I transcription factor A, subunit 3	TcIL3000_0_44960.1	Moderate	49.76|205|5e-59|193	Trypanosoma_ORTHOMCL4243	Trypanosome_ORTHOMCL2922	0.893183	8.59733	7.95432	0.000154587	0.0012995	1.05457
Tb927_10_v5.1	976942	977793	Tb927.10.3760	gene	vacuolar ATP synthase subunit d, putative	vacuolar ATP synthase subunit d, putative	vacuolar ATP synthase subunit d, putative	TcIL3000_10_3090.1	Good	73.54|291|2e-146|415	Trypanosoma_ORTHOMCL4682	Trypanosome_ORTHOMCL2177	-0.700547	10.8083	-7.94469	0.000155688	0.00130768	1.04663
Tb927_11_v5.1	3630314	3631390	Tb927.11.13600	gene	hypothetical protein, conserved	hypothetical protein, conserved	hypothetical protein, conserved	TcIL3000.11.13930.1	Reasonable	59.06|342|3e-130|380	Trypanosoma_ORTHOMCL4259	Trypanosome_ORTHOMCL4101	0.719155	8.80104	7.94347	0.000155828	0.00130778	1.04563
Tb927_11_v5.1	3828304	3829303	Tb927.11.14390	gene	hypothetical protein, conserved	hypothetical protein, conserved	hypothetical protein, conserved	TcIL3000_0_03530.1	Reasonable	53.96|265|2e-97|288	Trypanosoma_ORTHOMCL7283	Trypanosome_ORTHOMCL5851	0.608531	9.39559	7.94151	0.000156053	0.0013086	1.04402
Tb927_10_v5.1	1963386	1964111	Tb927.10.7850	gene	protein-L-isoaspartate, putative	protein-L-isoaspartate, putative	protein-L-isoaspartate, putative	TcIL3000_10_6720.1	Reasonable	70.71|239|1e-115|333	Trypanosoma_ORTHOMCL4528	Trypanosome_ORTHOMCL1768	0.786034	10.5237	7.9368	0.000156596	0.00131121	1.04013
Tb927_07_v5.1	663662	666232	Tb927.7.2580	gene	zinc finger protein family member, putative	zinc finger protein family member, putative	zinc finger protein family member, putative	TcIL3000_10_12810.1	Poor	50.00|44|2e-07|51.6	Trypanosoma_ORTHOMCL5714	Trypanosome_ORTHOMCL5274	0.538766	8.71995	7.9366	0.00015662	0.00131121	1.03996
Tb927_09_v5.1	1337717	1338300	Tb927.9.8130	gene	nascent polypeptide associated complex subunit,	nascent polypeptide associated complex subunit, putative	nascent polypeptide associated complex subunit, putative	TcIL3000_9_2810.1	Reasonable	71.35|185|2e-78|234	Trypanosoma_ORTHOMCL371	Trypanosome_ORTHOMCL377	0.748776	13.6746	7.92793	0.000157625	0.00131767	1.0328
Tb927_08_v5.1	2134846	2136142	Tb927.8.7410	gene	calreticulin, putative	calreticulin, putative	calreticulin, putative	TcIL3000_0_16790.1	Good	80.56|360|0.0|591	Trypanosoma_ORTHOMCL601	Trypanosome_ORTHOMCL542	-0.829185	11.6998	-7.92774	0.000157648	0.00131767	1.03265
Tb927_06_v5.1	225806	226181	Tb927.6.510	gene	procyclic form specific polypeptide A-alpha	GPEET2 procyclin precursor	GPEET2 procyclin precursor	TcIL3000_0_53640.1	Poor	35.57|149|1e-05|40.4	Trypanosoma_ORTHOMCL9303	Trypanosome_ORTHOMCL11081	3.69445	12.5991	7.92233	0.000158278	0.00132186	1.02818
TP26M21-2a10.p1k	12932	14353	Tb09.v4.0011	gene	NA	NA	variant surface glycoprotein (VSG), putative	TcIL3000_0_41540.1	Poor	23.47|277|8e-11|62.8	Trypanosoma_ORTHOMCL424	Trypanosome_ORTHOMCL1752	-1.91514	4.72967	-7.91949	0.000158611	0.00132356	1.02583
Tb927_10_v5.1	1987553	1988878	Tb927.10.7980	gene	hypothetical protein, conserved	hypothetical protein, conserved	hypothetical protein, conserved	TcIL3000_10_6850.1	Reasonable	71.43|217|2e-108|322	Trypanosoma_ORTHOMCL6596	Trypanosome_ORTHOMCL4496	0.572407	10.1365	7.9173	0.000158868	0.00132425	1.02403
Tb927_08_v5.1	1306377	1306784	Tb927.8.4380	gene	hypothetical protein, conserved	hypothetical protein, conserved	hypothetical protein, conserved	TcIL3000_8_4110.1	Moderate	69.00|100|4e-48|151	Trypanosoma_ORTHOMCL2570	Trypanosome_ORTHOMCL4046	0.925717	10.0819	7.91659	0.000158951	0.00132425	1.02344
Tb927_08_v5.1	1057497	1058646	Tb927.8.3530	gene		glycerol-3-phosphate dehydrogenase [NAD+], glycosomal	glycerol-3-phosphate dehydrogenase [NAD+], glycosomal	TcIL3000_8_3450.1	Good	92.09|354|0.0|647	Trypanosoma_ORTHOMCL7102	Trypanosome_ORTHOMCL5997	-0.943743	11.6277	-7.91322	0.000159348	0.001326	1.02065
Tb927_11_v5.1	4320340	4321144	Tb927.11.16280	gene	60S ribosomal protein L8, putative	60S ribosomal protein L2, putative	60S ribosomal protein L2, putative	TcIL3000.11.16190.1	Good	98.46|260|0.0|519	Trypanosoma_ORTHOMCL498	Trypanosome_ORTHOMCL164	0.653034	12.7773	7.91261	0.00015942	0.001326	1.02015
Tb927_10_v5.1	974898	976454	Tb927.10.3750	gene	hypothetical protein, conserved	hypothetical protein, conserved	hypothetical protein, conserved	TcIL3000_3_1720.1	Poor	34.29|70|9.9|27.7	Trypanosoma_ORTHOMCL6695	Trypanosome_ORTHOMCL4703	0.859613	10.0121	7.91057	0.000159661	0.00132694	1.01845
Tb927_08_v5.1	564780	567149	Tb927.8.1700	gene	hypothetical protein, conserved	hypothetical protein, conserved	hypothetical protein, conserved	TcIL3000_8_1560.1	Reasonable	33.76|699|4e-76|260	Trypanosoma_ORTHOMCL2673	Trypanosome_ORTHOMCL6805	0.596147	10.2593	7.90792	0.000159975	0.00132846	1.01626
Tb927_11_v5.1	656356	657740	Tb927.11.2300	gene	eukaryotic peptide chain release factor subunit	eukaryotic peptide chain release factor subunit 1, putative	eukaryotic peptide chain release factor subunit 1, putative	TcIL3000_0_54530.1	Excellent	96.16|443|0.0|866	Trypanosoma_ORTHOMCL6375	Trypanosome_ORTHOMCL2888	0.645791	9.72898	7.90459	0.000160369	0.00132989	1.01351
Tb927_10_v5.1	46932	47252	Tb927.10.90	gene	hypothetical protein	hypothetical protein	hypothetical protein	ND	ND	ND	NA	NA	-1.29157	6.64335	-7.90429	0.000160405	0.00132989	1.01326
Tb927_11_v5.1	384223	385159	Tb927.11.1320	gene	NDUFS7 subunit	NADH-ubiquinone oxidoreductase 20 kDa subunit, mitochondrial precursor	NADH-ubiquinone oxidoreductase 20 kDa subunit, mitochondrial precursor	TcIL3000.11.1260.1	Good	97.52|202|3e-149|416	Trypanosoma_ORTHOMCL1593	Trypanosome_ORTHOMCL1233	0.894412	8.58869	7.90026	0.000160885	0.00133278	1.00992
Tb927_11_bin_v5.1	2835148	2836974	Tb11.v5.0602	gene	leucine-rich repeat protein 1 (LRRP1), putative	leucine-rich repeat protein 1 (LRRP1), putative	NA	NA	NA	NA	NA	NA	-0.709193	9.2452	-7.89773	0.000161186	0.00133368	1.00783
Tb927_04_v5.1	465052	465622	Tb927.4.1860	gene	ribosomal protein S19, putative	ribosomal protein S19, putative	ribosomal protein S19, putative	TcIL3000_4_1520.1	Reasonable	87.58|161|2e-104|302	Trypanosoma_ORTHOMCL3447	Trypanosome_ORTHOMCL509	0.64778	14.7072	7.89717	0.000161253	0.00133368	1.00737
Tb927_04_v5.1	634720	635965	Tb927.4.2440	gene	hypothetical protein, conserved	hypothetical protein, conserved	hypothetical protein, conserved	TcIL3000_4_2290.1	Good	77.60|384|0.0|615	Trypanosoma_ORTHOMCL3435	Trypanosome_ORTHOMCL3836	0.749806	9.69112	7.89559	0.000161443	0.00133418	1.00605
Tb927_04_v5.1	1367938	1370517	Tb927.4.5000	gene	hypothetical protein, conserved	hypothetical protein, conserved	hypothetical protein, conserved	TcIL3000_8_7660.1	Excellent	69.63|866|0.0|1200	Trypanosoma_ORTHOMCL415	Trypanosome_ORTHOMCL406	-0.613888	9.38771	-7.89297	0.000161755	0.00133569	1.00388
Tb927_06_v5.1	96775	98280	Tb927.6.210	pseudogene	leucine-rich repeat protein 1 (LRRP1),	leucine-rich repeat protein (LRRP, pseudogene), putative	NA	NA	NA	NA	NA	NA	-1.99485	5.91489	-7.88976	0.000162142	0.00133677	1.00122
Tb927_11_bin_v5.1	3307170	3308846	Tb11.v5.0663	gene	hypothetical protein, conserved	hypothetical protein, conserved	NA	NA	NA	NA	NA	NA	0.838843	8.3664	7.88971	0.000162147	0.00133677	1.00118
Tb927_09_v5.1	2180847	2181174	Tb927.9.13920	gene	kinetoplastid membrane protein KMP-11	kinetoplastid membrane protein KMP-11	kinetoplastid membrane protein KMP-11	TcIL3000_0_09700.1	Poor	32.76|58|0.13|29.3	Trypanosoma_ORTHOMCL247	Trypanosome_ORTHOMCL178	-1.41287	12.0327	-7.88688	0.000162488	0.0013385	0.998831
Tb927_09_v5.1	908687	911464	Tb927.9.5100	gene	cAMP-specific phosphodiesterase	cAMP-specific phosphodiesterase	cAMP-specific phosphodiesterase	TcIL3000_9_1670.1	Excellent	74.81|917|0.0|1419	Trypanosoma_ORTHOMCL316	Trypanosome_ORTHOMCL264	-0.634499	10.4443	-7.88133	0.000163158	0.00134295	0.994229
Tb927_09_v5.1	1974465	1974719	Tb927_09_v4.snoRNA.0019	gene	NA	NA	NA	NA	NA	NA	NA	NA	0.808527	8.93593	7.87681	0.000163706	0.00134536	0.990477
Tb927_11_v5.1	3389761	3391189	Tb927.11.12650	gene	palmitoyl acyltransferase 5, putative	palmitoyl acyltransferase 5, putative	palmitoyl acyltransferase 5, putative	TcIL3000.11.13240.1	Good	55.07|454|4e-171|491	Trypanosoma_ORTHOMCL1603	Trypanosome_ORTHOMCL1601	0.763566	8.78164	7.87619	0.000163782	0.00134536	0.989957
Tb927_04_v5.1	428389	428944	Tb927.4.1670	gene	hypothetical protein, conserved	hypothetical protein, conserved	hypothetical protein, conserved	TcIL3000_4_1270.1	Moderate	59.33|150|4e-60|186	Trypanosoma_ORTHOMCL5971	Trypanosome_ORTHOMCL5401	0.686208	9.43984	7.87567	0.000163845	0.00134536	0.98953
tryp_X-448g06.q1c	21142	22445	Tb10.v4.0216	pseudogene	NA	NA	NA	NA	NA	NA	Trypanosoma_ORTHOMCL7903	Trypanosome_ORTHOMCL9842	0.74581	8.05048	7.87423	0.00016402	0.00134573	0.988334
Tb927_07_v5.1	1459902	1462622	Tb927.7.5430	gene	hypothetical protein, conserved	hypothetical protein, conserved	hypothetical protein, conserved	TcIL3000_0_20090.1	Good	36.09|809|2e-136|432	Trypanosoma_ORTHOMCL763	Trypanosome_ORTHOMCL6061	-0.653217	9.51516	-7.87256	0.000164225	0.00134633	0.986942
Tb927_08_v5.1	1357391	1359085	Tb927.8.4580	gene	hypothetical protein, conserved	hypothetical protein, conserved	hypothetical protein, conserved	TcIL3000_8_4420.1	Good	83.64|483|0.0|676	Trypanosoma_ORTHOMCL2553	Trypanosome_ORTHOMCL4053	-0.807633	10.3863	-7.87075	0.000164446	0.00134706	0.985437
Tb927_11_v5.1	941904	947681	Tb927.11.3260	gene	mitochondrial DNA polymerase I protein D,	mitochondrial DNA polymerase I protein D, putative	mitochondrial DNA polymerase I protein D, putative	TcIL3000.11.3070.1	Excellent	80.80|1630|0.0|2725	Trypanosoma_ORTHOMCL32	Trypanosome_ORTHOMCL18	0.70181	8.79086	7.86849	0.000164722	0.00134825	0.983557
Tb927_11_v5.1	2632375	2632707	Tb927.11.9700	gene	nascent polypeptide associated complex alpha	nascent polypeptide associated complex alpha subunit, putative	nascent polypeptide associated complex alpha subunit, putative	TcIL3000_3_940.1	Poor	34.88|43|0.95|26.9	Trypanosoma_ORTHOMCL6180	Trypanosome_ORTHOMCL4549	0.636692	13.2419	7.86341	0.000165345	0.00135227	0.979338
Tb927_08_v5.1	217610	221800	Tb927.8.790	gene	hypothetical protein, conserved	hypothetical protein, conserved	hypothetical protein, conserved	TcIL3000_8_350.1	Excellent	38.83|1321|0.0|804	Trypanosoma_ORTHOMCL1069	Trypanosome_ORTHOMCL6248	-0.735707	9.26419	-7.85769	0.00016605	0.00135696	0.974579
Tb927_10_v5.1	555186	556625	Tb927.10.2140	pseudogene	mitochondrial processing peptidase alpha subunit	mitochondrial processing peptidase alpha subunit (pseudogene), putative	NA	NA	NA	NA	Trypanosoma_ORTHOMCL7864	Trypanosome_ORTHOMCL6162	0.770824	9.78623	7.85435	0.000166463	0.00135925	0.971803
Tb927_02_v5.1	23835	24616	Tb927.2.220	pseudogene	retrotransposon hot spot protein 2 (RHS2),	retrotransposon hot spot protein (RHS, pseudogene), putative	NA	NA	NA	NA	Trypanosoma_ORTHOMCL7818	Trypanosome_ORTHOMCL9765	0.669431	10.2756	7.84854	0.000167186	0.00136355	0.966958
Tb927_09_v5.1	166299	167027	Tb927.9.680	pseudogene	expression site-associated gene 9 (ESAG9),	expression site-associated gene (ESAG, pseudogene), putative	NA	NA	NA	NA	Trypanosoma_ORTHOMCL7403	Trypanosome_ORTHOMCL9331	2.70042	7.38546	7.84748	0.000167318	0.00136355	0.966074
tryp_IXb-218d07.p1c	172157	173247	Tb09.v4.0132	pseudogene	NA	NA	NA	NA	NA	NA	Trypanosoma_ORTHOMCL25	Trypanosome_ORTHOMCL26	-3.34325	2.19995	-7.84691	0.000167388	0.00136355	0.965602
Tb927_08_v5.1	1854640	1855443	Tb927.8.6380	gene	hypothetical protein, conserved	hypothetical protein, conserved	hypothetical protein, conserved	TcIL3000_8_6230.1	Reasonable	46.24|266|6e-72|224	Trypanosoma_ORTHOMCL2456	Trypanosome_ORTHOMCL6779	0.609268	9.50132	7.8457	0.000167539	0.0013637	0.964595
Tb927_11_v5.1	31850	36860	Tb927.11.150	gene	receptor-type adenylate cyclase GRESAG 4,	receptor-type adenylate cyclase GRESAG 4, putative	receptor-type adenylate cyclase GRESAG 4, putative	TcIL3000.11.6410.1	Excellent	52.36|1184|0.0|1275	Trypanosoma_ORTHOMCL8	Trypanosome_ORTHOMCL7	0.767725	7.58822	7.84266	0.000167919	0.00136571	0.962062
Tb927_11_bin_v5.1	4367002	4367763	Tb11.v5.0836	gene	metal-ion transporter, putative	metal-ion transporter, putative	NA	NA	NA	NA	NA	NA	0.634936	9.26319	7.83757	0.000168557	0.00136981	0.957821
Tb927_11_v5.1	3710570	3711328	Tb927.11.14010	gene	hypothetical protein, conserved	hypothetical protein, conserved	hypothetical protein, conserved	TcIL3000.11.14370.1	Reasonable	57.32|246|2e-101|298	Trypanosoma_ORTHOMCL7292	Trypanosome_ORTHOMCL5860	0.726706	8.89354	7.83516	0.00016886	0.00137119	0.955811
Tb927_07_v5.1	1231910	1235714	Tb927.7.4650	gene	SNF2 DNA repair protein, putative	SNF2 DNA repair protein, putative	SNF2 DNA repair protein, putative	TcIL3000_7_3920.1	Reasonable	57.89|304|2e-116|363	Trypanosoma_ORTHOMCL1971	Trypanosome_ORTHOMCL1539	-0.664071	8.59232	-7.8326	0.000169184	0.00137256	0.953669
Tb927_11_bin_v5.1	176436	177032	Tb11.v5.0160	gene	cyclophilin-type peptidyl-prolyl cis-trans	cyclophilin-type peptidyl-prolyl cis-trans isomerase, putative	NA	NA	NA	NA	NA	NA	-1.03683	11.7329	-7.83171	0.000169296	0.00137256	0.952927
Tb927_09_v5.1	1228022	1229452	Tb927.9.7470	gene	purine nucleoside transporter	purine nucleoside transporter	purine nucleoside transporter	TcIL3000_9_2500.1	Good	67.37|472|0.0|633	Trypanosoma_ORTHOMCL129	Trypanosome_ORTHOMCL139	1.52003	10.6946	7.83033	0.00016947	0.00137284	0.951779
Tb927_06_v5.1	1403027	1403695	Tb927.6.5140	gene	ribosomal P protein AGP2beta-1, putative	ribosomal P protein AGP2beta-1, putative	ribosomal P protein AGP2beta-1, putative	TcIL3000_0_57580.1	Reasonable	62.67|225|2e-99|291	Trypanosoma_ORTHOMCL466	Trypanosome_ORTHOMCL477	0.567834	9.86938	7.82884	0.000169659	0.00137284	0.950535
Tb927_11_v5.1	3690567	3691379	Tb927.11.13890	gene	hypothetical protein, conserved	hypothetical protein, conserved	hypothetical protein, conserved	TcIL3000.11.14260.1	Reasonable	70.15|268|3e-138|397	Trypanosoma_ORTHOMCL6476	Trypanosome_ORTHOMCL4809	0.67329	8.69989	7.82826	0.000169732	0.00137284	0.950052
Tb927_05_v5.1	842997	846107	Tb927.5.2450	pseudogene	exoribonuclease 2, frameshift	5-3 exonuclease, pseudogene, putative	NA	NA	NA	NA	Trypanosoma_ORTHOMCL1290	Trypanosome_ORTHOMCL1476	0.594793	10.3451	7.82439	0.000170224	0.00137573	0.946817
Tb927_11_v5.1	922727	925022	Tb927.11.3230	gene	60S ribosomal protein L44	60S ribosomal protein L44	60S ribosomal protein L44	TcIL3000.11.3000.1	Reasonable	99.06|106|1e-73|216	Trypanosoma_ORTHOMCL636	Trypanosome_ORTHOMCL296	0.575837	11.2185	7.8233	0.000170362	0.00137576	0.94591
Tb927_11_v5.1	1253083	1253552	Tb927.11.4290	gene	40S ribosomal protein S12	40S ribosomal protein S12	40S ribosomal protein S12	TcIL3000.11.4340.1	Reasonable	68.06|144|1e-68|206	Trypanosoma_ORTHOMCL3965	Trypanosome_ORTHOMCL3968	0.612117	13.0625	7.81743	0.000171111	0.00138073	0.941003
Tb927_10_v5.1	672780	674534	Tb927.10.2600	gene	hypothetical protein, conserved	hypothetical protein, conserved	hypothetical protein, conserved	TcIL3000_10_2220.1	Reasonable	35.89|535|9e-69|233	Trypanosoma_ORTHOMCL6710	Trypanosome_ORTHOMCL7600	0.9572	9.86091	7.81553	0.000171354	0.0013816	0.939414
Tb927_05_v5.1	1058296	1064868	Tb927.5.3230	gene	hypothetical protein, conserved	hypothetical protein, conserved	hypothetical protein, conserved	TcIL3000_0_11980.1	Excellent	47.93|1471|0.0|1256	Trypanosoma_ORTHOMCL1270	Trypanosome_ORTHOMCL1619	0.917629	9.14953	7.81312	0.000171663	0.001383	0.937404
Tb927_04_v5.1	1435830	1438027	Tb927.4.5300	gene	UDP-Gal or UDP-GlcNAc-dependent	UDP-Gal or UDP-GlcNAc-dependent glycosyltransferase, putative	UDP-Gal or UDP-GlcNAc-dependent glycosyltransferase, putative	TcIL3000_8_7230.1	Good	61.46|314|1e-145|419	Trypanosoma_ORTHOMCL99	Trypanosome_ORTHOMCL61	0.595445	9.08177	7.80588	0.000172595	0.00138942	0.931348
Tb927_09_v5.1	1531465	1532819	Tb927.9.9620	gene	meiotic recombination protein DMC1, putative	meiotic recombination protein DMC1, putative	meiotic recombination protein DMC1, putative	TcIL3000.11.8740.1	Reasonable	52.53|316|4e-111|331	Trypanosoma_ORTHOMCL5371	Trypanosome_ORTHOMCL4638	0.644847	10.6419	7.80048	0.000173294	0.00139396	0.926826
Tb927_06_v5.1	1228784	1229284	Tb927.6.4360	gene	hypothetical protein, conserved	hypothetical protein, conserved	hypothetical protein, conserved	TcIL3000_6_3780.1	Moderate	40.31|129|7e-25|93.2	Trypanosoma_ORTHOMCL3068	Trypanosome_ORTHOMCL6874	0.653977	9.72707	7.79701	0.000173745	0.00139649	0.923917
Tb927_07_v5.1	1562282	1562947	Tb927.7.5790	gene	protein disulfide isomerase, putative	protein disulfide isomerase, putative	protein disulfide isomerase, putative	TcIL3000_7_4770.1	Moderate	68.15|135|3e-62|189	Trypanosoma_ORTHOMCL5665	Trypanosome_ORTHOMCL5676	-0.830237	11.5242	-7.79573	0.000173912	0.00139674	0.922843
Tb927_08_v5.1	1860236	1861900	Tb927.8.6420	gene	beta-ketoacyl-ACP reductase 2	beta-ketoacyl-ACP reductase 2	beta-ketoacyl-ACP reductase 2	TcIL3000_8_6280.1	Reasonable	62.81|242|6e-97|295	Trypanosoma_ORTHOMCL2451	Trypanosome_ORTHOMCL3148	0.599752	9.33307	7.79412	0.000174121	0.00139696	0.921498
Tb927_05_v5.1	508589	509896	Tb927.5.1410	gene	64 kDa invariant surface glycoprotein	64 kDa invariant surface glycoprotein	64 kDa invariant surface glycoprotein	TcIL3000_0_42200.1	Moderate	25.76|458|2e-16|79.7	Trypanosoma_ORTHOMCL391	Trypanosome_ORTHOMCL1745	-1.446	9.98704	-7.79343	0.000174211	0.00139696	0.920922
Tb927_09_v5.1	1792674	1793118	Tb927.9.11490	gene	60S ribosomal protein L29	60S ribosomal protein L27a	60S ribosomal protein L27a	TcIL3000_0_56640.1	Reasonable	94.48|145|1e-99|288	Trypanosoma_ORTHOMCL564	Trypanosome_ORTHOMCL310	0.581737	14.4451	7.79162	0.000174448	0.00139776	0.919402
Tb927_05_v5.1	656923	657541	Tb927.5.1940	gene	hypothetical protein, conserved	hypothetical protein, conserved	hypothetical protein, conserved	TcIL3000_0_22640.1	Reasonable	58.95|190|4e-75|226	Trypanosoma_ORTHOMCL1296	Trypanosome_ORTHOMCL1509	-0.79817	10.2723	-7.78654	0.000175113	0.001402	0.915145
Tb927_10_v5.1	3130089	3131411	Tb927.10.12880	gene	hypothetical protein, conserved	hypothetical protein, conserved	hypothetical protein, conserved	TcIL3000_10_10980.1	Good	70.36|442|0.0|613	Trypanosoma_ORTHOMCL4911	Trypanosome_ORTHOMCL3647	0.745619	10.2497	7.78389	0.000175462	0.0014037	0.912917
Tb927_04_v5.1	1400822	1404963	Tb927.4.5120	gene	hypothetical protein, conserved	hypothetical protein, conserved	hypothetical protein, conserved	TcIL3000_8_7380.1	Reasonable	65.19|181|2e-70|236	Trypanosoma_ORTHOMCL9341	Trypanosome_ORTHOMCL11117	0.765649	9.63243	7.77907	0.000176097	0.00140488	0.908878
Tb927_11_v5.1	584778	585602	Tb927.11.2020	gene	hypothetical protein, conserved	hypothetical protein, conserved	hypothetical protein, conserved	TcIL3000.11.1710.1	Moderate	34.92|252|7e-37|131	Trypanosoma_ORTHOMCL7268	Trypanosome_ORTHOMCL9263	0.669999	9.35951	7.77884	0.000176128	0.00140488	0.90868
Tb927_07_v5.1	2046403	2048169	Tb927.7.7150	gene	hypothetical protein, conserved	hypothetical protein, conserved	hypothetical protein, conserved	TcIL3000_0_52500.1	Reasonable	37.52|533|5e-83|271	Trypanosoma_ORTHOMCL2728	Trypanosome_ORTHOMCL6812	-0.532652	8.59473	-7.77828	0.000176202	0.00140488	0.908211
Tb927_10_v5.1	826573	827919	Tb927.10.3180	gene	hypothetical protein, conserved	hypothetical protein, conserved	hypothetical protein, conserved	TcIL3000_10_2640.1	Reasonable	36.12|454|5e-82|262	Trypanosoma_ORTHOMCL4711	Trypanosome_ORTHOMCL7085	0.577814	8.79135	7.77794	0.000176247	0.00140488	0.907928
Tb927_05_v5.1	991122	993844	Tb927.5.2970	gene	suppressive immunomodulating factor, putative	suppressive immunomodulating factor	suppressive immunomodulating factor	TcIL3000_0_57540.1	Good	47.95|855|0.0|716	Trypanosoma_ORTHOMCL1275	Trypanosome_ORTHOMCL1618	0.816412	9.34163	7.77694	0.000176378	0.00140488	0.907093
Tb927_10_v5.1	3656425	3656964	Tb927.10.14960	gene	hypothetical protein	hypothetical protein	hypothetical protein	TcIL3000_1_1840.1	Poor	31.58|57|2.4|27.3	NA	NA	0.849528	9.27718	7.77655	0.000176431	0.00140488	0.906761
Tb927_06_v5.1	669690	670360	Tb927.6.2050	gene	ribosome biogenesis regulatory protein (RRS1),	ribosome biogenesis regulatory protein (RRS1), putative	ribosome biogenesis regulatory protein (RRS1), putative	TcIL3000_6_1710.1	Reasonable	86.85|213|3e-135|381	Trypanosoma_ORTHOMCL5804	Trypanosome_ORTHOMCL4886	0.809787	10.5587	7.7752	0.00017661	0.00140494	0.905624
Tb927_09_v5.1	1398895	1399221	Tb927.9.8660	gene	hypothetical protein, unlikely	hypothetical protein, unlikely	hypothetical protein, unlikely	TcIL3000_0_14090.1	Poor	34.15|82|0.11|30.0	NA	NA	-0.895319	9.79781	-7.77442	0.000176713	0.00140494	0.904975
Tb927_11_v5.1	249718	254406	Tb927.11.980	gene	serine peptidase, Clan SP, family S59, putative	Nucleoporin	Nuclear pore complex protein 158	TcIL3000.11.890.1	Excellent	63.81|967|0.0|1268	Trypanosoma_ORTHOMCL6178	Trypanosome_ORTHOMCL5076	-0.520138	9.09692	-7.77274	0.000176936	0.00140563	0.903563
Tb927_10_v5.1	1816377	1817738	Tb927.10.7220	gene	hypothetical protein, conserved	hypothetical protein, conserved	hypothetical protein, conserved	TcIL3000_10_6190.1	Reasonable	54.01|324|2e-97|298	Trypanosoma_ORTHOMCL6623	Trypanosome_ORTHOMCL4571	1.04657	9.39469	7.76614	0.000177815	0.00141152	0.89802
Tb927_09_v5.1	1977916	1978047	Tb927_09_v4.snoRNA.0092	gene	NA	NA	NA	NA	NA	NA	NA	NA	0.637722	9.07398	7.76469	0.000178009	0.00141158	0.896797
Tb927_08_v5.1	1659750	1662009	Tb927.8.5590	gene	hypothetical protein, conserved	hypothetical protein, conserved	hypothetical protein, conserved	TcIL3000_0_10010.1	Reasonable	47.66|256|7e-69|216	Trypanosoma_ORTHOMCL2498	Trypanosome_ORTHOMCL3787	0.704729	9.9567	7.76403	0.000178098	0.00141158	0.896242
Tb927_10_v5.1	1004298	1010741	Tb927.10.3820	gene	hypothetical protein, conserved	hypothetical protein, conserved	hypothetical protein, conserved	TcIL3000_10_3170.1	Excellent	44.67|2140|0.0|1609	Trypanosoma_ORTHOMCL4677	Trypanosome_ORTHOMCL2180	-0.628394	9.26788	-7.76265	0.000178283	0.00141195	0.895082
Tb927_07_v5.1	2178717	2179475	Tb07.30D13.160	pseudogene	hypothetical protein, conserved (pseudogene)	hypothetical protein, conserved (pseudogene)	NA	NA	NA	NA	Trypanosoma_ORTHOMCL7416	Trypanosome_ORTHOMCL9344	0.579569	10.089	7.75729	0.000179003	0.00141657	0.890572
Tb927_08_v5.1	1686435	1687631	Tb927.8.5700	gene	hypothetical protein, conserved	hypothetical protein, conserved	hypothetical protein, conserved	TcIL3000_8_5470.1	Good	62.01|358|7e-146|422	Trypanosoma_ORTHOMCL5549	Trypanosome_ORTHOMCL7432	0.613756	9.79454	7.75378	0.000179475	0.00141921	0.887625
Tb927_11_v5.1	3283706	3285886	Tb927.11.12280	gene	hypothetical protein, conserved	hypothetical protein, conserved	hypothetical protein, conserved	TcIL3000.11.12910.1	Moderate	30.15|534|1e-40|154	Trypanosoma_ORTHOMCL4324	Trypanosome_ORTHOMCL7037	0.91261	8.31015	7.74726	0.000180359	0.00142327	0.882133
Tb927_11_bin_v5.1	2689797	2692889	Tb11.v5.0583	gene	hypothetical protein, conserved	hypothetical protein, conserved	NA	NA	NA	NA	NA	NA	1.24855	7.08979	7.74701	0.000180393	0.00142327	0.881919
Tb927_04_v5.1	1372029	1373325	Tb927.4.5010	gene	calreticulin, putative	calreticulin, putative	calreticulin, putative	TcIL3000_0_16790.1	Good	80.00|360|0.0|588	Trypanosoma_ORTHOMCL601	Trypanosome_ORTHOMCL542	-0.840228	11.3484	-7.74692	0.000180405	0.00142327	0.881846
Tb927_07_v5.1	1481366	1483117	Tb927.7.5490	gene	arginine N-methyltransferase, type III	arginine N-methyltransferase, type III	arginine N-methyltransferase, type III	TcIL3000_7_4530.1	Good	78.05|246|4e-141|405	Trypanosoma_ORTHOMCL2803	Trypanosome_ORTHOMCL4235	0.658626	9.42921	7.74329	0.000180898	0.00142572	0.878793
Tb927_10_v5.1	1284085	1285032	Tb927.10.5190	gene	hypothetical protein	hypothetical protein	hypothetical protein	TcIL3000_10_4320.1	Poor	25.09|275|5e-14|70.1	Trypanosoma_ORTHOMCL7392	Trypanosome_ORTHOMCL9323	0.584413	9.39703	7.7426	0.000180993	0.00142572	0.878203
Tb927_10_v5.1	1378325	1379596	Tb927.10.5490	gene	predicted HORMA domain protein	predicted HORMA domain protein	predicted HORMA domain protein	TcIL3000_10_4620.1	Reasonable	48.12|266|1e-75|239	Trypanosoma_ORTHOMCL4605	Trypanosome_ORTHOMCL1964	0.815023	9.71111	7.73948	0.000181419	0.00142798	0.875578
Tb927_11_v5.1	2220207	2223050	Tb927.11.7840	gene	ribonucleoside-diphosphate reductase large	ribonucleoside-diphosphate reductase large chain	ribonucleoside-diphosphate reductase large chain	TcIL3000_0_44200.1	Excellent	69.01|855|0.0|1187	Trypanosoma_ORTHOMCL3834	Trypanosome_ORTHOMCL2825	-0.5351	9.54146	-7.72512	0.000183395	0.00144242	0.863461
Tb927_09_v5.1	804509	805917	Tb927.9.4250	gene	hypothetical protein, conserved	hypothetical protein, conserved	hypothetical protein, conserved	TcIL3000_9_1360.1	Reasonable	41.64|365|4e-77|244	Trypanosoma_ORTHOMCL2191	Trypanosome_ORTHOMCL6745	-0.760374	10.5061	-7.72219	0.0001838	0.0014445	0.860992
Tb927_10_v5.1	3542653	3543915	Tb927.10.14490	gene	hypothetical protein, conserved	hypothetical protein, conserved	hypothetical protein, conserved	TcIL3000_10_12390.1	Reasonable	50.46|438|1e-135|398	Trypanosoma_ORTHOMCL1896	Trypanosome_ORTHOMCL1076	-0.886378	10.0183	-7.71734	0.000184474	0.00144803	0.856895
Tb927_04_v5.1	288135	290176	Tb927.4.1080	gene	V-type ATPase, A subunit, putative	V-type ATPase, A subunit, putative	V-type ATPase, A subunit, putative	TcIL3000_4_700.1	Excellent	95.74|610|0.0|1225	Trypanosoma_ORTHOMCL3476	Trypanosome_ORTHOMCL3477	-0.543083	10.5951	-7.71645	0.000184598	0.00144803	0.856145
Tb927_04_v5.1	601210	603245	Tb927.4.2310	gene	asparaginyl-tRNA synthetase, putative	asparaginyl-tRNA synthetase, putative	asparaginyl-tRNA synthetase, putative	TcIL3000_4_2130.1	Excellent	84.11|667|0.0|1201	Trypanosoma_ORTHOMCL5936	Trypanosome_ORTHOMCL5432	0.840252	9.91316	7.71508	0.000184789	0.00144803	0.854986
Tb927_11_bin_v5.1	3506456	3507961	Tb11.v5.0696	gene	hypothetical protein, conserved	hypothetical protein, conserved	NA	NA	NA	NA	NA	NA	-0.592225	8.33933	-7.71432	0.000184896	0.00144803	0.854339
Tb927_06_v5.1	335080	338864	Tb927.6.800	gene	receptor-type adenylate cyclase GRESAG 4,	receptor-type adenylate cyclase GRESAG 4, putative	receptor-type adenylate cyclase GRESAG 4, putative	TcIL3000_0_33850.1	Excellent	61.36|1188|0.0|1451	Trypanosoma_ORTHOMCL8	Trypanosome_ORTHOMCL7	0.648226	8.2161	7.71291	0.000185092	0.00144803	0.853152
Tb927_08_v5.1	2351386	2354228	Tb927.8.7980	gene	vacuolar-type proton translocating	vacuolar-type proton translocating pyrophosphatase 1	vacuolar-type proton translocating pyrophosphatase 1	TcIL3000_0_60300.1	Excellent	88.44|822|0.0|1455	Trypanosoma_ORTHOMCL398	Trypanosome_ORTHOMCL412	-0.929931	10.5159	-7.7129	0.000185095	0.00144803	0.853137
Tb927_04_v5.1	827634	828877	Tb927.4.3150	gene	hypothetical protein, conserved	hypothetical protein, conserved	hypothetical protein, conserved	TcIL3000_10_2360.1	Poor	42.86|28|4.2|28.1	Trypanosoma_ORTHOMCL5918	Trypanosome_ORTHOMCL5444	0.706884	9.58776	7.71047	0.000185435	0.00144958	0.851085
Tb927_03_v5.1	1053516	1054017	Tb927.3.3780	gene	tryparedoxin	tryparedoxin	tryparedoxin 1a, putative	TcIL3000_0_52740.1	Reasonable	72.22|144|6e-77|228	Trypanosoma_ORTHOMCL818	Trypanosome_ORTHOMCL558	-0.903861	11.7449	-7.70323	0.000186453	0.00145643	0.844961
Tb927_09_v5.1	2384250	2385098	Tb927.9.15360	gene	40S ribosomal protein S6, putative	40S ribosomal protein S6, putative	40S ribosomal protein S6, putative	TcIL3000_9_6460.1	Good	90.40|250|5e-151|424	Trypanosoma_ORTHOMCL504	Trypanosome_ORTHOMCL312	0.588383	13.4076	7.7012	0.00018674	0.001457	0.84324
Tb927_05_v5.1	511528	512832	Tb927.5.1430	gene	64 kDa invariant surface glycoprotein	64 kDa invariant surface glycoprotein	64 kDa invariant surface glycoprotein	TcIL3000_0_42200.1	Poor	24.84|475|2e-11|64.3	Trypanosoma_ORTHOMCL391	Trypanosome_ORTHOMCL1745	-1.62851	9.55842	-7.7007	0.000186809	0.001457	0.842824
Tb927_10_v5.1	2643337	2643849	Tb927.10.10860	gene	hypothetical protein, unlikely	hypothetical protein, unlikely	hypothetical protein, unlikely	TcIL3000_0_51050.1	Poor	30.23|43|0.92|28.1	Trypanosoma_ORTHOMCL9561	Trypanosome_ORTHOMCL11331	1.33739	6.86728	7.69922	0.000187019	0.00145752	0.841571
Tb927_03_v5.1	1627487	1628605	Tb927.3.5820	pseudogene	expression site-associated gene 11 (ESAG11),	expression site-associated gene (ESAG, pseudogene), putative	NA	NA	NA	NA	Trypanosoma_ORTHOMCL877	Trypanosome_ORTHOMCL6084	-1.15979	9.24693	-7.69667	0.00018738	0.00145829	0.839409
Tb927_11_bin_v5.1	550173	551759	Tb11.v5.0263	gene	hypothetical protein, conserved	hypothetical protein, conserved	NA	NA	NA	NA	NA	NA	-0.822383	10.2892	-7.69653	0.000187401	0.00145829	0.839287
Tb927_09_v5.1	2027901	2029661	Tb927.9.12830	gene	hypothetical protein, conserved	hypothetical protein, conserved	hypothetical protein, conserved	TcIL3000_9_5350.1	Good	61.95|410|0.0|539	Trypanosoma_ORTHOMCL2335	Trypanosome_ORTHOMCL2102	-0.585391	9.44462	-7.69454	0.000187684	0.00145839	0.8376
Tb927_09_v5.1	1248271	1248880	Tb927.9.7620	gene	60S ribosomal protein L11, putative	60S ribosomal protein L11, putative	60S ribosomal protein L11, putative	TcIL3000_0_18950.1	Reasonable	97.79|181|2e-129|365	Trypanosoma_ORTHOMCL720	Trypanosome_ORTHOMCL378	0.581205	14.3697	7.69444	0.000187698	0.00145839	0.837517
Tb927_05_v5.1	753557	753961	Tb927.5.2200	gene	hypothetical protein, conserved	hypothetical protein, conserved	hypothetical protein, conserved	TcIL3000_0_56890.1	Poor	26.85|108|1e-06|45.1	Trypanosoma_ORTHOMCL232	Trypanosome_ORTHOMCL263	0.531566	9.29511	7.6917	0.000188087	0.00146031	0.835199
Tb927_09_v5.1	2399652	2400073	Tb927.9.15420	gene	60S ribosomal protein L32	60S ribosomal protein L32	60S ribosomal protein L32	TcIL3000_0_31390.1	Reasonable	94.70|132|6e-89|257	NA	NA	0.58629	14.6967	7.68661	0.000188813	0.00146484	0.830887
Tb927_02_v5.1	1077030	1077501	Tb927.2.5910	gene	40S ribosomal protein S13, putative	40S ribosomal protein S13, putative	40S ribosomal protein S13, putative	TcIL3000_10_12920.1	Reasonable	94.04|151|8e-105|299	Trypanosoma_ORTHOMCL290	Trypanosome_ORTHOMCL228	0.627693	13.7717	7.68532	0.000188998	0.00146517	0.82979
Tb927_11_v5.1	2900723	2902058	Tb927.11.10860	gene	hypothetical protein, conserved	hypothetical protein, conserved	hypothetical protein, conserved	TcIL3000.11.11530.1	Good	62.78|446|0.0|548	Trypanosoma_ORTHOMCL6528	Trypanosome_ORTHOMCL4526	1.09979	9.48293	7.68091	0.000189632	0.00146789	0.826048
Tb927_08_v5.1	2081103	2086039	Tb927.8.7260	gene	kinetoplast-associated protein, putative	kinetoplast-associated protein, putative	kinetoplast-associated protein, putative	TcIL3000_8_7490.1	Reasonable	54.20|524|1e-96|316	Trypanosoma_ORTHOMCL744	Trypanosome_ORTHOMCL676	0.54027	9.21101	7.68019	0.000189735	0.00146789	0.825437
Tb927_11_v5.1	2330498	2332723	Tb927.11.8300	gene	hypothetical protein, conserved	hypothetical protein, conserved	hypothetical protein, conserved	TcIL3000.11.8850.1	Good	55.98|661|0.0|765	Trypanosoma_ORTHOMCL3818	Trypanosome_ORTHOMCL6978	-0.626598	7.52435	-7.67989	0.000189778	0.00146789	0.825184
Tb927_05_v5.1	521597	522614	Tb927.5.1460	gene	hypothetical protein, conserved	hypothetical protein, conserved	hypothetical protein, conserved	TcIL3000_0_51320.1	Good	77.50|320|0.0|538	Trypanosoma_ORTHOMCL3345	Trypanosome_ORTHOMCL3866	-0.541062	12.1188	-7.66977	0.000191242	0.00147786	0.816592
Tb927_11_v5.1	1534436	1534735	Tb927.11.5390	gene	hypothetical protein, conserved	hypothetical protein, conserved	hypothetical protein, conserved	TcIL3000_10_3940.1	Poor	32.56|43|4.8|24.3	Trypanosoma_ORTHOMCL6288	Trypanosome_ORTHOMCL5227	0.828432	9.33931	7.66898	0.000191356	0.00147786	0.815922
Tb927_10_v5.1	519240	521360	Tb927.10.1980	gene	hypothetical protein, conserved	hypothetical protein, conserved	hypothetical protein, conserved	TcIL3000_10_1710.1	Good	53.46|709|0.0|728	Trypanosoma_ORTHOMCL1815	Trypanosome_ORTHOMCL1370	-0.627986	9.58761	-7.66168	0.00019242	0.00148496	0.809722
Tb927_08_v5.1	2168228	2169413	Tb927.8.7530	gene	3,2-trans-enoyl-CoA isomerase, mitochondrial	3,2-trans-enoyl-CoA isomerase, mitochondrial precursor, putative	3,2-trans-enoyl-CoA isomerase, mitochondrial precursor, putative	TcIL3000_8_7920.1	Good	68.69|396|0.0|538	Trypanosoma_ORTHOMCL473	Trypanosome_ORTHOMCL214	0.916797	10.5373	7.66005	0.000192659	0.00148569	0.80833
Tb927_10_v5.1	607374	608381	Tb927.10.2370	gene	RNA-binding protein, putative	RNA-binding protein, putative	RNA-binding protein, putative	TcIL3000_10_1960.1	Good	76.12|335|1e-179|503	Trypanosoma_ORTHOMCL6713	Trypanosome_ORTHOMCL5312	0.803898	11.3829	7.65516	0.000193376	0.0014901	0.804177
Tb927_11_v5.1	4021104	4023366	Tb927.11.15120	gene	hypothetical protein, conserved	hypothetical protein, conserved	hypothetical protein, conserved	TcIL3000.11.15280.1	Reasonable	49.58|474|2e-107|347	Trypanosoma_ORTHOMCL4195	Trypanosome_ORTHOMCL2424	-0.665196	8.53538	-7.65259	0.000193755	0.0014919	0.801986
tryp_X-106b08.p1c	1	12359	Tb10.v4.0053	gene	NA	NA	hypothetical protein	TcIL3000_10_8840.1	Good	55.49|802|0.0|798	Trypanosoma_ORTHOMCL355	Trypanosome_ORTHOMCL336	-1.02487	7.21762	-7.64528	0.000194836	0.0014991	0.795761
Tb927_11_bin_v5.1	4926105	4927199	Tb11.v5.0961	gene	hypothetical protein, conserved	hypothetical protein, conserved	NA	NA	NA	NA	NA	NA	0.562565	9.23421	7.6432	0.000195144	0.00149961	0.793991
Tb927_02_v5.1	158783	163038	Tb927.2.950	gene	paraflagellar rod component, putative	paraflagellar rod component, putative	paraflagellar rod component, putative	TcIL3000_0_28730.1	Reasonable	33.83|470|3e-76|264	Trypanosoma_ORTHOMCL90	Trypanosome_ORTHOMCL95	-0.715578	8.27561	-7.64227	0.000195282	0.00149961	0.793204
Tb927_08_v5.1	2010270	2012924	Tb927.8.6980	gene	hypothetical protein, conserved	hypothetical protein, conserved	hypothetical protein, conserved	TcIL3000_0_34800.1	Good	43.72|860|6e-176|531	Trypanosoma_ORTHOMCL393	Trypanosome_ORTHOMCL404	-0.717442	9.81635	-7.64187	0.000195342	0.00149961	0.792861
Tb927_05_v5.1	1577859	1579460	Tb927.5.5050	gene	variant surface glycoprotein (VSG, atypical),	variant surface glycoprotein (VSG, atypical), putative	variant surface glycoprotein (VSG, atypical), putative	TcIL3000_0_48020.1	Poor	22.33|318|1e-04|43.5	Trypanosoma_ORTHOMCL12	Trypanosome_ORTHOMCL14	-2.62088	2.31044	-7.6378	0.000195948	0.00150315	0.789391
Tb927_10_v5.1	2971976	2972716	Tb927.10.12210	gene	ribulose-5-phosphate 3-epimerase, putative	ribulose-5-phosphate 3-epimerase, putative	ribulose-5-phosphate 3-epimerase, putative	TcIL3000_10_10440.1	Reasonable	75.64|234|7e-131|372	Trypanosoma_ORTHOMCL4953	Trypanosome_ORTHOMCL2251	0.723923	9.97935	7.6319	0.000196832	0.0015088	0.784358
Tb927_04_v5.1	101307	102619	Tb927.4.320	gene	hypothetical protein, conserved	hypothetical protein, conserved	hypothetical protein, conserved	TcIL3000_0_26090.1	Good	63.14|407|4e-179|508	Trypanosoma_ORTHOMCL5917	Trypanosome_ORTHOMCL4957	0.597468	9.90206	7.62912	0.000197249	0.00150999	0.781989
Tb927_03_v5.1	1012767	1014478	Tb927.3.3600	gene	hypothetical protein	hypothetical protein	hypothetical protein	TcIL3000_6_2680.1	Poor	28.36|67|3.4|26.6	Trypanosoma_ORTHOMCL9383	Trypanosome_ORTHOMCL11159	0.864029	9.76337	7.6289	0.000197281	0.00150999	0.781806
Tb927_05_v5.1	778438	780573	Tb927.5.2310	gene	hypothetical protein, conserved	hypothetical protein, conserved	hypothetical protein, conserved	TcIL3000_5_2090.1	Good	52.09|743|0.0|701	Trypanosoma_ORTHOMCL3319	Trypanosome_ORTHOMCL3707	0.809671	9.58289	7.62761	0.000197477	0.00151036	0.780699
Tb927_08_v5.1	1633118	1633680	Tb927.8.5520	gene	hypothetical protein, conserved	hypothetical protein, conserved	hypothetical protein, conserved	TcIL3000_8_5330.1	Moderate	41.44|181|3e-30|110	Trypanosoma_ORTHOMCL1103	Trypanosome_ORTHOMCL6253	0.80757	10.209	7.62613	0.0001977	0.00151044	0.779436
Tb927_03_v5.1	1006267	1008999	Tb927.3.3580	gene	heat shock protein 90, putative	lipophosphoglycan biosynthetic protein, putative	heat shock protein 90, putative	TcIL3000_3_2270.1	Excellent	79.66|767|0.0|1266	Trypanosoma_ORTHOMCL1384	Trypanosome_ORTHOMCL1176	-0.521003	10.9142	-7.62559	0.000197781	0.00151044	0.778973
Tb927_11_v5.1	2401243	2402870	Tb927.11.8720	gene	surface protease homologue	major surface protease gp63, putative	major surface protease gp63, putative	TcIL3000.11.9040.1	Good	58.72|470|0.0|583	Trypanosoma_ORTHOMCL3805	Trypanosome_ORTHOMCL6972	0.712528	8.41227	7.62137	0.000198419	0.00151418	0.77537
Tb927_11_v5.1	1942960	1946968	Tb927.11.6900	gene	DNA repair and recombination helicase protein	DNA repair and recombination helicase protein PIF2	DNA repair and recombination helicase protein PIF2	TcIL3000.11.7500.1	Excellent	54.33|994|0.0|993	Trypanosoma_ORTHOMCL3857	Trypanosome_ORTHOMCL4045	0.580153	8.30165	7.61992	0.000198638	0.00151473	0.774138
Tb927_04_v5.1	1001142	1001632	Tb927.4.3830	gene	hypothetical protein, conserved	hypothetical protein, conserved	hypothetical protein, conserved	TcIL3000_0_29120.1	Moderate	53.66|164|9e-57|177	Trypanosoma_ORTHOMCL400	Trypanosome_ORTHOMCL415	0.722834	10.0001	7.61872	0.00019882	0.00151499	0.773113
Tb927_07_v5.1	1323830	1324688	Tb927.7.5000	gene	60S ribosomal protein L19, putative	60S ribosomal protein L19, putative	60S ribosomal protein L19, putative	TcIL3000_7_4220.1	Reasonable	98.31|178|8e-115|333	Trypanosoma_ORTHOMCL259	Trypanosome_ORTHOMCL185	0.64625	13.0065	7.60969	0.000200196	0.00152434	0.765398
Tb927_08_v5.1	462702	463460	Tb927.8.1400	pseudogene	hypothetical protein, conserved, degenerate	hypothetical protein, conserved (pseudogene)	NA	NA	NA	NA	Trypanosoma_ORTHOMCL7416	Trypanosome_ORTHOMCL9344	0.669707	9.94444	7.60786	0.000200476	0.00152534	0.763833
Tb927_01_v5.1	890091	895843	Tb927.1.4310	gene	hypothetical protein, conserved	hypothetical protein, conserved	hypothetical protein, conserved	TcIL3000_1_1770.1	Excellent	52.32|1250|0.0|1011	Trypanosoma_ORTHOMCL1710	Trypanosome_ORTHOMCL1560	-0.663977	10.2316	-7.60396	0.000201076	0.00152724	0.760493
Tb927_02_v5.1	497929	500427	Tb927.2.2530	gene	hypothetical protein, conserved	hypothetical protein, conserved	hypothetical protein, conserved	TcIL3000_0_45300.1	Moderate	27.46|772|4e-29|123	Trypanosoma_ORTHOMCL7816	Trypanosome_ORTHOMCL9763	0.570395	10.0757	7.60304	0.000201217	0.00152724	0.759705
Tb927_02_v5.1	1028398	1028763	Tb927.2.5720	gene	hypothetical protein	hypothetical protein	hypothetical protein	TcIL3000_0_14140.1	Poor	31.82|44|2.8|25.8	NA	NA	2.16553	6.89554	7.60295	0.000201231	0.00152724	0.759629
Tb927_04_v5.1	774722	777689	Tb927.4.2920	gene	hypothetical protein, conserved	hypothetical protein, conserved	hypothetical protein, conserved	TcIL3000_0_38540.1	Good	44.59|962|0.0|717	Trypanosoma_ORTHOMCL3419	Trypanosome_ORTHOMCL3521	-0.753255	9.80705	-7.60237	0.00020132	0.00152724	0.759132
Tb927_11_v5.1	1731784	1732195	Tb927.11.6140	gene	40S ribosomal protein S15A, putative	40S ribosomal protein S15A, putative	40S ribosomal protein S15A, putative	ND	ND	ND	Trypanosoma_ORTHOMCL843	Trypanosome_ORTHOMCL333	0.575957	13.5379	7.59745	0.000202079	0.00153186	0.754922
Tb927_11_v5.1	3822186	3825118	Tb927.11.14370	gene	hypothetical protein, conserved	hypothetical protein, conserved	hypothetical protein, conserved	TcIL3000.11.14700.1	Reasonable	32.68|869|2e-64|233	Trypanosoma_ORTHOMCL6449	Trypanosome_ORTHOMCL7566	-0.703484	8.11342	-7.59368	0.000202663	0.00153515	0.751694
Tb927_01_v5.1	323269	324486	Tb927.1.1200	gene	hypothetical protein, conserved	hypothetical protein, conserved	SSU ribosomal protein, mitochondrial	TcIL3000_1_680.1	Good	95.55|382|0.0|780	Trypanosoma_ORTHOMCL5133	Trypanosome_ORTHOMCL3445	0.960221	9.16676	7.59161	0.000202984	0.00153645	0.749923
Tb927_11_bin_v5.1	237490	238272	Tb11.v5.0182	gene	60S ribosomal protein L19, putative	60S ribosomal protein L19, putative	NA	NA	NA	NA	NA	NA	0.61644	13.1447	7.58874	0.000203431	0.00153814	0.747466
Tb927_09_v5.1	478117	479423	Tb927.9.2100	gene	hypothetical protein, conserved	hypothetical protein, conserved	hypothetical protein, conserved	TcIL3000_9_580.1	Good	57.36|394|3e-158|456	Trypanosoma_ORTHOMCL1039	Trypanosome_ORTHOMCL1247	0.728565	9.86636	7.58795	0.000203555	0.00153814	0.746781
Tb927_11_v5.1	2305845	2306231	Tb927.11.8200	gene	ribosomal protein S26, putative	ribosomal protein S26, putative	ribosomal protein S26, putative	TcIL3000_7_4900.1	Poor	33.96|53|0.78|27.3	Trypanosoma_ORTHOMCL6215	Trypanosome_ORTHOMCL483	0.522334	13.6462	7.5873	0.000203656	0.00153814	0.746225
Tb927_09_v5.1	2359090	2360049	Tb927.9.15110	gene	60S ribosomal protein L5, putative	60S ribosomal protein L5, putative	60S ribosomal protein L5, putative	TcIL3000_9_6340.1	Good	88.31|308|0.0|537	NA	NA	0.658952	13.7988	7.58514	0.000203994	0.00153954	0.744372
Tb927_07_v5.1	938793	940235	Tb927.7.3610	gene	hypothetical protein, conserved	hypothetical protein, conserved	hypothetical protein, conserved	TcIL3000_0_19530.1	Reasonable	50.15|331|2e-100|305	Trypanosoma_ORTHOMCL2891	Trypanosome_ORTHOMCL6843	-0.597593	10.4378	-7.58346	0.000204255	0.00153954	0.742939
Tb927_09_v5.1	943621	945030	Tb927.9.5440	gene	actin, putative	actin, putative	actin, putative	TcIL3000_0_09570.1	Moderate	29.38|405|2e-49|173	Trypanosoma_ORTHOMCL5421	Trypanosome_ORTHOMCL5549	-0.715973	9.40676	-7.58323	0.000204292	0.00153954	0.742737
Tb927_10_v5.1	3452178	3456293	Tb927.10.14230	gene	hypothetical protein, conserved	hypothetical protein, conserved	hypothetical protein, conserved	TcIL3000_10_12110.1	Excellent	47.76|1382|0.0|1206	Trypanosoma_ORTHOMCL4847	Trypanosome_ORTHOMCL7096	-0.703465	9.28888	-7.57816	0.000205088	0.0015444	0.738389
Tb927_11_v5.1	1035182	1038393	Tb927.11.3500	gene	hypothetical protein, conserved	hypothetical protein, conserved	hypothetical protein, conserved	TcIL3000.11.3440.1	Excellent	64.66|1030|0.0|1284	Trypanosoma_ORTHOMCL6326	Trypanosome_ORTHOMCL5586	-0.514426	8.72203	-7.57193	0.000206071	0.00154969	0.733039
Tb927_03_v5.1	246717	248711	Tb927.3.1010	gene	hypothetical protein, conserved	hypothetical protein, conserved	hypothetical protein, conserved	TcIL3000_0_13910.1	Reasonable	35.90|507|5e-70|239	Trypanosoma_ORTHOMCL7232	Trypanosome_ORTHOMCL9247	-0.583831	10.4161	-7.57179	0.000206092	0.00154969	0.732923
Tb927_08_v5.1	1386103	1387549	Tb927.8.4720	gene	amino acid transporter, putative	amino acid transporter, putative	amino acid transporter, putative	TcIL3000_0_00120.1	Good	79.87|457|0.0|754	Trypanosoma_ORTHOMCL236	Trypanosome_ORTHOMCL182	0.970909	9.64084	7.57016	0.00020635	0.00155049	0.731525
Tb927_02_v5.1	630426	631090	Tb927.2.3420	gene	hypothetical protein, conserved	hypothetical protein, conserved	hypothetical protein, conserved	TcIL3000.11.9590.1	Poor	21.82|55|0.53|27.3	Trypanosoma_ORTHOMCL7236	Trypanosome_ORTHOMCL5835	-0.662908	9.46668	-7.5688	0.000206566	0.00155098	0.730355
Tb927_05_v5.1	621014	621384	Tb927.5.1820	gene	60S acidic ribosomal protein, putative	60S acidic ribosomal protein, putative	60S acidic ribosomal protein, putative	TcIL3000_0_08620.1	Moderate	63.89|108|1e-25|95.1	Trypanosoma_ORTHOMCL7179	Trypanosome_ORTHOMCL605	0.527267	13.8397	7.56292	0.0002075	0.00155686	0.725302
Tb927_11_v5.1	1431650	1436770	Tb927.11.5020	gene	hypothetical protein, conserved	hypothetical protein, conserved	hypothetical protein, conserved	TcIL3000.11.5140.1	Excellent	56.89|1728|0.0|1890	Trypanosoma_ORTHOMCL496	Trypanosome_ORTHOMCL576	0.543138	8.6356	7.56071	0.000207853	0.00155837	0.723402
Tb927_10_v5.1	3491937	3492230	Tb927.10.14350	gene	hypothetical protein, conserved	hypothetical protein, conserved	hypothetical protein, conserved	TcIL3000_7_230.1	Poor	30.00|60|0.67|27.3	Trypanosoma_ORTHOMCL7351	Trypanosome_ORTHOMCL5866	0.658103	10.6724	7.55881	0.000208156	0.0015595	0.72177
Tb927_11_bin_v5.1	183097	184647	Tb11.v5.0165	gene	kinesin, putative	kinesin, putative	NA	NA	NA	NA	NA	NA	0.726116	8.95051	7.55657	0.000208516	0.00156028	0.719841
Tb927_08_v5.1	2285449	2288756	Tb927.8.7840	gene	dynein heavy chain, cytosolic, putative	dynein heavy chain, cytosolic, putative	dynein heavy chain, cytosolic, putative	TcIL3000_0_36350.1	Good	45.68|753|0.0|556	Trypanosoma_ORTHOMCL568	Trypanosome_ORTHOMCL547	0.64085	8.84489	7.55534	0.000208713	0.00156028	0.718785
Tb927_11_v5.1	1326632	1328621	Tb927.11.4610	gene	protein kinase A regulatory subunit	protein kinase A regulatory subunit	protein kinase A regulatory subunit	TcIL3000_0_15340.1	Excellent	76.66|497|0.0|816	Trypanosoma_ORTHOMCL1847	Trypanosome_ORTHOMCL1558	-0.702004	8.91472	-7.55499	0.000208768	0.00156028	0.718487
Tb927_01_v5.1	988919	989137	Tb927.1.4850	gene	hypothetical protein, unlikely	hypothetical protein, unlikely	hypothetical protein, unlikely	TcIL3000_0_32670.1	Poor	35.14|37|3.4|24.3	Trypanosoma_ORTHOMCL9582	Trypanosome_ORTHOMCL11352	0.665048	9.81346	7.55437	0.000208868	0.00156028	0.717952
Tb927_07_v5.1	1665485	1666344	Tb927.7.6110	gene	hypothetical protein, conserved	hypothetical protein, conserved	hypothetical protein, conserved	TcIL3000_0_09110.1	Reasonable	60.78|204|8e-100|291	Trypanosoma_ORTHOMCL463	Trypanosome_ORTHOMCL498	0.578738	9.09238	7.55207	0.000209238	0.0015619	0.715973
Tb927_07_v5.1	34179	36263	Tb927.7.190	gene	thimet oligopeptidase, putative	thimet oligopeptidase, putative	thimet oligopeptidase, putative	TcIL3000_7_10.1	Excellent	71.85|643|0.0|949	Trypanosoma_ORTHOMCL5734	Trypanosome_ORTHOMCL5100	-0.644903	11.2671	-7.54833	0.00020984	0.00156433	0.712755
Tb927_05_v5.1	1335188	1337766	Tb927.5.4270	gene	ATP-dependent DEAD/H RNA helicase, putative	ATP-dependent DEAD/H RNA helicase, putative	ATP-dependent DEAD/H RNA helicase, putative	TcIL3000_5_4890.1	Excellent	75.22|811|0.0|1183	Trypanosoma_ORTHOMCL781	Trypanosome_ORTHOMCL710	0.983743	9.77152	7.54817	0.000209867	0.00156433	0.712612
Tb927_11_v5.1	2571120	2572982	Tb927.11.9370	gene	hypothetical protein, conserved	hypothetical protein, conserved	hypothetical protein, conserved	TcIL3000_0_44750.1	Good	43.11|617|6e-159|471	Trypanosoma_ORTHOMCL1461	Trypanosome_ORTHOMCL6317	-0.9049	7.6464	-7.54314	0.00021068	0.00156925	0.708287
Tb927_10_v5.1	698291	698485	Tb927.10.2710	gene	ferredoxin, putative	ferredoxin, putative	ferredoxin, putative	TcIL3000_7_880.1	Poor	41.67|24|1.3|25.4	Trypanosoma_ORTHOMCL9517	Trypanosome_ORTHOMCL11289	1.28149	9.85435	7.54215	0.000210841	0.00156931	0.707432
Tb927_11_v5.1	1494627	1499496	Tb927.11.5250	gene	hypothetical protein, conserved	hypothetical protein, conserved	hypothetical protein, conserved	TcIL3000.11.5470.1	Excellent	59.83|1551|0.0|1887	Trypanosoma_ORTHOMCL3912	Trypanosome_ORTHOMCL3187	1.09446	8.22725	7.54077	0.000211066	0.00156984	0.706239
Tb927_03_v5.1	415240	417301	Tb927.3.1590	gene	mitochondrial RNA binding complex 1 subunit	mitochondrial RNA binding complex 1 subunit	mitochondrial RNA binding complex 1 subunit	TcIL3000_3_680.1	Excellent	76.01|646|0.0|972	Trypanosoma_ORTHOMCL3655	Trypanosome_ORTHOMCL3059	1.00852	9.65705	7.53553	0.000211919	0.00157495	0.701728
Tb927_07_v5.1	1362892	1363440	Tb927.7.5170	gene	60S ribosomal protein L25	60S ribosomal protein L23a	60S ribosomal protein L23a	TcIL3000_0_13170.1	Reasonable	88.41|164|3e-94|273	Trypanosoma_ORTHOMCL1140	Trypanosome_ORTHOMCL439	0.582269	13.2134	7.53467	0.000212059	0.00157495	0.700985
Tb927_11_v5.1	548222	549592	Tb927.11.1840	gene	hypothetical protein, conserved	hypothetical protein, conserved	hypothetical protein, conserved	TcIL3000_0_05380.1	Good	76.90|394|0.0|608	Trypanosoma_ORTHOMCL5239	Trypanosome_ORTHOMCL2903	-0.633401	8.84928	-7.53052	0.000212739	0.00157885	0.697404
Tb927_04_v5.1	1002060	1004476	Tb927.4.3840	gene	nucleolar protein, putative	nucleolar protein, putative	nucleolar protein, putative	TcIL3000_4_3390.1	Good	75.29|510|0.0|772	Trypanosoma_ORTHOMCL3388	Trypanosome_ORTHOMCL2519	0.808026	9.49448	7.52853	0.000213066	0.00158014	0.695687
Tb927_07_v5.1	978815	981654	Tb927.7.3740	gene	hypothetical protein, conserved	hypothetical protein, conserved	hypothetical protein, conserved	TcIL3000_7_2990.1	Good	48.95|903|0.0|726	Trypanosoma_ORTHOMCL2882	Trypanosome_ORTHOMCL3881	-0.562249	10.4824	-7.52738	0.000213253	0.00158038	0.694703
Tb927_11_v5.1	2031412	2032722	Tb927.11.7216	gene	origin recognition complex subunit 1 (ORC1),	cell division cycle 6 (CDC6), putative;current=false	NA	NA	NA	NA	NA	NA	0.498981	7.3298	7.52494	0.000213656	0.00158143	0.692593
Tb927_08_v5.1	1380123	1381583	Tb927.8.4700	gene	amino acid transporter, putative	amino acid transporter, putative	amino acid transporter, putative	TcIL3000_0_00120.1	Good	79.21|457|0.0|743	Trypanosoma_ORTHOMCL236	Trypanosome_ORTHOMCL182	0.935232	9.61895	7.52466	0.000213702	0.00158143	0.692351
Tb927_11_v5.1	2710260	2712814	Tb927.11.10120	gene	hypothetical protein, conserved	hypothetical protein, conserved	hypothetical protein, conserved	TcIL3000.11.10610.1	Good	51.35|816|0.0|717	Trypanosoma_ORTHOMCL1647	Trypanosome_ORTHOMCL914	-0.469113	9.35089	-7.52101	0.000214304	0.00158474	0.689204
Tb927_10_v5.1	3658942	3660909	Tb927.10.14980	gene	intraflagellar transport protein IFT52,	intraflagellar transport protein IFT52, putative	intraflagellar transport protein IFT52, putative	TcIL3000_10_12830.1	Excellent	85.95|655|0.0|1151	Trypanosoma_ORTHOMCL4809	Trypanosome_ORTHOMCL3593	-0.50948	10.0135	-7.5152	0.000215267	0.00159031	0.684187
Tb927_11_v5.1	1734600	1736731	Tb927.11.6160	gene	eukaryotic release factor 3, putative	eukaryotic release factor 3, putative	eukaryotic release factor 3, putative	TcIL3000_0_08320.1	Excellent	76.18|722|0.0|1041	Trypanosoma_ORTHOMCL1515	Trypanosome_ORTHOMCL1571	1.01917	9.11825	7.5146	0.000215368	0.00159031	0.683663
Tb927_03_v5.1	851801	852476	Tb927.3.3320	gene	60S ribosomal protein L13, putative	60S ribosomal protein L13, putative	60S ribosomal protein L13, putative	TcIL3000_0_42440.1	Reasonable	88.53|218|7e-121|345	Trypanosoma_ORTHOMCL486	Trypanosome_ORTHOMCL317	0.51759	14.0509	7.51332	0.000215581	0.00159074	0.682555
Tb927_11_v5.1	4136223	4137148	Tb927.11.15590	gene	hypothetical protein, conserved	hypothetical protein, conserved	hypothetical protein, conserved	TcIL3000_0_07960.1	Reasonable	54.04|285|2e-110|323	Trypanosoma_ORTHOMCL4164	Trypanosome_ORTHOMCL2399	0.689579	9.28624	7.5118	0.000215833	0.00159102	0.681247
Tb927_11_bin_v5.1	4447366	4448448	Tb11.v5.0851	gene	hypothetical protein, conserved	hypothetical protein, conserved	NA	NA	NA	NA	NA	NA	-0.660528	9.07094	-7.51123	0.000215928	0.00159102	0.680756
Tb927_09_v5.1	1335857	1336524	Tb927.9.8070	gene	QM-like protein	60S ribosomal protein L10, putative	60S ribosomal protein L10, putative	TcIL3000_9_2910.1	Good	98.59|213|1e-157|438	Trypanosoma_ORTHOMCL372	Trypanosome_ORTHOMCL269	0.559815	14.0288	7.50988	0.000216154	0.00159154	0.679586
Tb927_09_v5.1	2179681	2180008	Tb927.9.13820	gene	kinetoplastid membrane protein KMP-11	kinetoplastid membrane protein KMP-11	kinetoplastid membrane protein KMP-11	TcIL3000_0_09700.1	Poor	32.76|58|0.13|29.3	Trypanosoma_ORTHOMCL247	Trypanosome_ORTHOMCL178	-1.28019	11.7668	-7.50707	0.000216624	0.00159385	0.677157
Tb927_04_v5.1	791170	795088	Tb927.4.2990	gene	hypothetical protein, conserved	hypothetical protein, conserved	hypothetical protein, conserved	TcIL3000_0_06020.1	Excellent	45.57|1286|0.0|1149	Trypanosoma_ORTHOMCL1745	Trypanosome_ORTHOMCL1422	-0.678289	8.40938	-7.50133	0.000217587	0.0015998	0.672189
Tb927_11_v5.1	1089380	1092069	Tb927.11.3710	gene	hypothetical protein, conserved	hypothetical protein, conserved	hypothetical protein, conserved	TcIL3000.11.3660.1	Good	61.54|507|0.0|548	Trypanosoma_ORTHOMCL1551	Trypanosome_ORTHOMCL1547	-0.698625	9.41574	-7.50016	0.000217784	0.0016001	0.671177
[truncated: 8,867 more rows]

## Sheet: adj p<0.05
SeqName	Start	End	SysID	Type	Description	Description2	Description3	TcongoBLASTPBestHit	TcongoBLASTPHitQuality	TcongoBLASTPHitDetails	TrypanosomA_ortho	TrypanosomE_ortho	logFC	AveExpr	t	P.Value	adj.P.Val	B
[truncated: 5,028 more rows]

[truncated: 12 more sheets: adj p<0.05 Up Stumpy, FC>2 adj p<0.05 Up stumpy, Excl No product Up stumpy, Excl VSG Up stumpy, FC>3 Up stumpy, FC>4 Up stumpy, Adj p<0.05 Down stumpy, FC>2 adj p<0.05 Down stumpy, Excl No product Down stumpy, Excl VSG Down stumpy, FC>3 Down stumpy, FC>4 Down Stumpy]
