# Supplementary material for: A gene expression comparison of Trypanosoma brucei and Trypanosoma congolense in the bloodstream of the mammalian host reveals species-specific adaptations to density-dependent development
Source: PLoS Negl Trop Dis. 2018 Oct 11;12(10):e0006863. doi: 10.1371/journal.pntd.0006863 (PMC6199001; doi:10.1371/journal.pntd.0006863)
Supplement: S4 Table — Orthologous groups with increased expression at T. congolense peak parasitaemia (Sheet 1), which were distinct from those clusters enriched in (Sheet 2) or reduced in (Sheet 3) T. brucei stumpy forms. (XLSX) [file pntd.0006863.s004.xlsx]

## Sheet: Sheet1
Trypanosome clusters for T. congolense transcripts elevated at peak parasitaemia
Orthogroup	Descriptor
5	VSG/ESAG
11	VSG/ESAG
15	VSG/ESAG
20	VSG/ESAG
28	VSG/ESAG
48	VSG/ESAG
56	VSG/ESAG
74	VSG/ESAG
75	hypothetical
83	VSG/ESAG
96	VSG/ESAG
120	Invariant surface glycoprotein
153	hypothetical
306	cysteine-rich integral membrane precursor
357	hypothetical/ reverse transcriptase
630	Zinc finger C2H2 type/ hypothetical
853	hypothetical
1736	hypothetical
4428	hypothetical
5748	invariant surface glycoprotein/ hypothetical
6038	hypothetical
6046	putative cell-surface expressed/ hypothetical
6214	hypothetical
6700	secA-DEAD like domain containing protein
7348	VSG
7355	hypothetical
7357	hypothetical
9103	hypothetical
9522	hypothetical
9540	hypothetical
10114	VSG

## Sheet: Sheet2
Trypanosome clusters for T. b. brucei transcripts elevated in stumpy forms
Orthogroup	Descriptor
263	hypothetical/ META domain containing protein
865	trans-sialidase
991	zinc-finger CCCH domain containing protein II
5635	RNA-binding protein (5)
5784	hypothetical/ ESAG9
6069	hypothetical/ putative cell-surface expressed gene family
6872	procyclin/ procyclin precursor
7154	hypothetical
7183	ESAG9
9167	hypothetical
9331	ESAG9
9809	EP1 procyclin
10940	hypothetical
10954	hypothetical
11073	hypothetical, T. b. specific*
11081	GPEET procyclin precursor/ GPEET procyclin
11140	hypothetical, T. b. specific*
11173	small nuclear RNA, U2 snRNA
11246	hypothetical, T. b. specific*
11256	hypothetical, T. b. specific*
11287	hypothetical, T. b. specific*
11304	hypothetical
11308	hypothetical, T. b. specific*
11344	hypothetical
11404	hypothetical
*	Just 2 members in cluster. T. b. brucei and T. b. gambiense

## Sheet: Sheet3
Trypanosome clusters for T. b. brucei transcripts reduced in stumpy forms
Orthogroup	Descriptor
14	VSG
26	ESAG3
42	histone H4
65	paraflagellar rod
76	histone 2B
81	beta tubulin
83	ESAG2
85	VSG
93	glucose transporter
95	Leucine Rich Repeat Protein (LRRP)
124	calmodulin
174	VSG
205	VSG
206	VSG
207	VSG
243	VSG
286	glyceraldehyde 3-phosphate dehydrogenase, glycosomal
356	pyruvate kinase
519	VSG
723	hypothetical/ myosin-like protein
768	phosphatidic acid phosphatase
870	VSG
1579	PUF nine target 1
1741	arginine kinase
1752	VSG
2437	chromosomal passenger protein
3891	p25α, hypothetical
4108	par1 paraflagellar rod component
4455	VSG
4917	ATP-dependent 6-phosphofructokinase
5057	hypothetical, tetratricopeptide
5102	mitochondrial DNA ligase
5782	VSG
5787	ESAG3
6400	VSG
6403	VSG
7055	flagellum targeting protein kharon 1
7648	VSG
9273	cytoskeleton corset-associated protein
9846	VSG
9859	Leucine Rich Repeat Protein (LRRP), pseudogene
10921	hypothetical
11037	hypothetical, T. b. specific*
11057	VSG
11058	hypothetical, T. b. specific*
11075	hypothetical, T. b. specific*
11165	VSG-related, T. b. brucei only
11174	retrotransposon hot spot protein, pseudogene*
11271	hypothetical, T. b. specific*
11316	hypothetical, T. b. specific*
11337	hypothetical, T. b. specific*
11338	hypothetical, T. b. specific*
11380	hypothetical
11396	hypothetical
11419	hypothetical
11455	VSG, pseudogene, T. b. specific
11467	ESAG3, pseudogene
11484	hypothetical, T. b. specific*
11486	VSG
11492	hypothetical, T. b. specific*
*	Just 2 members in cluster. T. b. brucei and T. b. gambiense
