# Supplementary material for: A gene expression comparison of Trypanosoma brucei and Trypanosoma congolense in the bloodstream of the mammalian host reveals species-specific adaptations to density-dependent development
Source: PLoS Negl Trop Dis. 2018 Oct 11;12(10):e0006863. doi: 10.1371/journal.pntd.0006863 (PMC6199001; doi:10.1371/journal.pntd.0006863)
Supplement: S5 Table — The number of T. congolense transcripts that had significantly altered abundance were listed alongside the total number of T. congolense transcripts in that cluster. If any genes in the cluster belonged to cell surface phylome families [11] then this was also recorded. (XLSX) [file pntd.0006863.s005.xlsx]

## Sheet: Sheet1
TrypanosomE_ortho	Log FC>2 (and adj p<0.05)	Gene type	Genes in cluster (Brucei=B, Congo=C, Vivax=V, Leishmania=L, G=Gambiense, CR-Cruzi)
Trypanosome_ORTHOMCL10114	1/2 (1/2)	VSG	2C
Trypanosome_ORTHOMCL11	52/213(19/213)	VSG	213C - FAM13 Cell surface phylome (T.congo/T.br shared b-VSG family (ESAG2-like), 317 genes total)
Trypanosome_ORTHOMCL120	3/32 (3/32)	Invariant surface glycoprotein, hypothetical conserved	32C
Trypanosome_ORTHOMCL15	3/186 (1/186)	VSG-associated, congolense-specific ORF, Hypothetical conserved	186C - FAM22 Cell surface phylome (T.congo specific)
Trypanosome_ORTHOMCL153	5/25 (1/25)	Hypothetical conserved	25C
Trypanosome_ORTHOMCL1736	4/11 (2/11)	Hypothetical conserved	11C
Trypanosome_ORTHOMCL20	34/146 (29/146)	VSG	146C - FAM16 Cell surface phylome (T.congo only b-VSG family, 512 genes total)
Trypanosome_ORTHOMCL28	35/110 (29/110)	Transferrin-receptor ESAG 6-like	110C, 2B (ESAG6 and ESAG7), 1G
Trypanosome_ORTHOMCL306	4/15 (0/15)	cysteine-rich, acidic integral membrane protein precursor	15C, 1B, 1G, 1CR
Trypanosome_ORTHOMCL357	6/14 (1/14)	Hypothetical protein, Reverse transcriptase (RNA-dependent DNA polymerase)	14C, 1B, 1G, 1L
Trypanosome_ORTHOMCL4428	1/10 (0/10)	Hypothetical, conserved	10C
Trypanosome_ORTHOMCL48	10/70 (10/70)	VSG	70C
Trypanosome_ORTHOMCL5	42/287 (33/287)	VSG	287C - FAM16 Cell surface phylome (T.congo only b-VSG family, 512 genes total)
Trypanosome_ORTHOMCL56	6/59 (6/59)	VSG	59C
Trypanosome_ORTHOMCL630	1/13 (0/13)	Zinc finger, C2H2 type, hypothetical conserved	13C
Trypanosome_ORTHOMCL6700	2/6 (0/6)	SecA DEAD-like domain containing protein, putative	6C
Trypanosome_ORTHOMCL7348	1/5 (0/5)	VSG	5C - FAM13 Cell surface phylome (T.congo/T.br shared b-VSG family (ESAG2-like), 317 genes total)
Trypanosome_ORTHOMCL7355	1/5 (1/5)	Hypothetical, conserved	5C
Trypanosome_ORTHOMCL7357	2/5 (2/5)	Hypothetical conserved	5C
Trypanosome_ORTHOMCL74	15/51 (13/51)	VSG	51C - FAM16 Cell surface phylome (T.congo only b-VSG family, 512 genes total)
Trypanosome_ORTHOMCL75	4/51 (4/51)	Hypothetical	51C
Trypanosome_ORTHOMCL83	1/23 (1/23)	VSG, ESAG2, GRESAG2	23C, 18B, 6G - FAM13 Cell surface phylome (T.congo/T.br shared b-VSG family (ESAG2-like), 317 genes total)
Trypanosome_ORTHOMCL853	1/12 (0/12)	Hypothetical, conserved	12C
Trypanosome_ORTHOMCL9103	2/4 (2/4)	Hypothetical, conserved	4C
Trypanosome_ORTHOMCL9522	1/3 (1/3)	Hypothetical, conserved	3C
Trypanosome_ORTHOMCL9540	1/3 (1/3)	Hypothetical, conserved	3C
Trypanosome_ORTHOMCL96	4/40 (3/40)	VSG, ESAG2	40C - FAM13 Cell surface phylome (T.congo/T.br shared b-VSG family (ESAG2-like), 317 genes total)
