# Supplementary material for: A gene expression comparison of Trypanosoma brucei and Trypanosoma congolense in the bloodstream of the mammalian host reveals species-specific adaptations to density-dependent development
Source: PLoS Negl Trop Dis. 2018 Oct 11;12(10):e0006863. doi: 10.1371/journal.pntd.0006863 (PMC6199001; doi:10.1371/journal.pntd.0006863)
Supplement: S6 Table — Orthologue clusters (green highlighting) for which the LogFC difference between mean T. congolense peak versus ascending compared to mean stumpy versus slender expression was >2 and at least one T. congolense transcript had a significant fold change (adjusted p-value <0.05) in the RNA-seq data. Red Highlighting shows clusters for which the LogFC difference was <-2 and at least one T. b. brucei transcript had a significant fold change (adjusted p-value <0.05) in the RNA-seq data. (XLSX) [file pntd.0006863.s006.xlsx]

## Sheet: Sheet 1
Cluster	PvA_mean	StvSl_mean	Difference between means (PvA_mean-StvSl_mean)	Genes in cluster (Brucei=B, Congo=C, Vivax=V, Leishmania=L, G=Gambiense, CR-Cruzi)	Type of genes	RIT-seq phenotype (N=None, abnormal proliferation in: D=differentiated bsf, B3 = day 3 bsf, B6 = day 6 bsf, P=pcf)	Cell Surface Phylome (Y/N) Fam No.	T. congo Adj p<0.05	T.brucei Adj p<0.05
28	1.82041	-1.14433	2.96474	2B, 110C, 1G	ESAG6 putative, ESAG 7, transeferrin-receptor like/ ESAG6 like	N	Y - 0a, 14, 15	Y (54/86)
76	0.562863	-2.12753	2.69039	14B, 2C, 7V, 16L, 10G, 2CR	histone 2B	D, B3, B6, P	N	Y (2/2)
83	0.912678	-1.7601	2.67278	18B, 21C, 6G	VSG, ESAG2, GRESAG2	D, B3, B6, P	Y -13	Y (5/18)
65	0.294679	-2.03739	2.33207	12B, 2C, 15V, 18L, 4G, 4CR	Paraflagellar rod protein	D, B3, B6, P		Y (1/2)
5171	0.406799	-1.89056	2.29735	1B, 1C, 1V, 5L, 1G, 1CR	cyclophilin type peptidyl-prolyl cis-trans isomerase cyclophilin a, putative	N- but trypanosome CypA may play role in establishment and maintenance of infection (Pellé et al, 2002)	Y- 66	Y
357	2.73761	0.551042	2.18657	1B, 14C, 1L, 1G	Hypothetical proteins or reverse transcriptase (RNA-dependent DNA polymerase) putative	D	N	Y (1/7)
2812	0.513145	-1.54458	2.05772	1B, 1C, 1V, 5L, 1G, 2CR	S. cerevisiae PSP1 homologue, putative hypothetical protein, conserved	B3, B6, P	N	Y
2887	-0.143808	1.94501	-2.08881	1B, 1C, 1V, 5L, 1G, 2CR	hypothetical protein conserved		N	N	Y
6282	-0.310632	1.80944	-2.12007	1B, 2C, 1V, 1G, 2CR	hypothetical protein conserved	B3, B6	N	N	Y
6069	-0.122912	2.01639	-2.13931	1B, 6C, 1G	hypothetical protein, conserved, putative cell surface-expressed gene family	D, B3, B6, P - also decreased mRNA stability or translation in tethering screen (Erben et al, 2014)	Y - 50, 19	N	Y
